# Supplementary material for: Multivariate transcriptome analysis identifies networks and key drivers of chronic lymphocytic leukemia relapse risk and patient survival
Source: BMC Med Genomics. 2021 Jun 29;14:171. doi: 10.1186/s12920-021-01012-y (PMC8243588; doi:10.1186/s12920-021-01012-y)
Supplement: Supplementary file 3 — Additional file 3. Module eigengenes and their gene membership. Genes are listed, followed by their membership scores for each module, and lastly the module that they were assigned to. [file 12920_2021_1012_MOESM3_ESM.xls]

## Sheet: Table S1
Orig Order	UniqueID	net$colors	kMEpurple	kMEblack	kMEsalmon	kMEpink	kMEblue	kMEturquoise	kMEgreen	kMEtan	kMEred	kMEgreenyellow	kMEmagenta	kMEbrown	kMEyellow	kMEtableSortVector
16319	RPL32|ENSG00000144713	magenta	-0.260096	-0.124953	-0.235756	-0.526562	-0.129254	0.0742293	0.246572	0.109491	-0.400543	0.605054	0.944549	0.0599903	0.318949	M9 magenta|0.9445
4417	NA|ENSG00000183405	magenta	-0.255475	-0.124437	-0.295589	-0.565796	-0.172075	0.0955509	0.311074	0.104252	-0.407964	0.66455	0.931636	0.0623823	0.377512	M9 magenta|0.9316
8495	RPL34|ENSG00000109475	magenta	-0.308233	-0.199442	-0.307365	-0.496552	-0.125444	0.0233632	0.199536	0.103839	-0.33952	0.656624	0.93132	0.110605	0.305888	M9 magenta|0.9313
6446	RPL22P1|ENSG00000213178	magenta	-0.370812	-0.233832	-0.36201	-0.47849	-0.0767108	0.0780832	0.234256	0.104934	-0.358139	0.744373	0.921366	0.0843988	0.295178	M9 magenta|0.9214
3640	RPL7P32|ENSG00000231006	magenta	-0.326249	-0.163381	-0.290339	-0.479469	-0.079583	0.10542	0.255109	0.110815	-0.374898	0.652143	0.920093	0.0577942	0.303309	M9 magenta|0.9201
3969	RPS6|ENSG00000137154	magenta	-0.32849	-0.180924	-0.273722	-0.46739	-0.0745102	0.120242	0.274168	0.0908605	-0.400616	0.701212	0.919882	0.023455	0.294913	M9 magenta|0.9199
6912	|ENSG00000244716	magenta	-0.294178	-0.226044	-0.338463	-0.525296	-0.202554	0.000449419	0.20791	0.0718832	-0.331114	0.68909	0.919285	0.124121	0.325431	M9 magenta|0.9193
9342	RPS7P11|ENSG00000213326	magenta	-0.303136	-0.167945	-0.329688	-0.554654	-0.166039	0.093872	0.310775	0.0903674	-0.414538	0.682826	0.917851	0.0513199	0.367583	M9 magenta|0.9179
20198	RPSAP19|ENSG00000183298	magenta	-0.0738573	0.066632	-0.0869417	-0.60289	-0.184932	0.137199	0.361506	0.175903	-0.471607	0.528243	0.915366	0.0310103	0.391055	M9 magenta|0.9154
9960	RPL19|ENSG00000108298	magenta	-0.117042	0.0616765	-0.124279	-0.516909	-0.0986023	0.183081	0.380999	0.165496	-0.501581	0.563579	0.91433	-0.0201669	0.364933	M9 magenta|0.9143
16108	RPS23P8|ENSG00000230629	magenta	-0.155868	-0.0522674	-0.171597	-0.547145	-0.163515	0.097415	0.324226	0.0715487	-0.429834	0.577696	0.91358	0.0771547	0.400936	M9 magenta|0.9136
19231	RPL3P4|ENSG00000232573	magenta	-0.0691137	0.0781522	-0.0469249	-0.571453	-0.154533	0.141936	0.357581	0.144425	-0.483265	0.471426	0.913454	0.0352989	0.390868	M9 magenta|0.9135
10103	|ENSG00000212664	magenta	-0.168566	-0.150296	-0.240625	-0.585151	-0.261886	-0.0473607	0.191194	0.0745812	-0.318456	0.585616	0.911776	0.183249	0.368467	M9 magenta|0.9118
21423	|ENSG00000241612	magenta	-0.29195	-0.243997	-0.339676	-0.561364	-0.197642	-0.0254346	0.198543	0.0636676	-0.333414	0.670506	0.910587	0.180181	0.374065	M9 magenta|0.9106
12210	RPL27|ENSG00000131469	magenta	-0.29604	-0.164752	-0.291961	-0.511256	-0.134738	0.107464	0.280288	0.1013	-0.398501	0.69391	0.910355	0.0287868	0.318111	M9 magenta|0.9104
22541	|ENSG00000243071	magenta	-0.223673	-0.11106	-0.189845	-0.52486	-0.151559	0.0713773	0.270272	0.102707	-0.41409	0.577721	0.906967	0.0684732	0.350683	M9 magenta|0.907
11438	RPSAP9|ENSG00000234618	magenta	-0.101416	0.0872021	-0.0874496	-0.582287	-0.146054	0.186964	0.396038	0.20238	-0.50505	0.515994	0.905786	-0.0206491	0.384963	M9 magenta|0.9058
17846	RPL11|ENSG00000142676	magenta	-0.335958	-0.153912	-0.26735	-0.419905	-0.0250523	0.120254	0.237233	0.11821	-0.36505	0.621101	0.905732	0.000454148	0.217484	M9 magenta|0.9057
21481	RPS7|ENSG00000171863	magenta	-0.20675	-0.0435816	-0.209347	-0.5671	-0.162471	0.118119	0.314057	0.139266	-0.436375	0.516624	0.905336	0.0181091	0.355643	M9 magenta|0.9053
5419	RPL4|ENSG00000174444	magenta	-0.257631	-0.182507	-0.245819	-0.540023	-0.191135	0.0138812	0.211439	0.0596256	-0.360629	0.60995	0.901431	0.107074	0.333484	M9 magenta|0.9014
3247	RPL7AP30|ENSG00000241741	magenta	-0.217827	0.0108078	-0.226247	-0.503717	-0.0814028	0.24631	0.451362	0.130139	-0.500228	0.62945	0.899496	-0.0714274	0.359565	M9 magenta|0.8995
21978	RPL7P23|ENSG00000244363	magenta	-0.228024	-0.0197727	-0.118114	-0.434635	-0.0340101	0.181525	0.295383	0.158076	-0.416632	0.524447	0.89944	-0.0332412	0.264983	M9 magenta|0.8994
6143	RPL31|ENSG00000071082	magenta	-0.388194	-0.226354	-0.361652	-0.437361	-0.0695454	0.11093	0.241616	0.0837865	-0.365146	0.757234	0.898969	0.00740685	0.237744	M9 magenta|0.899
7882	|ENSG00000236439	magenta	-0.0216832	-0.0305484	-0.085191	-0.600212	-0.270086	-0.0157882	0.252233	0.078454	-0.347108	0.490495	0.898898	0.200314	0.45351	M9 magenta|0.8989
8022	RPS25|ENSG00000118181	magenta	-0.127869	-0.011925	-0.097405	-0.516795	-0.114273	0.0865024	0.275837	0.114153	-0.408555	0.504705	0.897905	0.0671706	0.324348	M9 magenta|0.8979
19521	RPS7P10|ENSG00000226525	magenta	-0.191707	-0.0984262	-0.266505	-0.570046	-0.17651	0.0799564	0.311312	0.0927448	-0.388829	0.697667	0.897869	0.100262	0.392447	M9 magenta|0.8979
17312	UBA52|ENSG00000221983	magenta	-0.339632	-0.128007	-0.342051	-0.482943	-0.0930393	0.172542	0.315266	0.163333	-0.437252	0.745314	0.896529	-0.0587932	0.271417	M9 magenta|0.8965
3040	RPL23A|ENSG00000198242	magenta	-0.24639	-0.0196146	-0.17633	-0.484811	-0.0626341	0.203987	0.368243	0.0994679	-0.47283	0.566441	0.89465	-0.0667029	0.30329	M9 magenta|0.8946
6323	RPS27A|ENSG00000143947	magenta	-0.242258	-0.0712978	-0.208398	-0.492529	-0.0966742	0.141402	0.317006	0.149647	-0.436084	0.56362	0.893296	0.00679355	0.333192	M9 magenta|0.8933
14239	RPL7P9|ENSG00000137970	magenta	-0.269469	-0.0359783	-0.167607	-0.405466	-0.0131305	0.198286	0.297952	0.16654	-0.412037	0.554968	0.892865	-0.0568464	0.249262	M9 magenta|0.8929
18419	|ENSG00000230202	magenta	-0.326405	-0.203215	-0.306839	-0.443168	-0.0967291	0.0918368	0.262135	0.0943903	-0.346496	0.718281	0.892341	0.0334855	0.28336	M9 magenta|0.8923
18546	RPL37A|ENSG00000197756	magenta	-0.371487	-0.287162	-0.404705	-0.480436	-0.122378	0.0543396	0.236003	0.0416696	-0.323582	0.814219	0.892218	0.092823	0.304681	M9 magenta|0.8922
17790	RPL13AP25|ENSG00000136149	magenta	-0.215112	-0.100354	-0.241423	-0.542049	-0.174563	0.0839649	0.284131	0.118957	-0.413629	0.659761	0.889906	0.0566746	0.342372	M9 magenta|0.8899
21686	RPL7A|ENSG00000148303	magenta	-0.0567282	0.133435	-0.0249197	-0.522115	-0.0992725	0.232316	0.432925	0.149475	-0.505375	0.449499	0.889277	-0.0595309	0.358515	M9 magenta|0.8893
8512	|ENSG00000244313	magenta	-0.0389397	0.0557459	-0.0953255	-0.587031	-0.223838	0.110799	0.360174	0.173983	-0.456631	0.545727	0.888757	0.0509549	0.424641	M9 magenta|0.8888
14808	RPL26P19|ENSG00000226221	magenta	-0.0464833	0.0478588	-0.0626709	-0.559591	-0.197693	0.113098	0.36391	0.0910905	-0.42997	0.497427	0.888777	0.0675208	0.423165	M9 magenta|0.8888
8483	RPL24|ENSG00000114391	magenta	-0.398301	-0.339633	-0.434766	-0.493854	-0.162194	0.00146037	0.201072	0.0338536	-0.297841	0.795897	0.88728	0.129552	0.322494	M9 magenta|0.8873
21970	RPS20P14|ENSG00000223803	magenta	-0.22433	-0.209527	-0.338353	-0.564193	-0.259677	-0.0628022	0.175695	0.0295589	-0.275021	0.650248	0.886706	0.203676	0.372123	M9 magenta|0.8867
12440	RPL5|ENSG00000122406	magenta	-0.303001	-0.121165	-0.250969	-0.435143	-0.080296	0.132278	0.259977	0.126983	-0.383938	0.604404	0.886292	-0.0261709	0.257094	M9 magenta|0.8863
9526	|ENSG00000243181	magenta	-0.197644	-0.0863602	-0.125079	-0.491846	-0.140582	0.0762113	0.256979	0.0996279	-0.392368	0.541545	0.884713	0.0497897	0.326811	M9 magenta|0.8847
20360	RPL26|ENSG00000161970	magenta	-0.0961935	-0.0159744	-0.103353	-0.572003	-0.219976	0.0581197	0.288887	0.0845548	-0.38413	0.457613	0.883459	0.0947638	0.396119	M9 magenta|0.8835
16550	RPL13AP7|ENSG00000213885	magenta	-0.353545	-0.229769	-0.368618	-0.469852	-0.113263	0.0701555	0.228907	0.0868476	-0.346673	0.777175	0.882511	0.0627726	0.276129	M9 magenta|0.8825
5151	RPS3AP6|ENSG00000234797	magenta	-0.242183	0.00169041	-0.15861	-0.446699	-0.0512647	0.21983	0.324704	0.140926	-0.448584	0.528301	0.881249	-0.0962061	0.262632	M9 magenta|0.8812
1954	RPL21P28|ENSG00000220749	magenta	-0.245847	-0.118539	-0.182699	-0.500629	-0.132104	0.0815439	0.258243	0.0986416	-0.408403	0.541636	0.877478	0.0385268	0.323162	M9 magenta|0.8775
21848	|ENSG00000185641	magenta	-0.0173036	0.0625325	-0.00351697	-0.538843	-0.164876	0.052312	0.265814	0.137935	-0.400861	0.406168	0.87674	0.108112	0.361182	M9 magenta|0.8767
5738	RPL21P93|ENSG00000229605	magenta	-0.258304	-0.0985705	-0.20679	-0.453643	-0.101168	0.114219	0.274761	0.137178	-0.409233	0.594869	0.87635	0.00101202	0.30218	M9 magenta|0.8763
2907	RPL35|ENSG00000136942	magenta	-0.0740316	0.056106	-0.147405	-0.53309	-0.151492	0.141056	0.360936	0.13857	-0.461637	0.566461	0.87455	0.0199644	0.368706	M9 magenta|0.8746
23547	RPL7P1|ENSG00000214485	magenta	-0.265398	-0.0218574	-0.152174	-0.390607	-0.00174099	0.201493	0.285784	0.179611	-0.407789	0.513534	0.874427	-0.0717684	0.226739	M9 magenta|0.8744
21998	RPL5P34|ENSG00000234009	magenta	-0.247108	-0.179159	-0.264956	-0.516166	-0.16647	0.0634502	0.278477	0.0659894	-0.34157	0.716014	0.873522	0.10911	0.375659	M9 magenta|0.8735
13644	|ENSG00000226084	magenta	-0.383445	-0.246194	-0.362213	-0.390094	-0.0873646	0.0711018	0.193733	0.099561	-0.321632	0.72571	0.872359	0.0118855	0.196411	M9 magenta|0.8724
10877	RPS13P2|ENSG00000228929	magenta	-0.177132	0.00604498	-0.108888	-0.454731	-0.0822144	0.162439	0.307678	0.165087	-0.440084	0.537785	0.871223	-0.0261253	0.287022	M9 magenta|0.8712
588	RPL7AP11|ENSG00000242445	magenta	-0.138001	0.0988991	-0.103384	-0.432915	-0.0265023	0.291083	0.45214	0.156065	-0.484053	0.618301	0.870651	-0.11488	0.307779	M9 magenta|0.8707
7288	|ENSG00000234004	magenta	-0.235184	-0.182595	-0.266786	-0.485722	-0.126537	0.0295941	0.245976	0.0564637	-0.333688	0.716306	0.870381	0.152817	0.352545	M9 magenta|0.8704
13737	|ENSG00000146677	magenta	-0.378106	-0.246575	-0.414547	-0.419399	-0.0860458	0.0734838	0.211597	0.0721776	-0.309674	0.839053	0.870075	0.0600177	0.260233	M9 magenta|0.8701
5671	RPS8|ENSG00000142937	magenta	-0.0584506	0.128518	-0.0474276	-0.497208	-0.103433	0.21117	0.38668	0.15524	-0.498488	0.454755	0.869851	-0.0644664	0.33828	M9 magenta|0.8699
10328	RPS20|ENSG00000008988	magenta	0.0364568	0.01294	-0.0437669	-0.636731	-0.337312	-0.043477	0.232034	0.0630238	-0.351837	0.419365	0.869768	0.18816	0.435215	M9 magenta|0.8698
10021	RPL12|ENSG00000197958	magenta	-0.357953	-0.257915	-0.34897	-0.453038	-0.130551	0.0179136	0.175704	0.050042	-0.289917	0.700464	0.867389	0.0712185	0.238683	M9 magenta|0.8674
21235	RPL12P38|ENSG00000213228	magenta	-0.171874	-0.0812642	-0.156368	-0.454805	-0.14631	0.0503501	0.216199	0.0780452	-0.312647	0.598811	0.866381	0.0613805	0.264337	M9 magenta|0.8664
23303	RPL7AP66|ENSG00000175886	magenta	-0.253073	0.0153089	-0.217059	-0.445974	-0.0346926	0.261815	0.405579	0.15282	-0.469196	0.557348	0.866274	-0.118085	0.293559	M9 magenta|0.8663
3581	RPS3|ENSG00000149273	magenta	-0.189013	0.106619	-0.0908038	-0.359003	0.0728153	0.315203	0.419527	0.220351	-0.533793	0.553782	0.866153	-0.190796	0.210063	M9 magenta|0.8662
7078	RPL10A|ENSG00000198755	magenta	-0.269076	-0.00762926	-0.203227	-0.381028	-0.0200768	0.228674	0.331704	0.156096	-0.450836	0.594786	0.865186	-0.142302	0.202723	M9 magenta|0.8652
17884	RPSAP8|ENSG00000230592	magenta	-0.334642	-0.149637	-0.359635	-0.412544	-0.0514934	0.163668	0.295497	0.122281	-0.360958	0.834491	0.864439	-0.0225648	0.249403	M9 magenta|0.8644
15992	|ENSG00000240036	magenta	-0.0313007	0.0899466	0.00774144	-0.458529	-0.0841822	0.108083	0.270015	0.118981	-0.385849	0.441071	0.864018	0.0573484	0.304381	M9 magenta|0.864
6965	RPL30|ENSG00000156482	magenta	-0.43619	-0.325218	-0.441013	-0.40379	-0.0773615	0.0271266	0.1363	0.0423523	-0.259317	0.792709	0.863423	0.0788666	0.207706	M9 magenta|0.8634
850	RPL15P2|ENSG00000240914	magenta	-0.11079	0.0685768	-0.104386	-0.535798	-0.126345	0.228512	0.444705	0.14133	-0.478189	0.587617	0.861169	-0.0158165	0.420239	M9 magenta|0.8612
2253	RPS3AP5|ENSG00000178429	magenta	-0.223094	0.0123371	-0.122231	-0.420123	-0.0422519	0.213595	0.295726	0.135664	-0.421631	0.499894	0.861215	-0.102185	0.226667	M9 magenta|0.8612
9061	RPS27|ENSG00000177954	magenta	-0.257861	-0.193807	-0.250347	-0.442502	-0.147064	0.0172889	0.164291	0.0710834	-0.27993	0.624173	0.860786	0.0801731	0.260296	M9 magenta|0.8608
21661	RPS3AP26|ENSG00000214389	magenta	-0.353517	-0.0999171	-0.278786	-0.405775	-0.0302988	0.198915	0.26927	0.115204	-0.399412	0.598031	0.860354	-0.102107	0.206764	M9 magenta|0.8604
14685	|ENSG00000219133	magenta	-0.239056	-0.115755	-0.155701	-0.448301	-0.116458	0.0788921	0.233946	0.0976076	-0.371919	0.559229	0.860325	0.0284302	0.290114	M9 magenta|0.8603
14125	RPL12P16|ENSG00000204196	magenta	-0.223326	-0.110054	-0.218554	-0.468603	-0.16164	0.0462004	0.219713	0.100208	-0.343433	0.576397	0.860073	0.0344067	0.264839	M9 magenta|0.8601
9609	RPL12P4|ENSG00000185834	magenta	-0.288717	-0.182189	-0.302218	-0.427828	-0.126419	0.0549336	0.212419	0.0815435	-0.305293	0.72802	0.859955	0.041548	0.238223	M9 magenta|0.86
5763	EEF1B2P6|ENSG00000213261	magenta	-0.0400598	0.0785059	-0.0471249	-0.495342	-0.141361	0.142482	0.354748	0.144011	-0.401604	0.451213	0.859365	0.0475124	0.388906	M9 magenta|0.8594
15054	BTF3|ENSG00000145741	magenta	-0.264649	-0.297982	-0.364737	-0.595294	-0.315798	-0.0974627	0.16035	0.0390311	-0.224061	0.671609	0.858048	0.253582	0.448906	M9 magenta|0.858
14801	RPL39|ENSG00000198918	magenta	-0.411598	-0.271983	-0.364706	-0.44567	-0.107956	0.050878	0.180714	0.12475	-0.342292	0.677553	0.857869	0.0257507	0.233185	M9 magenta|0.8579
7843	RPL21P16|ENSG00000220842	magenta	-0.338364	-0.189066	-0.280949	-0.453202	-0.102872	0.0801764	0.229428	0.0971957	-0.381752	0.599246	0.857622	0.017464	0.278887	M9 magenta|0.8576
20985	RPS29|ENSG00000213741	magenta	-0.397767	-0.279511	-0.382982	-0.430071	-0.0742928	0.0624294	0.215962	0.0496844	-0.339827	0.76999	0.856011	0.05246	0.261477	M9 magenta|0.856
1453	|ENSG00000244398	magenta	-0.263658	-0.10276	-0.224048	-0.437719	-0.0594403	0.151666	0.288881	0.149274	-0.382556	0.6582	0.855497	-0.000909904	0.271241	M9 magenta|0.8555
18751	ATG10|ENSG00000152348	magenta	-0.121161	-0.0412135	-0.117252	-0.453314	-0.128789	0.049114	0.193919	0.04416	-0.293013	0.562919	0.855207	0.103753	0.294327	M9 magenta|0.8552
6413	RPL9P28|ENSG00000242067	magenta	-0.218852	-0.142932	-0.250241	-0.453696	-0.128699	0.0207936	0.18298	0.100403	-0.284258	0.64588	0.853208	0.118891	0.287506	M9 magenta|0.8532
10175	RPL23AP2|ENSG00000225067	magenta	-0.102899	0.12465	0.016055	-0.455853	-0.0432692	0.258269	0.428261	0.11733	-0.514202	0.461957	0.853168	-0.113946	0.311096	M9 magenta|0.8532
7003	RPL10P9|ENSG00000233913	magenta	-0.129005	0.0768222	-0.0655265	-0.432653	-0.0885085	0.20349	0.333041	0.179495	-0.449984	0.508343	0.850372	-0.106805	0.243632	M9 magenta|0.8504
6439	RPL13AP5|ENSG00000236552	magenta	-0.264416	-0.0653167	-0.275893	-0.457973	-0.0849768	0.165415	0.305788	0.144876	-0.450771	0.678074	0.849992	-0.0516796	0.26935	M9 magenta|0.85
12747	|ENSG00000234742	magenta	-0.249149	-0.276163	-0.346251	-0.559337	-0.28135	-0.081219	0.172851	-0.0142868	-0.273398	0.712866	0.849638	0.21007	0.372464	M9 magenta|0.8496
7317	RPL37|ENSG00000145592	magenta	-0.193491	-0.306574	-0.358407	-0.661288	-0.411725	-0.187207	0.0984609	-0.0434917	-0.182984	0.671502	0.848339	0.330496	0.458803	M9 magenta|0.8483
18982	RPL21P11|ENSG00000242571	magenta	-0.243703	-0.0894336	-0.176798	-0.451636	-0.108236	0.102123	0.254814	0.11118	-0.409459	0.533694	0.848277	-0.00610649	0.280276	M9 magenta|0.8483
5791	RPS3A|ENSG00000145425	magenta	-0.240887	0.0216778	-0.124511	-0.392487	-0.0118684	0.242995	0.313093	0.147881	-0.439685	0.493815	0.847047	-0.14261	0.206143	M9 magenta|0.847
3219	|ENSG00000227615	magenta	-0.242641	-0.123044	-0.164221	-0.427414	-0.0775319	0.101157	0.257555	0.0894635	-0.377229	0.603445	0.845995	0.0299855	0.290912	M9 magenta|0.846
14589	RPL9P7|ENSG00000238103	magenta	-0.390401	-0.255126	-0.388437	-0.440026	-0.104317	0.0750447	0.234168	0.0513715	-0.346323	0.698868	0.84432	0.0322544	0.276003	M9 magenta|0.8443
22296	RPL29P12|ENSG00000224993	magenta	-0.175218	-0.0580536	-0.161303	-0.458717	-0.136645	0.102992	0.273255	0.14812	-0.373038	0.580358	0.843948	-0.00341315	0.272063	M9 magenta|0.8439
12383	RPS24|ENSG00000138326	magenta	-0.244951	0.0319332	-0.186376	-0.425773	-0.00810057	0.268768	0.38024	0.153381	-0.450901	0.523071	0.843705	-0.123133	0.253714	M9 magenta|0.8437
5859	|ENSG00000213757	magenta	-0.0206269	0.167199	0.0909681	-0.450222	-0.0753677	0.215132	0.337223	0.171903	-0.439444	0.360689	0.843591	-0.0665678	0.287292	M9 magenta|0.8436
2807	NACA|ENSG00000196531	magenta	-0.0538992	-0.126365	-0.17731	-0.764268	-0.423351	-0.0808183	0.274205	0.082483	-0.370172	0.496925	0.84125	0.272692	0.590467	M9 magenta|0.8413
6845	NA|ENSG00000184779	magenta	-0.393562	-0.288038	-0.39505	-0.415226	-0.0733255	0.0525626	0.200476	0.058028	-0.297093	0.753549	0.8412	0.0771148	0.245758	M9 magenta|0.8412
23200	NA|ENSG00000205246	magenta	-0.245743	-0.0254503	-0.190682	-0.441389	-0.0525098	0.184374	0.310071	0.194104	-0.422279	0.556735	0.840521	-0.0693681	0.252582	M9 magenta|0.8405
3156	PFDN5|ENSG00000123349	magenta	-0.239676	-0.103049	-0.297816	-0.57507	-0.1773	0.101613	0.293947	0.152526	-0.43578	0.597089	0.839848	0.0315266	0.365323	M9 magenta|0.8398
2946	RPL5P4|ENSG00000229994	magenta	-0.259015	-0.135031	-0.279486	-0.414561	-0.0659873	0.0880959	0.204813	0.0989724	-0.292003	0.706283	0.838202	0.0653671	0.248069	M9 magenta|0.8382
2226	RPS19|ENSG00000105372	magenta	-0.135612	-0.0736952	-0.17792	-0.532506	-0.197481	0.0380143	0.227498	0.0527701	-0.355162	0.597183	0.837584	0.0833712	0.299243	M9 magenta|0.8376
16315	RPS18|ENSG00000231500	magenta	-0.296611	-0.129255	-0.280646	-0.421832	-0.0828092	0.129687	0.26318	0.0880658	-0.34599	0.619303	0.83647	-0.0275655	0.229064	M9 magenta|0.8365
16523	RPL36A|ENSG00000241343	magenta	-0.328804	-0.22571	-0.318616	-0.462325	-0.113275	0.062796	0.242084	0.135101	-0.333299	0.675942	0.835865	0.0885212	0.31228	M9 magenta|0.8359
9750	|ENSG00000244021	magenta	-0.0903478	0.00929833	-0.00311667	-0.510693	-0.166363	0.0753843	0.263211	0.108319	-0.409313	0.377122	0.835752	0.0429049	0.342584	M9 magenta|0.8358
21679	RPL21P119|ENSG00000220793	magenta	-0.130401	-0.00157998	-0.0473865	-0.490272	-0.149519	0.0876888	0.260556	0.125197	-0.414154	0.394803	0.834924	0.0170414	0.32232	M9 magenta|0.8349
20800	RPSA|ENSG00000168028	magenta	-0.172071	0.129145	-0.0513566	-0.403313	-0.00415739	0.273709	0.368523	0.224176	-0.502038	0.422072	0.834439	-0.171611	0.21355	M9 magenta|0.8344
15844	RPS15AP1|ENSG00000214535	magenta	0.0672978	0.0873057	0.0439576	-0.550623	-0.217747	0.0600464	0.305296	0.095602	-0.375428	0.433917	0.833536	0.135451	0.421328	M9 magenta|0.8335
17094	|ENSG00000214784	magenta	-0.352467	-0.078761	-0.278507	-0.293264	0.0499374	0.257858	0.29056	0.1295	-0.369869	0.737703	0.833358	-0.153227	0.152436	M9 magenta|0.8334
18342	RPS11|ENSG00000142534	magenta	-0.255105	-0.208979	-0.340614	-0.559705	-0.244631	-0.00751566	0.207164	0.0347167	-0.310943	0.652328	0.833382	0.131028	0.346095	M9 magenta|0.8334
11462	RPL22|ENSG00000116251	magenta	-0.430933	-0.256023	-0.364443	-0.341102	0.0268918	0.138299	0.222004	0.110845	-0.33673	0.786461	0.832943	-0.00712218	0.180739	M9 magenta|0.8329
21488	TOMM7|ENSG00000196683	magenta	-0.392504	-0.157448	-0.349572	-0.340115	0.041572	0.219593	0.318798	0.157647	-0.413564	0.738448	0.83099	-0.105293	0.197397	M9 magenta|0.831
10207	EEF1B2P3|ENSG00000232472	magenta	-0.230501	-0.0312681	-0.201056	-0.369711	-0.0419774	0.21318	0.357232	0.136776	-0.399863	0.605024	0.830787	-0.0665096	0.28125	M9 magenta|0.8308
11186	NA|ENSG00000230903	magenta	-0.386798	-0.254417	-0.376896	-0.426182	-0.0945606	0.081711	0.239603	0.0430183	-0.346199	0.700627	0.829597	0.0268815	0.271491	M9 magenta|0.8296
22510	RPL9P9|ENSG00000237550	magenta	-0.386798	-0.254417	-0.376896	-0.426182	-0.0945606	0.081711	0.239603	0.0430183	-0.346199	0.700627	0.829597	0.0268815	0.271491	M9 magenta|0.8296
22976	RPL35P5|ENSG00000225573	magenta	-0.145983	-0.0826346	-0.240447	-0.475812	-0.165675	0.0656967	0.277387	0.107056	-0.337484	0.705731	0.828605	0.0967153	0.340984	M9 magenta|0.8286
24396	RPL29P11|ENSG00000224858	magenta	0.00606152	0.108469	-0.0272591	-0.526397	-0.189917	0.145512	0.383414	0.129285	-0.442426	0.44694	0.828132	0.00806772	0.384171	M9 magenta|0.8281
24423	RPS12|ENSG00000112306	magenta	-0.338359	-0.222656	-0.287034	-0.395536	-0.0654046	0.0694726	0.199764	0.0828622	-0.336936	0.659955	0.827701	0.0314546	0.233637	M9 magenta|0.8277
20291	RPL12P8|ENSG00000219932	magenta	-0.322483	-0.215219	-0.291299	-0.441301	-0.131823	0.0592822	0.236365	0.0535297	-0.313437	0.701273	0.826313	0.0517671	0.276	M9 magenta|0.8263
5708	UXT|ENSG00000126756	magenta	0.0218751	0.170137	0.00374746	-0.542707	-0.124464	0.203905	0.467945	0.177305	-0.539315	0.415346	0.825515	0.000703998	0.450558	M9 magenta|0.8255
9263	|ENSG00000225200	magenta	-0.231476	-0.113957	-0.280942	-0.461292	-0.136524	0.0721829	0.227685	0.114613	-0.324507	0.680028	0.82309	0.0527998	0.283165	M9 magenta|0.8231
7609	RPL23|ENSG00000125691	magenta	-0.448945	-0.258465	-0.428611	-0.358314	-0.0120961	0.153325	0.244945	0.0881476	-0.314243	0.805778	0.82286	-0.0348894	0.188179	M9 magenta|0.8229
6715	|ENSG00000234268	magenta	-0.0951538	-0.130622	-0.217846	-0.487714	-0.251477	-0.038036	0.194348	-0.00259458	-0.252482	0.670217	0.822617	0.200665	0.385385	M9 magenta|0.8226
17810	ATP5PO|ENSG00000241837	magenta	-0.135514	0.0547934	-0.155365	-0.503139	-0.110865	0.245273	0.467792	0.114389	-0.493534	0.546018	0.822182	-0.0397892	0.418641	M9 magenta|0.8222
14047	|ENSG00000227008	magenta	-0.272301	-0.0712266	-0.238688	-0.391448	-0.0206841	0.221156	0.348534	0.111161	-0.372358	0.707893	0.818595	-0.0513522	0.260313	M9 magenta|0.8186
22283	ATP5MG|ENSG00000167283	magenta	-0.216564	0.032392	-0.261254	-0.526467	-0.0847688	0.304211	0.553357	0.189025	-0.580643	0.598477	0.817083	-0.116284	0.419341	M9 magenta|0.8171
22364	UQCRB|ENSG00000156467	magenta	-0.279439	0.0666473	-0.131584	-0.274906	0.156085	0.350402	0.380981	0.245313	-0.464684	0.59122	0.817	-0.186969	0.1577	M9 magenta|0.817
3332	|ENSG00000240376	magenta	-0.261727	-0.10249	-0.288932	-0.457824	-0.0846849	0.190158	0.371951	0.079556	-0.444908	0.764638	0.816632	-0.0399261	0.330353	M9 magenta|0.8166
15088	RPL10|ENSG00000147403	magenta	-0.272024	-0.0292164	-0.234043	-0.403347	-0.0737649	0.194252	0.302286	0.174749	-0.427896	0.551109	0.816018	-0.13035	0.210243	M9 magenta|0.816
17692	|ENSG00000234287	magenta	0.122935	0.142846	0.0959434	-0.534502	-0.244374	0.0302408	0.265571	0.119303	-0.354896	0.306477	0.815813	0.136275	0.409166	M9 magenta|0.8158
5964	|ENSG00000230383	magenta	-0.363181	-0.244704	-0.387755	-0.507635	-0.179522	0.0566765	0.199796	0.0981798	-0.32558	0.657825	0.815711	0.0448575	0.288512	M9 magenta|0.8157
11182	RPL23AP42|ENSG00000234851	magenta	-0.487862	-0.233105	-0.437771	-0.362803	0.00141504	0.187275	0.282473	0.087328	-0.380432	0.769714	0.815644	-0.108332	0.179647	M9 magenta|0.8156
2965	RPL6P27|ENSG00000235552	magenta	-0.340098	-0.220451	-0.335247	-0.480966	-0.14543	0.079763	0.205226	0.0979789	-0.328308	0.675348	0.813541	0.0273516	0.262854	M9 magenta|0.8135
15662	|ENSG00000241556	magenta	0.0947548	0.207169	0.149511	-0.496688	-0.164852	0.131521	0.321868	0.179124	-0.411231	0.262055	0.812092	0.00717825	0.335291	M9 magenta|0.8121
14488	|ENSG00000242299	magenta	-0.0747187	-0.0521634	-0.196567	-0.517271	-0.232126	0.0267059	0.252663	0.0224864	-0.286454	0.634544	0.810134	0.133768	0.359863	M9 magenta|0.8101
17674	|ENSG00000243802	magenta	0.0067211	-0.00307108	-0.0964547	-0.537442	-0.277015	-0.0117432	0.239632	0.0682672	-0.313248	0.49228	0.810089	0.166809	0.381372	M9 magenta|0.8101
18123	TPT1P9|ENSG00000234782	magenta	-0.181224	-0.0762427	-0.184	-0.511416	-0.141589	0.106021	0.290047	0.0976696	-0.380456	0.571689	0.808708	0.0549624	0.342028	M9 magenta|0.8087
24165	|ENSG00000228053	magenta	-0.106724	0.0506641	-0.00506667	-0.432367	-0.0987799	0.150608	0.307399	0.153921	-0.424766	0.425473	0.808601	-0.0318356	0.314111	M9 magenta|0.8086
14906	RPL14|ENSG00000188846	magenta	-0.329178	-0.205898	-0.279522	-0.371385	-0.0330738	0.0573301	0.18026	0.107858	-0.283742	0.631372	0.80801	0.0683648	0.210263	M9 magenta|0.808
2162	RPS3AP47|ENSG00000205871	magenta	-0.322694	-0.0975828	-0.251254	-0.307712	0.0272359	0.139446	0.117738	0.161481	-0.262801	0.630523	0.806711	-0.0349721	0.0877981	M9 magenta|0.8067
14264	|ENSG00000244538	magenta	-0.0303711	-0.00861113	-0.0495563	-0.451186	-0.18922	0.0206981	0.220604	0.078273	-0.32248	0.495288	0.806497	0.102962	0.328922	M9 magenta|0.8065
21537	|ENSG00000180211	magenta	-0.128059	0.0799538	-0.0873881	-0.387428	-0.0199155	0.225508	0.332249	0.16294	-0.39154	0.580924	0.80632	-0.0693177	0.246206	M9 magenta|0.8063
11518	|ENSG00000243199	magenta	-0.339986	-0.181082	-0.335066	-0.472147	-0.143922	0.105678	0.223865	0.130863	-0.35127	0.620256	0.805347	-0.0164967	0.260005	M9 magenta|0.8053
16828	|ENSG00000232346	magenta	-0.264454	-0.194421	-0.286845	-0.455022	-0.116748	0.0398115	0.214868	0.0593449	-0.312421	0.667732	0.80509	0.101308	0.285021	M9 magenta|0.8051
2130	RPL24P8|ENSG00000236801	magenta	-0.32304	-0.351031	-0.483287	-0.572044	-0.278474	-0.0633187	0.234215	-0.0131251	-0.277408	0.78809	0.805047	0.236117	0.461333	M9 magenta|0.805
5736	RPL12P42|ENSG00000213253	magenta	-0.322727	-0.226886	-0.294773	-0.352375	-0.0633468	0.0518989	0.158467	0.0552612	-0.241669	0.765238	0.804208	0.0459583	0.173955	M9 magenta|0.8042
22251	RPL12P12|ENSG00000236992	magenta	-0.323918	-0.206618	-0.350207	-0.440272	-0.145933	0.054293	0.229298	0.0798032	-0.318237	0.71669	0.803036	0.0353522	0.2599	M9 magenta|0.803
15206	RPS10|ENSG00000124614	magenta	-0.337306	-0.20207	-0.374769	-0.450334	-0.146114	0.0887352	0.251268	0.13525	-0.359716	0.662247	0.799321	-0.00859674	0.282096	M9 magenta|0.7993
13470	RPL17P34|ENSG00000213432	magenta	-0.141014	0.000384079	-0.186904	-0.409308	-0.105051	0.153075	0.318075	0.152821	-0.377112	0.652134	0.796932	-0.0018417	0.289448	M9 magenta|0.7969
12283	RPL21P75|ENSG00000213860	magenta	-0.472733	-0.302297	-0.414056	-0.350526	-0.0409529	0.0771921	0.171643	0.0962543	-0.308551	0.702386	0.796359	-0.0141596	0.180129	M9 magenta|0.7964
2577	RPL10AP6|ENSG00000226360	magenta	0.0423393	0.247548	0.107624	-0.385415	-0.0681866	0.238827	0.363685	0.211038	-0.446285	0.367989	0.793721	-0.127686	0.240388	M9 magenta|0.7937
24155	COMMD6|ENSG00000188243	magenta	-0.19342	0.296125	0.0387238	-0.297591	0.226701	0.518087	0.512391	0.268784	-0.649064	0.371108	0.793274	-0.380698	0.130714	M9 magenta|0.7933
12028	RPL37P23|ENSG00000243680	magenta	0.108985	0.0426713	0.02081	-0.643627	-0.333377	-0.0639521	0.24619	0.0697557	-0.320988	0.389095	0.792738	0.249924	0.492925	M9 magenta|0.7927
8923	|ENSG00000213280	magenta	-0.0959024	0.070334	-0.112758	-0.425536	-0.104858	0.208565	0.380697	0.163106	-0.429357	0.623998	0.791914	-0.0634141	0.328661	M9 magenta|0.7919
11109	RPS24P8|ENSG00000224094	magenta	-0.282321	-0.10112	-0.277105	-0.373451	-0.0313676	0.205051	0.337984	0.106251	-0.347092	0.754154	0.78795	-0.0384798	0.263653	M9 magenta|0.788
20955	RPL10P16|ENSG00000178464	magenta	-0.244454	0.0604342	-0.161058	-0.300368	0.026648	0.295916	0.334754	0.190824	-0.440676	0.620984	0.787782	-0.237157	0.110859	M9 magenta|0.7878
12285	RPS21|ENSG00000171858	magenta	-0.106853	0.0821496	-0.16484	-0.413634	-0.0668708	0.208788	0.312956	0.173671	-0.411499	0.640536	0.786567	-0.0824515	0.237412	M9 magenta|0.7866
23264	RPL12P1|ENSG00000204194	magenta	-0.385107	-0.286313	-0.396795	-0.428264	-0.137568	0.034924	0.216957	0.0413802	-0.293333	0.764869	0.784604	0.0663338	0.269334	M9 magenta|0.7846
9184	|ENSG00000243517	magenta	-0.200777	-0.0917584	-0.260666	-0.439775	-0.13242	0.103939	0.272068	0.101518	-0.354666	0.759088	0.784489	0.0328693	0.285934	M9 magenta|0.7845
3482	RPS16|ENSG00000105193	magenta	0.117507	0.11841	0.011332	-0.627249	-0.341652	-0.0190264	0.245426	0.137292	-0.374864	0.385229	0.782438	0.147302	0.419658	M9 magenta|0.7824
18031	EEF1B2|ENSG00000114942	magenta	-0.276705	-0.0485295	-0.227367	-0.344015	-0.0209053	0.220902	0.345973	0.142743	-0.402909	0.550751	0.782201	-0.0948425	0.25497	M9 magenta|0.7822
23015	TPT1|ENSG00000133112	magenta	-0.102672	0.0377293	-0.100776	-0.485805	-0.133029	0.127605	0.264473	0.0947085	-0.379219	0.448557	0.782246	-0.000725118	0.287315	M9 magenta|0.7822
898	RPL12P6|ENSG00000243824	magenta	0.0353716	0.132252	0.104044	-0.453907	-0.177319	0.0902118	0.271794	0.129254	-0.369232	0.316411	0.781828	0.00802219	0.289825	M9 magenta|0.7818
11747	RPL5P17|ENSG00000243859	magenta	-0.128959	-0.137615	-0.181873	-0.482044	-0.197387	-0.0379474	0.176989	0.0716384	-0.239156	0.588473	0.781136	0.202003	0.352796	M9 magenta|0.7811
23724	TMA7|ENSG00000232112	magenta	-0.300857	0.00902	-0.274685	-0.393221	0.0971314	0.300156	0.440102	0.197025	-0.50753	0.614154	0.781005	-0.100038	0.280143	M9 magenta|0.781
3517	RPL38|ENSG00000172809	magenta	-0.025594	0.0449098	-0.113373	-0.44432	-0.155952	0.0584559	0.223847	0.0624777	-0.3412	0.532588	0.779966	0.0620565	0.271391	M9 magenta|0.78
2590	RPL5P1|ENSG00000241061	magenta	-0.0889266	-0.00289439	-0.103409	-0.523963	-0.195933	0.0962619	0.328263	0.0714567	-0.39436	0.462108	0.777805	0.0571303	0.396446	M9 magenta|0.7778
12003	EEF1A1|ENSG00000156508	magenta	-0.282261	-0.0191756	-0.167527	-0.319844	0.0298832	0.261972	0.352793	0.169532	-0.455782	0.528531	0.777657	-0.161973	0.19127	M9 magenta|0.7777
4901	RPS14|ENSG00000164587	magenta	-0.146065	0.0414677	-0.154391	-0.338568	-0.0451479	0.188535	0.290134	0.177582	-0.378912	0.585623	0.774995	-0.086814	0.19808	M9 magenta|0.775
21572	|ENSG00000237214	magenta	0.112111	0.167351	0.0172445	-0.568599	-0.255948	0.0821755	0.345623	0.14974	-0.4032	0.428277	0.772911	0.094301	0.442937	M9 magenta|0.7729
14379	RPL10P6|ENSG00000230076	magenta	-0.342461	-0.147644	-0.348096	-0.418708	-0.0943345	0.143996	0.282801	0.0770838	-0.394007	0.705866	0.772401	-0.0524831	0.248185	M9 magenta|0.7724
7960	EEF1A1P5|ENSG00000196205	magenta	-0.293597	-0.0420232	-0.194249	-0.31306	0.0158107	0.241285	0.32524	0.161992	-0.422811	0.564447	0.77091	-0.151905	0.188015	M9 magenta|0.7709
14535	RPL15|ENSG00000174748	magenta	0.0411547	0.337222	0.114588	-0.454154	-0.0251571	0.364383	0.500272	0.259925	-0.581146	0.328405	0.769472	-0.199639	0.318616	M9 magenta|0.7695
2933	RPS27P21|ENSG00000240759	magenta	0.091482	0.129147	0.0440273	-0.447829	-0.205084	0.0338884	0.218826	0.0978033	-0.301081	0.379198	0.768304	0.0942894	0.313417	M9 magenta|0.7683
16465	RPL6|ENSG00000089009	magenta	-0.387248	-0.220764	-0.347931	-0.413894	-0.0993587	0.11284	0.190043	0.118636	-0.321531	0.632533	0.767675	-0.0422172	0.195717	M9 magenta|0.7677
11295	FAU|ENSG00000149806	magenta	0.136007	0.08666	0.0333128	-0.600959	-0.317878	-0.0496269	0.188055	0.0809561	-0.262156	0.423633	0.767478	0.203132	0.408795	M9 magenta|0.7675
8440	EIF3L|ENSG00000100129	magenta	-0.237443	0.155341	-0.0675703	-0.294313	0.124759	0.390917	0.420347	0.268155	-0.537246	0.415304	0.767432	-0.285987	0.153972	M9 magenta|0.7674
1987	RPL3|ENSG00000100316	magenta	-0.376585	-0.0857782	-0.309963	-0.282074	0.05657	0.273236	0.315823	0.14009	-0.424273	0.722511	0.761469	-0.200347	0.129626	M9 magenta|0.7615
11519	SNRPE|ENSG00000182004	magenta	-0.28892	-0.248977	-0.405214	-0.591156	-0.245639	0.0421162	0.363823	0.0517374	-0.341428	0.66597	0.76121	0.194483	0.546124	M9 magenta|0.7612
12753	RPS18P12|ENSG00000230897	magenta	-0.148842	-0.0375052	-0.0856394	-0.357672	-0.094463	0.114363	0.243541	0.0979593	-0.292467	0.532817	0.760846	-0.0350636	0.206419	M9 magenta|0.7608
10474	RPL21|ENSG00000122026	magenta	-0.305288	-0.319071	-0.286336	-0.390092	-0.190957	-0.158404	-0.102243	-0.0076483	-0.0548913	0.570579	0.760676	0.200487	0.131164	M9 magenta|0.7607
24130	SH3D19|ENSG00000109686	magenta	-0.00830504	0.203965	0.133493	-0.376033	-0.0309675	0.256268	0.366811	0.183724	-0.442463	0.308561	0.760688	-0.123298	0.263346	M9 magenta|0.7607
23361	SSR2|ENSG00000163479	magenta	-0.2864	0.165876	-0.181854	-0.322967	0.164102	0.492959	0.591265	0.203781	-0.650004	0.52984	0.759813	-0.34842	0.224007	M9 magenta|0.7598
2751	|ENSG00000231767	magenta	-0.0526505	0.0889073	-0.0839958	-0.344341	-0.0646427	0.173906	0.324333	0.158987	-0.357792	0.551499	0.759745	-0.0112656	0.286084	M9 magenta|0.7597
23681	RPS17|ENSG00000182774	magenta	-0.389448	-0.265565	-0.372379	-0.305208	-0.00982313	0.0724349	0.175657	0.0608457	-0.239378	0.732761	0.758325	0.0422506	0.161085	M9 magenta|0.7583
12251	|ENSG00000213862	magenta	0.0891953	0.217167	0.028869	-0.544101	-0.197224	0.205607	0.470987	0.147548	-0.489589	0.393318	0.757704	-0.00718789	0.44219	M9 magenta|0.7577
11531	UQCRH|ENSG00000173660	magenta	-0.35715	-0.129949	-0.385614	-0.403538	-0.00388831	0.214638	0.382767	0.11484	-0.421808	0.662733	0.757301	-0.0708832	0.281879	M9 magenta|0.7573
24218	|ENSG00000264577	magenta	-0.388742	-0.247543	-0.348088	-0.357797	-0.0257004	0.0741685	0.157253	0.0419629	-0.213132	0.73469	0.75633	0.0561166	0.17288	M9 magenta|0.7563
6972	RPSAP45|ENSG00000219773	magenta	0.00665138	0.23654	0.00973864	-0.435172	-0.111263	0.238012	0.384781	0.272309	-0.458723	0.399912	0.751498	-0.124284	0.281037	M9 magenta|0.7515
8999	|ENSG00000237039	magenta	0.108609	0.305374	0.0779034	-0.357174	-0.039121	0.253568	0.390509	0.197854	-0.471553	0.435838	0.748863	-0.0975256	0.268765	M9 magenta|0.7489
20961	EEF1A1P11|ENSG00000228502	magenta	-0.366266	-0.0916996	-0.271289	-0.235721	0.0753679	0.267528	0.302407	0.14059	-0.384521	0.721985	0.748367	-0.194267	0.110281	M9 magenta|0.7484
16437	|ENSG00000264281	magenta	-0.278856	-0.00841949	-0.222647	-0.382359	-0.0359428	0.270757	0.349504	0.169423	-0.448324	0.551348	0.74615	-0.191078	0.221121	M9 magenta|0.7462
19750	RPL17|ENSG00000265681	magenta	-0.424625	-0.328	-0.363074	-0.277811	-0.0803066	-0.0315894	0.00629136	0.0942011	-0.174334	0.637917	0.74622	0.0284208	0.056072	M9 magenta|0.7462
12785	OST4|ENSG00000228474	magenta	-0.0687496	0.295147	-0.0655078	-0.408247	0.0858762	0.463529	0.671821	0.366727	-0.687455	0.463313	0.738685	-0.24578	0.375124	M9 magenta|0.7387
7586	RPL41|ENSG00000229117	magenta	-0.368915	-0.101967	-0.345117	-0.371778	-0.0179001	0.265805	0.32928	0.136112	-0.408271	0.687302	0.738483	-0.165677	0.211656	M9 magenta|0.7385
17143	RPL37P2|ENSG00000239559	magenta	-0.122527	-0.180221	-0.276776	-0.560432	-0.300977	-0.0718601	0.206193	0.0224469	-0.255128	0.615391	0.738501	0.219784	0.415206	M9 magenta|0.7385
10253	JTB|ENSG00000143543	magenta	0.0877042	0.100591	-0.0774249	-0.706012	-0.299959	0.0932249	0.507679	0.120763	-0.4992	0.424025	0.734233	0.175456	0.628973	M9 magenta|0.7342
19592	RPS9|ENSG00000170889	magenta	-0.261418	-0.0445729	-0.233739	-0.3168	-0.00102785	0.207122	0.283546	0.169098	-0.373899	0.660985	0.73315	-0.118402	0.164187	M9 magenta|0.7332
6076	RPL5P23|ENSG00000240395	magenta	-0.114797	0.0407545	-0.0718469	-0.390793	-0.0799438	0.192345	0.336474	0.138287	-0.367446	0.480771	0.732728	-0.0489593	0.293486	M9 magenta|0.7327
20022	LRRC75A|ENSG00000181350	magenta	-0.169625	-0.0566948	-0.214533	-0.448282	-0.0948224	0.0810207	0.251495	0.089011	-0.323296	0.45881	0.732657	0.0645656	0.302445	M9 magenta|0.7327
6859	ATP5F1EP2|ENSG00000180389	magenta	-0.340426	0.0700591	-0.225685	-0.35078	0.177526	0.48835	0.600142	0.225885	-0.628878	0.62709	0.731132	-0.309021	0.230434	M9 magenta|0.7311
4702	|ENSG00000235776	magenta	0.0694565	0.276751	0.0697983	-0.414738	-0.0755119	0.267188	0.42321	0.212918	-0.455841	0.364841	0.7308	-0.0827774	0.308034	M9 magenta|0.7308
17508	EEF1G|ENSG00000254772	magenta	-0.428848	-0.145906	-0.3418	-0.204956	0.0997681	0.23335	0.283635	0.116855	-0.36582	0.668691	0.727834	-0.178962	0.0767744	M9 magenta|0.7278
781	RPL36|ENSG00000130255	magenta	0.136953	0.302268	0.16551	-0.372165	-0.0534648	0.19064	0.318388	0.161068	-0.459603	0.319025	0.727155	-0.0949945	0.216135	M9 magenta|0.7272
2374	RPL18|ENSG00000063177	magenta	0.276058	0.359014	0.199425	-0.548154	-0.244417	0.109262	0.324818	0.166705	-0.445762	0.244526	0.726047	0.0348153	0.362174	M9 magenta|0.726
354	RPS2P7|ENSG00000235508	magenta	0.178634	0.286385	0.134494	-0.518359	-0.208828	0.166346	0.394735	0.119984	-0.447444	0.338323	0.725312	-0.0170396	0.364046	M9 magenta|0.7253
2956	RPS28P7|ENSG00000227097	magenta	-0.17001	-0.0636561	-0.218488	-0.346307	-0.0812068	0.105512	0.243248	0.0518647	-0.323844	0.686538	0.724512	-0.00250763	0.222008	M9 magenta|0.7245
2752	|ENSG00000213399	magenta	0.155582	0.278329	0.108594	-0.504729	-0.193357	0.182938	0.414404	0.111109	-0.462161	0.345631	0.724031	-0.0255501	0.370101	M9 magenta|0.724
2541	|ENSG00000218175	magenta	0.0467602	0.0978035	-0.0203579	-0.537224	-0.20199	0.0657387	0.262745	0.10963	-0.376157	0.421279	0.7238	0.0870248	0.355208	M9 magenta|0.7238
5488	|ENSG00000218426	magenta	0.244502	0.351476	0.274359	-0.415857	-0.118715	0.181925	0.370531	0.179005	-0.436949	0.212281	0.722925	-0.0236168	0.326563	M9 magenta|0.7229
7973	LRRC75A-AS1|ENSG00000175061	magenta	-0.388489	-0.25875	-0.378853	-0.304385	0.00151783	0.0900092	0.192812	0.0576388	-0.254057	0.676839	0.722767	0.00943449	0.170575	M9 magenta|0.7228
9382	RPL23P8|ENSG00000219451	magenta	-0.0624165	0.0962608	-0.0213564	-0.334533	-0.0367079	0.182491	0.276602	0.167323	-0.318419	0.511111	0.722485	-0.0588225	0.212143	M9 magenta|0.7225
1913	RPL13A|ENSG00000142541	magenta	-0.0818455	0.149502	-0.0819959	-0.353676	-0.0403845	0.189873	0.240787	0.164319	-0.406966	0.46513	0.722371	-0.127566	0.143922	M9 magenta|0.7224
4466	RPL21P134|ENSG00000233254	magenta	-0.00643932	0.0908329	0.119138	-0.45706	-0.154815	0.0946729	0.266351	0.10571	-0.405985	0.234396	0.721533	0.00372204	0.319558	M9 magenta|0.7215
3743	RPL41P1|ENSG00000227063	magenta	-0.386989	-0.0997115	-0.337657	-0.321018	-0.00109287	0.257522	0.293686	0.154068	-0.391883	0.636018	0.72065	-0.202402	0.155024	M9 magenta|0.7206
7358	ATP5MPL|ENSG00000156411	magenta	-0.230539	0.0591575	-0.184427	-0.471656	0.0187563	0.350109	0.585967	0.208977	-0.624122	0.52176	0.719217	-0.163041	0.371886	M9 magenta|0.7192
12497	EEF1A1P6|ENSG00000233476	magenta	-0.252982	0.0315159	-0.116397	-0.260253	0.059661	0.294964	0.351578	0.18205	-0.438617	0.490379	0.718173	-0.214266	0.153584	M9 magenta|0.7182
686	RPSAP12|ENSG00000240087	magenta	0.134303	0.355839	0.232747	-0.441169	-0.0935622	0.263667	0.420225	0.256499	-0.518281	0.174463	0.717599	-0.151328	0.297368	M9 magenta|0.7176
4875	RPS4X|ENSG00000198034	magenta	-0.286017	-0.084196	-0.176578	-0.326539	0.0393426	0.183523	0.259879	0.00277384	-0.354945	0.513989	0.716822	-0.0773983	0.17071	M9 magenta|0.7168
9053	RPL21P120|ENSG00000244582	magenta	-0.0513414	0.102311	0.0898384	-0.40034	-0.101695	0.129301	0.253822	0.128773	-0.406441	0.239284	0.714279	-0.0571612	0.249031	M9 magenta|0.7143
14778	ATP5MC2|ENSG00000135390	magenta	-0.0620078	0.266317	-0.0197222	-0.455279	-0.0254677	0.392386	0.548611	0.236114	-0.6008	0.368785	0.713747	-0.243425	0.332538	M9 magenta|0.7137
17576	EIF3E|ENSG00000104408	magenta	-0.136423	0.148684	0.0216645	-0.327956	0.060532	0.300906	0.398155	0.178255	-0.484291	0.31168	0.711616	-0.174984	0.219512	M9 magenta|0.7116
3093	COX7C|ENSG00000127184	magenta	-0.123884	-0.0118573	-0.202682	-0.486029	-0.14492	0.205789	0.450816	0.00704763	-0.420218	0.598326	0.711342	-0.0154036	0.410476	M9 magenta|0.7113
18918	SNRPEP4|ENSG00000233270	magenta	0.00686358	0.0821461	-0.064917	-0.57285	-0.223991	0.184174	0.53279	0.12436	-0.459907	0.446633	0.704471	0.0875075	0.601136	M9 magenta|0.7045
16368	|ENSG00000237729	magenta	0.246841	0.260446	0.240267	-0.439963	-0.196886	0.0541709	0.24098	0.131085	-0.301298	0.233129	0.704134	0.105603	0.34028	M9 magenta|0.7041
8548	SNRPD2|ENSG00000125743	magenta	-0.0434353	0.38144	0.0790823	-0.379317	0.132622	0.552132	0.655005	0.292283	-0.703196	0.372249	0.70322	-0.36414	0.257287	M9 magenta|0.7032
23716	RPL21P39|ENSG00000239797	magenta	0.0623434	0.137138	0.173134	-0.468543	-0.183982	0.0783738	0.262559	0.110766	-0.394273	0.172661	0.703126	0.0210045	0.335591	M9 magenta|0.7031
562	EEF1A1P13|ENSG00000250182	magenta	-0.298432	0.00414802	-0.166454	-0.242104	0.080587	0.30773	0.336759	0.16334	-0.423845	0.536508	0.701258	-0.228512	0.124689	M9 magenta|0.7013
22073	UBL5|ENSG00000198258	magenta	-0.0246997	0.10031	-0.17467	-0.570693	-0.167779	0.232533	0.55255	0.157794	-0.52569	0.548022	0.699775	0.0175159	0.529514	M9 magenta|0.6998
15211	ATP5F1E|ENSG00000124172	magenta	-0.265079	0.194423	-0.142958	-0.287079	0.212544	0.497748	0.574712	0.525576	-0.632763	0.4643	0.699404	-0.339483	0.185095	M9 magenta|0.6994
16931	C12orf45|ENSG00000151131	magenta	-0.265133	0.0248389	-0.212688	-0.365812	0.0141624	0.322338	0.378801	0.0970707	-0.426732	0.583427	0.697769	-0.187314	0.210095	M9 magenta|0.6978
20970	|ENSG00000245970	magenta	-0.0351488	-0.112245	-0.0426313	-0.464521	-0.253603	-0.196002	-0.0935418	-0.00974373	-0.0584221	0.336177	0.697001	0.303073	0.229197	M9 magenta|0.697
1273	EIF3K|ENSG00000178982	magenta	-0.271888	0.179987	-0.160393	-0.303212	0.131005	0.515478	0.582427	0.265461	-0.640674	0.562857	0.696702	-0.398208	0.178327	M9 magenta|0.6967
13583	RPS5|ENSG00000083845	magenta	-0.0205811	0.175441	-0.032586	-0.413759	-0.144385	0.182678	0.329571	0.130922	-0.430814	0.34844	0.696739	-0.109154	0.260574	M9 magenta|0.6967
3766	TIMM9|ENSG00000100575	magenta	-0.0221632	-0.154641	-0.209481	-0.677766	-0.434599	-0.134211	0.259026	-0.0961092	-0.263119	0.414343	0.696318	0.331849	0.615577	M9 magenta|0.6963
4062	RPS27P29|ENSG00000240231	magenta	0.164396	0.126322	0.147546	-0.406577	-0.226986	-0.0266962	0.141587	0.0752253	-0.219666	0.282799	0.694811	0.143579	0.288268	M9 magenta|0.6948
14466	SMIM26|ENSG00000232388	magenta	-0.053072	-0.11184	-0.178046	-0.564331	-0.284132	-0.00803225	0.32487	-0.00345732	-0.306237	0.490475	0.694497	0.255242	0.580078	M9 magenta|0.6945
14156	RPL18A|ENSG00000105640	magenta	0.0769976	0.227555	0.0607722	-0.420068	-0.109561	0.173471	0.308315	0.125378	-0.422501	0.359143	0.693983	-0.0680239	0.260258	M9 magenta|0.694
20258	COX7A2|ENSG00000112695	magenta	-0.219859	-0.0160927	-0.251335	-0.449369	-0.0409147	0.297124	0.533108	0.117367	-0.490047	0.62383	0.691706	-0.0522317	0.42311	M9 magenta|0.6917
23034	RPL36AL|ENSG00000165502	magenta	-0.230758	0.0872087	-0.14518	-0.299746	0.117247	0.402258	0.505757	0.176244	-0.513859	0.521461	0.689251	-0.215962	0.273065	M9 magenta|0.6893
23029	HINT1|ENSG00000169567	magenta	-0.00922644	0.090261	-0.066948	-0.502451	-0.193157	0.170828	0.372003	0.112048	-0.352882	0.422306	0.687414	0.0125397	0.383481	M9 magenta|0.6874
24392	RPS2P4|ENSG00000196183	magenta	0.132563	0.237618	0.0886426	-0.395306	-0.138586	0.155659	0.321082	0.140028	-0.360775	0.419955	0.685944	-0.015812	0.26506	M9 magenta|0.6859
2445	RPL10AP2|ENSG00000188873	magenta	0.0867728	0.243942	0.150462	-0.296275	-0.0356726	0.203059	0.263666	0.153322	-0.312264	0.420212	0.685356	-0.0934715	0.16643	M9 magenta|0.6854
17525	POLR1D|ENSG00000186184	magenta	-0.0658187	-0.1586	-0.16687	-0.524773	-0.2979	-0.137793	0.0640818	-0.0723692	-0.10742	0.450598	0.684787	0.298723	0.38036	M9 magenta|0.6848
19669	QARS|ENSG00000172053	magenta	-0.0627837	-0.0900177	-0.177934	-0.579889	-0.226764	-0.0502608	0.250494	0.0625168	-0.295098	0.476747	0.684736	0.254485	0.433327	M9 magenta|0.6847
15321	RACK1|ENSG00000204628	magenta	-0.17424	0.177669	-0.12177	-0.292541	0.0545167	0.375255	0.429579	0.225708	-0.479822	0.531868	0.681761	-0.291408	0.150606	M9 magenta|0.6818
9432	C6orf48|ENSG00000204387	magenta	0.2187	0.0211908	0.0718098	-0.642199	-0.408227	-0.178954	0.181568	3.10046e-05	-0.233019	0.26197	0.67976	0.349384	0.521766	M9 magenta|0.6798
8223	RPSAP17|ENSG00000226855	magenta	-0.0619494	0.193055	-0.0108136	-0.309681	-0.00917496	0.27681	0.351924	0.203507	-0.441952	0.419008	0.679374	-0.207478	0.153093	M9 magenta|0.6794
14757	RPL15P3|ENSG00000212802	magenta	0.187217	0.451907	0.246214	-0.40246	-0.0298523	0.373928	0.521601	0.254466	-0.560696	0.230742	0.674232	-0.203748	0.315483	M9 magenta|0.6742
1821	SRP14|ENSG00000140319	magenta	-0.232421	-0.153969	-0.313657	-0.516061	-0.127783	0.146542	0.433351	0.0750656	-0.390011	0.671347	0.672397	0.0874044	0.467393	M9 magenta|0.6724
8625	RPS21P4|ENSG00000242358	magenta	-0.244274	0.0550799	-0.154091	-0.199036	0.135017	0.346031	0.371377	0.175423	-0.398444	0.612619	0.670501	-0.220474	0.114145	M9 magenta|0.6705
5762	NPM1|ENSG00000181163	magenta	-0.037143	0.0846589	0.01843	-0.447101	-0.104267	0.225628	0.443639	0.176338	-0.432498	0.379701	0.670194	-0.0196164	0.427566	M9 magenta|0.6702
12372	RPLP0P6|ENSG00000213553	magenta	-0.0113365	0.0445442	-0.098661	-0.526825	-0.274717	0.0919269	0.314099	0.176731	-0.371619	0.427615	0.665448	0.0163615	0.374352	M9 magenta|0.6654
24530	MRPS15|ENSG00000116898	magenta	0.138621	0.191279	0.0692832	-0.662378	-0.261695	0.153123	0.474233	0.0822018	-0.466271	0.263326	0.663385	0.110205	0.583317	M9 magenta|0.6634
14062	NACA2|ENSG00000253506	magenta	-0.0909983	-0.15299	-0.16072	-0.470124	-0.271519	-0.0909424	0.0749067	0.0810786	-0.154437	0.512555	0.662761	0.17958	0.263259	M9 magenta|0.6628
24422	ANP32B|ENSG00000136938	magenta	-0.220277	0.0558153	-0.115884	-0.339173	0.0116032	0.264006	0.357854	0.0927619	-0.413417	0.398169	0.660847	-0.151782	0.256132	M9 magenta|0.6608
21304	|ENSG00000257553	magenta	-0.0436002	-0.040138	-0.203121	-0.61103	-0.258302	0.0986175	0.479144	0.100039	-0.485353	0.507654	0.659617	0.122674	0.58645	M9 magenta|0.6596
7812	NA|ENSG00000174196	magenta	-0.129159	0.00690848	-0.170662	-0.54241	-0.0878442	0.190014	0.436605	0.155583	-0.497803	0.467042	0.657672	0.0276652	0.453079	M9 magenta|0.6577
22869	ATP5F1A|ENSG00000152234	magenta	-0.0245663	0.136455	-0.0656396	-0.552524	-0.144343	0.214452	0.494496	0.16015	-0.497356	0.39585	0.65689	0.0156755	0.507576	M9 magenta|0.6569
7989	RPL8|ENSG00000161016	magenta	0.162933	0.305721	0.165948	-0.424281	-0.115676	0.190934	0.345087	0.0887399	-0.468772	0.266489	0.655733	-0.0814978	0.263681	M9 magenta|0.6557
22503	|ENSG00000237077	magenta	-0.0711655	-0.0184349	-0.164247	-0.470898	-0.198034	0.0689799	0.27721	0.0693163	-0.337334	0.435125	0.655438	0.0923117	0.369015	M9 magenta|0.6554
11062	SNHG8|ENSG00000269893	magenta	-0.113406	-0.297555	-0.278977	-0.571706	-0.41128	-0.208667	0.0930172	-0.0257735	-0.146562	0.541561	0.654846	0.339349	0.45553	M9 magenta|0.6548
7426	RPS13|ENSG00000110700	magenta	-0.20001	0.065252	-0.0432027	-0.242909	0.0653443	0.148258	-0.010917	0.0879671	-0.150523	0.379324	0.653782	-0.0937235	-0.0465258	M9 magenta|0.6538
12524	RPL27A|ENSG00000166441	magenta	0.323248	0.375511	0.277067	-0.473882	-0.208446	0.0963316	0.311956	0.144253	-0.406252	0.107046	0.652668	0.0460788	0.353408	M9 magenta|0.6527
23527	EIF3H|ENSG00000147677	magenta	-0.204961	-0.0299675	-0.233164	-0.363141	-0.0586222	0.200396	0.309668	0.127075	-0.345921	0.596832	0.652043	-0.0811697	0.272174	M9 magenta|0.652
14090	NDUFS4|ENSG00000164258	magenta	-0.166122	0.00552677	-0.182978	-0.465611	-0.106117	0.261992	0.542977	0.0651962	-0.500074	0.456086	0.651628	-0.07344	0.446353	M9 magenta|0.6516
9100	TOMM20P4|ENSG00000230311	magenta	-0.352412	-0.240565	-0.318144	-0.313775	-0.0613255	0.051608	0.143174	0.0163894	-0.219996	0.608274	0.650071	0.0509553	0.219943	M9 magenta|0.6501
17048	|ENSG00000229119	magenta	0.263398	0.162879	0.07319	-0.713825	-0.457693	-0.0564464	0.288008	0.106016	-0.346705	0.236405	0.649596	0.227096	0.547918	M9 magenta|0.6496
22291	EIF3G|ENSG00000130811	magenta	-0.0942423	0.153615	-0.161165	-0.367785	0.00896687	0.336037	0.536674	0.249628	-0.513544	0.587355	0.649047	-0.171179	0.325102	M9 magenta|0.649
2660	NDUFA7|ENSG00000267855	magenta	0.0751571	0.191243	-0.0176535	-0.564903	-0.158085	0.193112	0.511504	0.175586	-0.526599	0.393422	0.648313	0.0272099	0.503068	M9 magenta|0.6483
7097	GMFG|ENSG00000130755	magenta	-0.345052	0.155604	-0.154545	-0.238896	0.278578	0.51707	0.545453	0.310096	-0.645085	0.481256	0.647742	-0.403566	0.102519	M9 magenta|0.6477
21692	RPL13P12|ENSG00000215030	magenta	0.346819	0.43442	0.310497	-0.485768	-0.184172	0.146648	0.343002	0.214535	-0.42972	0.130357	0.646371	0.0151129	0.357316	M9 magenta|0.6464
809	RPLP0|ENSG00000089157	magenta	-0.0324694	-0.000384993	-0.141266	-0.552501	-0.303211	0.0496385	0.291655	0.160625	-0.362583	0.367639	0.645506	0.0605079	0.399665	M9 magenta|0.6455
16337	NDUFB4|ENSG00000065518	magenta	-0.15288	-0.197241	-0.322581	-0.572296	-0.299004	0.00536031	0.409678	0.0125033	-0.37776	0.588182	0.644533	0.179379	0.563301	M9 magenta|0.6445
3510	ZFAS1|ENSG00000177410	magenta	-0.287337	-0.536167	-0.421065	-0.489923	-0.390168	-0.336141	-0.0749485	-0.107433	0.00218976	0.606978	0.644311	0.406863	0.33773	M9 magenta|0.6443
15300	SNHG6|ENSG00000245910	magenta	0.193453	0.00134367	0.025315	-0.555509	-0.37526	-0.20934	0.0847767	0.03307	-0.177049	0.295332	0.644267	0.373494	0.460909	M9 magenta|0.6443
23292	DANCR|ENSG00000226950	magenta	-0.0536974	0.333096	0.0797459	-0.245984	0.186284	0.427116	0.415992	0.130596	-0.507559	0.31283	0.639921	-0.284016	0.0953424	M9 magenta|0.6399
11463	NSA2|ENSG00000164346	magenta	-0.367217	-0.018021	-0.26279	-0.150032	0.166192	0.321495	0.275091	0.0419607	-0.319949	0.594608	0.638487	-0.224006	0.0366306	M9 magenta|0.6385
21129	MRPL33|ENSG00000243147	magenta	-0.256586	-0.0881321	-0.312754	-0.461318	-0.0483455	0.246401	0.515814	0.116993	-0.517602	0.602778	0.636608	-0.0258539	0.470972	M9 magenta|0.6366
12020	UFC1|ENSG00000143222	magenta	-0.167095	-0.0711368	-0.261426	-0.416554	-0.14174	0.134524	0.356473	0.0761495	-0.298598	0.517684	0.635057	0.0721858	0.39222	M9 magenta|0.6351
6429	RPS2|ENSG00000140988	magenta	0.319154	0.43443	0.31047	-0.432841	-0.156782	0.187982	0.375031	0.15376	-0.445323	0.156976	0.634279	-0.0674793	0.295926	M9 magenta|0.6343
12532	RPS15AP24|ENSG00000241511	magenta	0.10993	0.214077	0.156666	-0.301366	-0.0526116	0.139965	0.211881	0.0944128	-0.304693	0.31204	0.632746	-0.0473064	0.144359	M9 magenta|0.6327
9205	|ENSG00000233762	magenta	0.430646	0.508955	0.388916	-0.482359	-0.200924	0.160539	0.353678	0.150097	-0.406945	0.12203	0.631385	0.0149751	0.360721	M9 magenta|0.6314
1115	KDM1A|ENSG00000004487	magenta	-0.150324	-0.137921	-0.219602	-0.486399	-0.178671	-0.0507654	0.156304	0.0284172	-0.242124	0.498511	0.630154	0.221333	0.374213	M9 magenta|0.6302
10588	FTH1P5|ENSG00000230204	magenta	-0.0986621	-0.0391223	-0.282565	-0.524574	-0.230002	0.153484	0.460784	0.178246	-0.409838	0.613053	0.630234	0.04473	0.467775	M9 magenta|0.6302
14968	YBX1|ENSG00000065978	magenta	-0.00769452	0.0767228	-0.150627	-0.555842	-0.219272	0.143321	0.398026	0.195223	-0.409452	0.459396	0.628356	0.0493112	0.442192	M9 magenta|0.6284
13639	|ENSG00000227077	magenta	0.333148	0.406533	0.277639	-0.428916	-0.173671	0.131084	0.313084	0.0920714	-0.405545	0.205018	0.627314	0.00960989	0.310426	M9 magenta|0.6273
335	COMMD3|ENSG00000148444	magenta	-0.363861	0.036201	-0.153712	-0.284222	0.196822	0.333639	0.342931	0.173957	-0.545387	0.430098	0.627011	-0.283599	0.0579103	M9 magenta|0.627
21124	PABPC1|ENSG00000070756	magenta	-0.248603	-0.206251	-0.315151	-0.427014	-0.217026	0.0391439	0.224542	-0.0376768	-0.278502	0.553943	0.626826	0.0333911	0.279361	M9 magenta|0.6268
10025	NA|ENSG00000260521	magenta	0.0586862	0.136423	0.0011116	-0.366935	-0.116481	0.10825	0.25702	0.131423	-0.294267	0.508326	0.624776	0.0465247	0.280707	M9 magenta|0.6248
11010	|ENSG00000233558	magenta	0.0109253	0.27988	0.0618509	-0.323935	0.00480998	0.342397	0.441946	0.149925	-0.493907	0.417558	0.619401	-0.215798	0.209776	M9 magenta|0.6194
10365	HNRNPA1L2|ENSG00000139675	magenta	-0.191072	-0.413826	-0.334401	-0.556229	-0.403579	-0.296547	-0.0331317	-0.0287917	0.00891432	0.541213	0.616923	0.458379	0.462194	M9 magenta|0.6169
23044	NPM1P27|ENSG00000249353	magenta	-0.208148	0.0583378	-0.177001	-0.293664	0.00496215	0.32298	0.447381	0.206582	-0.423311	0.475021	0.616499	-0.176163	0.298672	M9 magenta|0.6165
20156	COX7CP1|ENSG00000235957	magenta	-0.158621	0.128627	-0.156831	-0.259934	0.103496	0.392	0.509521	0.146599	-0.45543	0.622182	0.615439	-0.200858	0.244784	M9 magenta|0.6154
22694	RPS4XP13|ENSG00000240371	magenta	0.00937734	0.155289	0.0664601	-0.277012	0.0212932	0.187262	0.27878	0.0279367	-0.327473	0.383498	0.615081	-0.0475535	0.206346	M9 magenta|0.6151
5204	|ENSG00000253341	magenta	-0.0270181	-0.167537	-0.270252	-0.589423	-0.402387	-0.0926369	0.217151	-0.0163798	-0.216247	0.599438	0.614391	0.271917	0.515768	M9 magenta|0.6144
6314	EEF1A1P4|ENSG00000245205	magenta	-0.299026	0.018044	-0.143095	-0.121415	0.147209	0.319906	0.268131	0.146409	-0.354908	0.556686	0.614392	-0.289564	0.00589669	M9 magenta|0.6144
21722	RBM45|ENSG00000155636	magenta	-0.155671	0.0433477	-0.106249	-0.407579	0.0754544	0.244038	0.462462	0.144264	-0.539408	0.420692	0.614094	-0.066528	0.329223	M9 magenta|0.6141
23663	RPL34P33|ENSG00000241282	magenta	-0.0222205	-0.0289996	-0.0825344	-0.464232	-0.177888	0.0167709	0.229756	0.0317348	-0.269548	0.356354	0.613868	0.151192	0.357393	M9 magenta|0.6139
8009	FTL|ENSG00000087086	magenta	-0.179485	0.19698	-0.074949	-0.210777	0.152396	0.379228	0.338884	0.324403	-0.442059	0.480289	0.61284	-0.267651	0.086921	M9 magenta|0.6128
8378	ERGIC3|ENSG00000125991	magenta	-0.171826	0.105908	-0.152978	-0.380647	0.0188078	0.344645	0.539146	0.130219	-0.541654	0.463032	0.61274	-0.164569	0.318945	M9 magenta|0.6127
18933	ARL6IP4|ENSG00000182196	magenta	-0.221499	0.157205	-0.105882	-0.235809	0.163272	0.381136	0.296023	0.251206	-0.440938	0.517029	0.612382	-0.296479	0.0345174	M9 magenta|0.6124
17939	|ENSG00000267469	magenta	-0.054662	0.0553613	-0.0126349	-0.37928	-0.031155	0.0803951	0.205868	0.110363	-0.357659	0.308844	0.610688	0.0526997	0.245013	M9 magenta|0.6107
15210	|ENSG00000216480	magenta	0.154747	0.234355	0.241242	-0.419174	-0.189692	0.0702328	0.2374	0.133341	-0.361218	0.0157884	0.604661	0.000646371	0.300626	M9 magenta|0.6047
6855	FTH1P16|ENSG00000227376	magenta	-0.037509	-0.168052	-0.281059	-0.576506	-0.388337	-0.0834246	0.23222	0.0616329	-0.182053	0.588258	0.603784	0.282691	0.495825	M9 magenta|0.6038
19937	NA|ENSG00000174100	magenta	-0.112433	0.115148	-0.0685924	-0.337011	0.0256731	0.309803	0.500211	0.101271	-0.479425	0.354657	0.6032	-0.11274	0.377542	M9 magenta|0.6032
9497	SNHG11|ENSG00000174365	magenta	-0.101352	-0.0238535	-0.0752445	-0.368485	-0.0364166	0.0467235	0.169686	0.0584544	-0.287945	0.428254	0.602328	0.0936602	0.205984	M9 magenta|0.6023
10647	COMMD1|ENSG00000173163	magenta	-0.29145	0.0284794	-0.175787	-0.217013	0.116308	0.332074	0.33241	0.167497	-0.370811	0.507857	0.601903	-0.23106	0.107431	M9 magenta|0.6019
1929	PHB2|ENSG00000215021	magenta	0.256855	0.343515	0.225039	-0.582983	-0.27099	0.134736	0.358391	0.182677	-0.472722	0.0853001	0.600028	-0.0314904	0.390532	M9 magenta|0.6
20840	RPL32P29|ENSG00000244270	magenta	-0.192921	0.0133081	-0.125244	-0.353515	-0.042506	0.190667	0.283017	0.069842	-0.367362	0.40294	0.59819	-0.132926	0.170776	M9 magenta|0.5982
12693	|ENSG00000239719	magenta	-0.0341822	-0.0143207	0.00920712	-0.289863	-0.0939026	0.0262898	0.137073	0.133402	-0.20784	0.345228	0.597404	0.0613893	0.167375	M9 magenta|0.5974
14799	RPS15AP11|ENSG00000234093	magenta	0.0138125	0.113235	-0.0154529	-0.335067	-0.096576	0.146215	0.291637	0.0962113	-0.326013	0.415741	0.597203	-0.00852017	0.262443	M9 magenta|0.5972
10161	C11orf1|ENSG00000137720	magenta	-0.175481	0.137099	-0.0487069	-0.247522	0.15615	0.381396	0.430161	0.143142	-0.50728	0.424836	0.59605	-0.266084	0.136698	M9 magenta|0.5961
15630	RPLP2|ENSG00000177600	magenta	0.41722	0.473091	0.361735	-0.501586	-0.235393	0.0914883	0.28522	0.12842	-0.426567	0.0298811	0.594982	0.0438047	0.34871	M9 magenta|0.595
9542	HCG25|ENSG00000232940	magenta	0.031759	0.10802	0.050609	-0.496553	-0.0854231	0.0640925	0.258123	0.123651	-0.408664	0.243721	0.594634	0.105857	0.343107	M9 magenta|0.5946
19965	RPL18AP3|ENSG00000213442	magenta	0.268279	0.392947	0.226993	-0.390748	-0.126882	0.17917	0.320283	0.112243	-0.408396	0.228199	0.587171	-0.0576254	0.268114	M9 magenta|0.5872
6223	ATP5MGP2|ENSG00000232362	magenta	-0.147491	-0.0437414	-0.208363	-0.484253	-0.166692	0.159674	0.410784	0.025905	-0.407754	0.497214	0.586423	0.0303923	0.431646	M9 magenta|0.5864
17840	|ENSG00000239809	magenta	-0.0182697	-0.00209347	-0.0268992	-0.372243	-0.14269	0.000654003	0.109472	0.00566391	-0.202193	0.405022	0.584268	0.104754	0.220398	M9 magenta|0.5843
18209	|ENSG00000244251	magenta	-0.318014	-0.284655	-0.324769	-0.324781	-0.129325	-0.0481714	0.0558758	0.012803	-0.168429	0.548705	0.584342	0.108191	0.180058	M9 magenta|0.5843
4672	RPL28|ENSG00000108107	magenta	0.161497	0.155355	0.051694	-0.47018	-0.251254	-0.0304653	0.167144	0.0567779	-0.248048	0.326294	0.583624	0.13609	0.297833	M9 magenta|0.5836
22742	MT-RNR1|ENSG00000211459	magenta	-0.0839588	-0.0457696	-0.147425	-0.503998	-0.18386	0.0633853	0.339172	0.356963	-0.415365	0.385779	0.583441	0.0568287	0.363601	M9 magenta|0.5834
7183	GAS5|ENSG00000234741	magenta	-0.337736	-0.354535	-0.354403	-0.304395	-0.113199	-0.0933176	0.0445856	-0.00266314	-0.125965	0.491422	0.579282	0.173589	0.2119	M9 magenta|0.5793
2613	|ENSG00000248223	magenta	-0.0530776	0.0661943	-0.169099	-0.475315	-0.180849	0.223988	0.505143	0.24254	-0.447856	0.477619	0.57824	-0.0325965	0.442513	M9 magenta|0.5782
8588	RPL21P116|ENSG00000243711	magenta	-0.343527	-0.268531	-0.379226	-0.343012	-0.0991768	0.0119246	0.161593	0.00736596	-0.240527	0.563665	0.577619	0.0769278	0.232511	M9 magenta|0.5776
19787	CHCHD10|ENSG00000250479	magenta	0.0414687	0.39039	0.162198	-0.360234	0.115147	0.410945	0.494487	0.175459	-0.591149	0.200224	0.575524	-0.256345	0.200584	M9 magenta|0.5755
6930	SNHG5|ENSG00000203875	magenta	-0.151165	-0.345417	-0.289433	-0.432391	-0.34682	-0.229847	-0.0450431	-0.193418	0.00816726	0.529995	0.575396	0.316081	0.288571	M9 magenta|0.5754
18903	RPL29|ENSG00000162244	magenta	0.50535	0.533169	0.460262	-0.485056	-0.235896	0.130392	0.361723	0.183184	-0.427547	-0.038259	0.574861	0.0186453	0.381703	M9 magenta|0.5749
18059	FTH1P8|ENSG00000219507	magenta	-0.0679241	0.0423425	-0.191479	-0.424987	-0.145411	0.227382	0.481459	0.236732	-0.432811	0.546205	0.570979	-0.0579353	0.386211	M9 magenta|0.571
6792	LAMTOR4|ENSG00000188186	magenta	-0.173374	0.289141	-0.0293689	-0.189582	0.302418	0.526258	0.54651	0.321021	-0.620837	0.456304	0.569704	-0.371219	0.0876532	M9 magenta|0.5697
4836	NAP1L1|ENSG00000187109	magenta	0.0475067	-0.108316	-0.0333908	-0.617041	-0.461485	-0.185969	0.0872696	0.0439725	-0.203692	0.187477	0.569596	0.27521	0.474489	M9 magenta|0.5696
4601	MTCP1|ENSG00000214827	magenta	-0.107679	-0.0956455	-0.156238	-0.506184	-0.137161	0.065836	0.400207	0.0351643	-0.400676	0.382066	0.569465	0.151901	0.488094	M9 magenta|0.5695
21335	NPM1P24|ENSG00000215086	magenta	-0.032871	0.0828723	-0.0035594	-0.339064	-0.0604114	0.229612	0.398786	0.177548	-0.358477	0.430778	0.569349	-0.0516667	0.343816	M9 magenta|0.5693
3543	RPL34P31|ENSG00000239223	magenta	-0.131268	-0.075736	-0.245977	-0.39463	-0.11611	0.0660418	0.252385	-0.0176979	-0.289125	0.526055	0.566962	0.0806101	0.303491	M9 magenta|0.567
18791	CUEDC2|ENSG00000107874	magenta	-0.167222	0.119349	-0.115089	-0.417168	0.0993828	0.351613	0.547477	0.163737	-0.595638	0.437962	0.563719	-0.191673	0.285349	M9 magenta|0.5637
1339	FTH1P7|ENSG00000232187	magenta	-0.0716697	0.0920172	-0.144745	-0.377316	-0.0834004	0.287977	0.514727	0.254203	-0.458565	0.500109	0.563194	-0.11955	0.361093	M9 magenta|0.5632
7995	RPL22L1|ENSG00000163584	magenta	-0.168727	0.137611	-0.0217815	-0.270971	0.101127	0.358541	0.415189	0.107774	-0.449143	0.305509	0.562554	-0.242912	0.173064	M9 magenta|0.5626
15185	|ENSG00000269968	magenta	0.0700336	0.359044	0.0328706	-0.39926	-0.0242148	0.396663	0.537144	0.321102	-0.547385	0.311646	0.56196	-0.229369	0.283048	M9 magenta|0.562
15917	|ENSG00000204745	magenta	-0.0708291	-0.102447	-0.107549	-0.419332	-0.144763	-0.0198376	0.200458	0.0490747	-0.271001	0.340754	0.561768	0.2257	0.418999	M9 magenta|0.5618
303	FTH1P23|ENSG00000242960	magenta	-0.0943912	0.0727787	-0.166985	-0.376109	-0.0777053	0.299375	0.530414	0.234925	-0.462515	0.547557	0.558611	-0.123758	0.366318	M9 magenta|0.5586
2019	KARS|ENSG00000065427	magenta	-0.00225436	0.0202857	-0.1371	-0.486318	-0.259384	0.0695352	0.27525	0.0221204	-0.19372	0.40919	0.554297	0.169345	0.4707	M9 magenta|0.5543
18226	AMZ2|ENSG00000196704	magenta	-0.123212	-0.0790838	-0.302027	-0.537165	-0.187518	0.100662	0.383389	0.123754	-0.406379	0.446609	0.554231	0.0659529	0.447622	M9 magenta|0.5542
9448	FTH1P10|ENSG00000223361	magenta	-0.0430387	0.125953	-0.140011	-0.408418	-0.124088	0.263631	0.484134	0.233552	-0.434768	0.43988	0.553211	-0.100397	0.362425	M9 magenta|0.5532
11669	|ENSG00000227034	magenta	0.0107412	0.0467411	0.0632476	-0.333494	-0.116562	0.0198661	0.125218	0.0666231	-0.189617	0.284303	0.553197	0.0756362	0.188117	M9 magenta|0.5532
20765	HNRNPA1P54|ENSG00000236539	magenta	-0.182544	-0.203818	-0.209896	-0.312082	-0.195354	-0.0796161	-0.00484216	0.0825829	-0.0185857	0.518712	0.553247	0.17273	0.239318	M9 magenta|0.5532
16868	PARP6|ENSG00000137817	magenta	0.222267	0.178592	0.18582	-0.54984	-0.230009	-0.0430387	0.159966	0.0337255	-0.288239	0.141742	0.550812	0.201591	0.33985	M9 magenta|0.5508
18494	|ENSG00000239374	magenta	0.0609855	0.177644	0.153741	-0.302369	-0.100515	0.119904	0.235739	0.104767	-0.337404	0.0973674	0.549982	-0.0544509	0.2034	M9 magenta|0.55
6432	FTLP3|ENSG00000226608	magenta	-0.106425	0.220247	-0.0868011	-0.189034	0.106509	0.335282	0.318938	0.276267	-0.378152	0.510527	0.5493	-0.210089	0.104687	M9 magenta|0.5493
19117	PTPMT1|ENSG00000110536	magenta	0.0245851	-0.0645575	-0.0577004	-0.4694	-0.248899	-0.10081	0.124742	0.0805439	-0.0741741	0.338848	0.545713	0.343763	0.398398	M9 magenta|0.5457
7967	|ENSG00000213939	magenta	-0.181817	0.0100591	-0.121975	-0.219464	0.0464753	0.209024	0.270548	0.10135	-0.346405	0.460281	0.545573	-0.108647	0.141828	M9 magenta|0.5456
21309	AUP1|ENSG00000115307	magenta	0.0598854	-0.185783	-0.17058	-0.602895	-0.412874	-0.288836	0.0197261	-0.0593232	-0.0738761	0.430741	0.544979	0.46982	0.463764	M9 magenta|0.545
3209	ATR|ENSG00000175054	magenta	-0.0685897	-0.186412	-0.196803	-0.537961	-0.307668	-0.181833	0.0470166	-0.0210511	-0.172779	0.343082	0.544836	0.3065	0.371224	M9 magenta|0.5448
15296	|ENSG00000230291	magenta	-0.124799	-0.0355205	-0.0811603	-0.33679	-0.0793907	0.10134	0.231632	0.0891854	-0.286913	0.388338	0.543878	-0.00963268	0.208862	M9 magenta|0.5439
22670	ZNF32-AS1|ENSG00000226245	magenta	-0.0174307	0.184155	0.0547402	-0.38112	0.0177	0.22301	0.359991	0.0643118	-0.415789	0.299996	0.543909	-0.0343903	0.278462	M9 magenta|0.5439
14818	PSPC1|ENSG00000121390	magenta	0.0728186	0.0885424	-0.0676949	-0.577623	-0.218729	0.0568684	0.314885	0.0133125	-0.335702	0.286559	0.543101	0.175917	0.509241	M9 magenta|0.5431
10160	NAP1L1P1|ENSG00000254759	magenta	-0.0856138	0.0260269	-0.040859	-0.360729	-0.134876	0.137431	0.232532	0.130704	-0.311721	0.303144	0.542674	-0.0596158	0.249341	M9 magenta|0.5427
1245	ERCC5|ENSG00000134899	magenta	-0.225134	-0.241607	-0.211399	-0.408614	-0.0541818	-0.0789649	0.123301	0.0269486	-0.237842	0.429915	0.542102	0.225531	0.295756	M9 magenta|0.5421
1607	ZNF32|ENSG00000169740	magenta	-0.134233	0.217393	0.0545743	-0.265012	0.229266	0.411048	0.441177	0.167233	-0.509161	0.347711	0.541603	-0.225067	0.173559	M9 magenta|0.5416
23571	EIF3FP3|ENSG00000233426	magenta	0.0501124	0.279293	0.0816593	-0.369865	-0.0585461	0.308254	0.444585	0.122779	-0.456232	0.289632	0.540107	-0.154217	0.302673	M9 magenta|0.5401
6654	C1orf56|ENSG00000143443	magenta	-0.195673	-0.0235316	-0.09534	-0.438977	-0.0285173	0.120432	0.28095	0.106463	-0.42687	0.299631	0.538081	0.00924704	0.297739	M9 magenta|0.5381
11711	MT-RNR2|ENSG00000210082	magenta	-0.0888401	-0.0321814	-0.150157	-0.493835	-0.178592	0.0753131	0.342866	0.277541	-0.429271	0.349794	0.53717	0.0242684	0.353877	M9 magenta|0.5372
3800	EEF2|ENSG00000167658	magenta	-0.00901098	0.233807	0.0214182	-0.314812	-0.0488742	0.318539	0.42399	0.110114	-0.467172	0.311514	0.5371	-0.235101	0.20546	M9 magenta|0.5371
4146	MBD2|ENSG00000134046	magenta	-0.268971	0.140428	-0.102439	-0.202046	0.297136	0.456788	0.473802	0.185362	-0.569344	0.420665	0.535441	-0.306131	0.121944	M9 magenta|0.5354
22489	USP21|ENSG00000143258	magenta	0.0940809	0.178743	0.0471732	-0.40385	-0.0761122	0.129814	0.286385	-0.0103613	-0.360109	0.281706	0.535409	0.0271535	0.272907	M9 magenta|0.5354
16552	FAM136A|ENSG00000035141	magenta	-0.129266	0.0749444	-0.0634528	-0.313626	0.0920359	0.253354	0.469795	0.126378	-0.492933	0.380199	0.535272	-0.0687438	0.277102	M9 magenta|0.5353
8626	CLN5|ENSG00000102805	magenta	-0.0846633	-0.110349	-0.119059	-0.390635	-0.132602	-0.104342	0.0525537	-0.00163909	-0.107489	0.299711	0.534301	0.22498	0.251977	M9 magenta|0.5343
16798	FANCG|ENSG00000221829	magenta	-0.109473	-0.165727	-0.278735	-0.501914	-0.196182	-0.0641123	0.211233	0.0116254	-0.234113	0.459333	0.529822	0.24222	0.399218	M9 magenta|0.5298
21526	|ENSG00000237101	magenta	0.0349354	0.0967413	-0.0699459	-0.445467	-0.138723	0.110944	0.314229	0.0484255	-0.361036	0.360671	0.529208	0.0557096	0.344971	M9 magenta|0.5292
17476	MDN1|ENSG00000112159	magenta	0.0372322	-0.0947255	-0.102661	-0.560382	-0.329769	-0.143093	0.144313	-0.149077	-0.209899	0.346206	0.527777	0.281752	0.420187	M9 magenta|0.5278
1252	CUTC|ENSG00000119929	magenta	-0.163469	0.0118451	-0.123779	-0.35535	0.0685803	0.216078	0.43848	0.107113	-0.446198	0.364302	0.526949	-0.0183931	0.342205	M9 magenta|0.5269
3715	|ENSG00000229939	magenta	-0.124068	0.111478	-0.053074	-0.205939	0.0542852	0.318998	0.329233	0.137081	-0.325921	0.488781	0.52648	-0.212631	0.153293	M9 magenta|0.5265
278	TPT1P4|ENSG00000217027	magenta	-0.0172288	0.109598	0.021265	-0.236138	-0.0179056	0.125468	0.1242	0.0417773	-0.188189	0.32606	0.526382	-0.0576176	0.0833657	M9 magenta|0.5264
10174	RPL34P6|ENSG00000231333	magenta	-0.102705	-0.104725	-0.228822	-0.380177	-0.13612	0.0228776	0.206815	-0.00743947	-0.226574	0.498092	0.526111	0.143669	0.321918	M9 magenta|0.5261
1359	|ENSG00000242088	magenta	0.38009	0.3517	0.41713	-0.360427	-0.172036	0.0306273	0.176798	0.0920863	-0.246253	0.0115977	0.525714	0.0937615	0.27017	M9 magenta|0.5257
11506	YBX1P1|ENSG00000224861	magenta	-0.00643715	0.146765	-0.112153	-0.368836	-0.0702329	0.241554	0.395123	0.198731	-0.364934	0.486375	0.52343	-0.0594169	0.307302	M9 magenta|0.5234
7054	BTF3P5|ENSG00000233594	magenta	0.00588	-0.0190606	-0.0433611	-0.462468	-0.283498	0.0209311	0.269351	0.0581719	-0.263897	0.318265	0.522709	0.132986	0.433351	M9 magenta|0.5227
4700	LYRM4|ENSG00000214113	magenta	-0.0957294	0.249603	-0.00296464	-0.308693	0.0728968	0.405222	0.454399	0.214024	-0.495083	0.294414	0.522317	-0.253984	0.20097	M9 magenta|0.5223
7144	NPM1P6|ENSG00000213881	magenta	0.000332734	0.168417	-0.00271219	-0.366396	-0.100426	0.250805	0.424501	0.150205	-0.398743	0.352457	0.520246	-0.0856575	0.367425	M9 magenta|0.5202
3650	RPL9|ENSG00000163682	magenta	-0.113699	-0.151197	-0.106438	-0.286908	-0.1588	-0.0981137	-0.058309	0.0873153	-0.0242897	0.374473	0.515262	0.147785	0.119059	M9 magenta|0.5153
22554	FTH1P20|ENSG00000226564	magenta	0.149273	0.21765	0.0786888	-0.415245	-0.184349	0.20259	0.439367	0.230469	-0.391974	0.294816	0.513331	-0.0489098	0.372849	M9 magenta|0.5133
6921	RPS2P46|ENSG00000189343	magenta	0.16789	0.38244	0.229574	-0.296966	-0.0490929	0.271563	0.366267	0.121684	-0.434882	0.15261	0.512016	-0.210344	0.170096	M9 magenta|0.512
7975	MKRN1|ENSG00000133606	magenta	-0.106174	-0.168185	-0.318426	-0.537496	-0.301208	-0.0351396	0.285578	0.0463564	-0.258275	0.528502	0.511718	0.232593	0.485668	M9 magenta|0.5117
13939	TIMM21|ENSG00000075336	magenta	-0.106892	-0.162102	-0.204081	-0.466949	-0.148318	0.00471984	0.314158	-0.173398	-0.333592	0.415371	0.511522	0.188788	0.44184	M9 magenta|0.5115
23632	MFF|ENSG00000168958	magenta	0.207974	0.437852	0.337579	-0.400697	0.020128	0.340935	0.440584	0.110382	-0.492569	0.0308681	0.511261	-0.155998	0.306244	M9 magenta|0.5113
4802	TPRKB|ENSG00000144034	magenta	-0.0792948	0.00484373	-0.139305	-0.403242	-0.0694606	0.185607	0.427462	0.00412734	-0.344351	0.41862	0.509695	0.0782878	0.444457	M9 magenta|0.5097
10977	MAPKAPK5-AS1|ENSG00000234608	magenta	-0.104071	-0.196553	-0.248822	-0.540281	-0.28521	-0.0799504	0.215668	0.0414955	-0.191918	0.406988	0.509519	0.297895	0.485966	M9 magenta|0.5095
19170	RPL35P1|ENSG00000237991	magenta	0.41199	0.464284	0.443622	-0.394994	-0.172484	0.144992	0.318596	0.150474	-0.39357	-0.0451542	0.509064	-0.0225282	0.312565	M9 magenta|0.5091
13538	|ENSG00000240776	magenta	0.0145766	0.130194	0.0806827	-0.360481	-0.156183	0.108509	0.243789	0.111061	-0.328029	0.188861	0.508406	-0.0790248	0.219764	M9 magenta|0.5084
1433	PTMA|ENSG00000187514	magenta	0.162607	0.214885	0.0900642	-0.523504	-0.302741	0.0723514	0.324059	0.135285	-0.401649	0.153997	0.507731	0.0276051	0.374819	M9 magenta|0.5077
12427	TOMM20|ENSG00000173726	magenta	0.151018	0.114576	0.157011	-0.429592	-0.237321	0.00755589	0.204877	0.0813702	-0.225638	0.0672851	0.50611	0.145106	0.416251	M9 magenta|0.5061
3061	FAM162A|ENSG00000114023	magenta	0.00186182	0.058343	0.0156866	-0.365264	-0.117244	0.0977226	0.320385	-0.0093157	-0.312364	0.257191	0.505755	0.0633811	0.398098	M9 magenta|0.5058
16740	ANAPC15|ENSG00000110200	magenta	0.0296231	-0.0519409	-0.0726695	-0.440581	-0.250122	-0.164796	0.0529383	0.191553	-0.11842	0.327303	0.505018	0.32413	0.338161	M9 magenta|0.505
5796	RPSAP29|ENSG00000244722	magenta	0.362042	0.370126	0.370445	-0.476015	-0.25614	0.0776522	0.273773	0.109532	-0.328504	0.0364177	0.503219	0.0372499	0.321096	M9 magenta|0.5032
10378	HNRNPA1P10|ENSG00000214223	magenta	-0.249245	-0.220341	-0.253888	-0.349148	-0.198392	-0.006909	0.128941	0.133567	-0.155226	0.421584	0.501151	0.0980922	0.329237	M9 magenta|0.5012
696	MT-ND3|ENSG00000198840	magenta	-0.22802	-0.211676	-0.258963	-0.435394	-0.152624	-0.0772888	0.0765016	-0.0362942	-0.216906	0.411651	0.500746	0.115834	0.200467	M9 magenta|0.5007
3066	MXD3|ENSG00000213347	magenta	-0.0595183	0.0135548	-0.223195	-0.383943	-0.0805977	0.162183	0.439367	0.159427	-0.369758	0.494862	0.498965	0.0390114	0.356639	M9 magenta|0.499
4494	|ENSG00000227311	magenta	-0.0910422	0.0291908	-0.0148346	-0.262384	-0.055351	0.136953	0.261214	0.122195	-0.345456	0.290419	0.497066	-0.0754291	0.194636	M9 magenta|0.4971
2705	RPL10P4|ENSG00000238003	magenta	0.0851656	0.139267	0.130936	-0.286547	-0.1184	0.100967	0.203929	0.0765039	-0.226006	0.270779	0.496717	-0.011615	0.169988	M9 magenta|0.4967
9435	GFM2|ENSG00000164347	magenta	0.00561011	-0.167694	-0.0594885	-0.516226	-0.282398	-0.204774	0.0777551	-0.0876946	-0.163342	0.222791	0.494824	0.370403	0.448957	M9 magenta|0.4948
19459	RPLP0P2|ENSG00000243742	magenta	0.138406	0.122622	0.106743	-0.481171	-0.253707	0.0237347	0.215246	0.127646	-0.285096	0.234661	0.494647	0.0775562	0.315394	M9 magenta|0.4946
16226	|ENSG00000238251	magenta	-0.294468	0.0878368	-0.137327	-0.0372026	0.236464	0.364565	0.229077	0.0721394	-0.254217	0.486133	0.493868	-0.310379	-0.0789063	M9 magenta|0.4939
16200	HDAC3|ENSG00000171720	magenta	-0.212937	-0.0679304	-0.225089	-0.281219	0.0765519	0.184427	0.366577	0.056266	-0.331208	0.428958	0.493178	-0.0190281	0.199831	M9 magenta|0.4932
9222	NFS1|ENSG00000244005	magenta	-0.0951109	0.169965	-0.0394429	-0.320249	0.105771	0.30463	0.400645	0.0703078	-0.461162	0.350113	0.49311	-0.136763	0.241037	M9 magenta|0.4931
9345	SNX5|ENSG00000089006	magenta	0.0325821	-0.167944	-0.0229225	-0.586404	-0.356822	-0.231725	0.135419	0.0142164	-0.21883	0.185939	0.492106	0.347564	0.475672	M9 magenta|0.4921
4000	SMYD3|ENSG00000185420	magenta	-0.0604169	0.0351911	-0.0368904	-0.33013	-0.0534978	0.099522	0.250159	0.00446483	-0.300314	0.267728	0.491521	0.00865671	0.24194	M9 magenta|0.4915
2791	NACA3P|ENSG00000121089	magenta	-0.198208	-0.0690588	-0.162512	-0.254074	-0.00655803	0.164583	0.242853	0.0785526	-0.280552	0.446405	0.489407	-0.0598112	0.208181	M9 magenta|0.4894
11630	HNRNPA1P7|ENSG00000215492	magenta	-0.29073	-0.217177	-0.277742	-0.317301	-0.154047	0.029856	0.139815	0.13929	-0.174194	0.419433	0.487642	0.0519623	0.295146	M9 magenta|0.4876
21966	NA|ENSG00000269905	magenta	0.109703	0.0613829	0.0771285	-0.477653	-0.17605	-0.0424035	0.123708	0.100516	-0.195843	0.246007	0.486079	0.221387	0.326803	M9 magenta|0.4861
10192	SEM1|ENSG00000127922	magenta	-0.120706	-0.163721	-0.252012	-0.485558	-0.22858	-0.0383601	0.301891	0.100046	-0.259692	0.380145	0.482355	0.215902	0.487366	M9 magenta|0.4824
3361	NPC2|ENSG00000119655	magenta	-0.259518	0.012702	-0.153759	-0.193816	0.107771	0.299057	0.357985	0.24239	-0.367656	0.478145	0.482075	-0.193155	0.157563	M9 magenta|0.4821
9550	RPS8P10|ENSG00000223877	magenta	-0.20735	-0.045732	-0.246762	-0.260776	-0.0504913	0.159002	0.262883	0.0637933	-0.26925	0.490195	0.4802	-0.0568064	0.188443	M9 magenta|0.4802
21405	|ENSG00000219470	magenta	-0.0866723	0.232968	0.0606373	-0.100829	0.154531	0.349981	0.294265	0.169368	-0.325121	0.310982	0.479166	-0.282277	-0.00458839	M9 magenta|0.4792
19112	RANGRF|ENSG00000108961	magenta	0.049536	0.306218	0.144411	-0.248194	0.154501	0.324611	0.400055	0.161659	-0.482481	0.234888	0.477844	-0.159055	0.183688	M9 magenta|0.4778
21052	HMGB1|ENSG00000189403	magenta	-0.178883	-0.385391	-0.266137	-0.414367	-0.289688	-0.320483	-0.158439	-0.0805371	0.131026	0.432249	0.47726	0.455645	0.291949	M9 magenta|0.4773
6054	ZNF277|ENSG00000198839	magenta	-0.38508	0.0445737	-0.133474	-0.0314244	0.330538	0.460745	0.385545	0.135437	-0.453473	0.356736	0.476891	-0.408649	-0.0522893	M9 magenta|0.4769
1926	HNRNPA1P4|ENSG00000206228	magenta	-0.0563001	-0.104546	-0.0577122	-0.395662	-0.291995	-0.103427	0.0309295	0.0978311	-0.0713522	0.224157	0.475393	0.182814	0.332185	M9 magenta|0.4754
16065	FXYD5|ENSG00000089327	magenta	0.0314788	0.155943	0.0217787	-0.378973	-0.0309964	0.203454	0.414462	0.0966827	-0.44762	0.31939	0.473877	-0.0726469	0.290995	M9 magenta|0.4739
2635	EIF4B|ENSG00000063046	magenta	-0.29074	0.0311134	-0.18134	-0.117501	0.105583	0.356057	0.318733	0.161376	-0.370493	0.396982	0.47364	-0.343668	0.0403216	M9 magenta|0.4736
424	RNASEH2B|ENSG00000136104	magenta	-0.0963009	-0.053372	-0.117422	-0.4217	-0.197344	0.050104	0.269424	0.0433642	-0.291298	0.337899	0.473424	0.0444431	0.341344	M9 magenta|0.4734
20351	MTCO3P12|ENSG00000198744	magenta	-0.172641	-0.269195	-0.282722	-0.506701	-0.31393	-0.2419	-0.0362561	-0.035665	-0.085729	0.343986	0.471409	0.282286	0.265161	M9 magenta|0.4714
12656	ZNF836|ENSG00000196267	magenta	-0.187772	-0.240295	-0.267335	-0.360994	-0.119732	-0.0730578	0.174066	-0.0464481	-0.18465	0.446643	0.471288	0.20729	0.306124	M9 magenta|0.4713
20861	PRMT9|ENSG00000164169	magenta	-0.00189993	-0.127533	-0.119266	-0.484335	-0.221505	-0.110127	0.200256	-0.0528156	-0.226784	0.260109	0.47023	0.311965	0.455415	M9 magenta|0.4702
23491	HHEX|ENSG00000152804	magenta	0.0193027	-0.1995	-0.105466	-0.521817	-0.375206	-0.282458	-0.0306428	-0.022903	-0.0617137	0.248156	0.470065	0.381523	0.372001	M9 magenta|0.4701
8573	RNF139-AS1|ENSG00000245149	magenta	-0.287382	-0.148717	-0.248911	-0.307457	0.0145761	0.101564	0.201039	0.0635518	-0.295801	0.427554	0.464778	-0.0183388	0.13502	M9 magenta|0.4648
6764	EEF1AKMT2|ENSG00000203791	magenta	-0.091265	-0.226077	-0.217047	-0.496207	-0.250856	-0.156164	0.137046	-0.0153683	-0.121515	0.315996	0.463319	0.32718	0.441977	M9 magenta|0.4633
9919	RCC1|ENSG00000180198	magenta	-0.355542	-0.182933	-0.255626	-0.159786	0.0944427	0.0876014	0.133597	0.28041	-0.22212	0.385457	0.463223	-0.0399996	0.0509899	M9 magenta|0.4632
21516	MTND1P23|ENSG00000225972	magenta	0.100647	0.0297748	-0.0517097	-0.588664	-0.325038	-0.105792	0.14549	0.0203618	-0.236073	0.209496	0.463204	0.22323	0.401264	M9 magenta|0.4632
6828	AIMP1|ENSG00000164022	magenta	-0.185216	-0.270122	-0.237342	-0.328869	-0.163214	-0.115739	0.0435102	-0.0893644	-0.0198812	0.449627	0.462622	0.291267	0.316541	M9 magenta|0.4626
22467	ARHGEF39|ENSG00000137135	magenta	-0.128405	0.0335138	-0.223105	-0.4561	-0.0547011	0.223258	0.432546	0.12241	-0.430998	0.426107	0.462253	-0.0323723	0.319699	M9 magenta|0.4623
10219	RPL37AP8|ENSG00000176343	magenta	0.106482	0.126315	0.0546606	-0.369926	-0.18186	0.105763	0.294587	0.022829	-0.281986	0.33665	0.460107	0.0473281	0.334047	M9 magenta|0.4601
16280	BEND5|ENSG00000162373	magenta	-0.198391	0.00821979	-0.191584	-0.158722	0.0627494	0.173108	0.146943	-0.0463259	-0.164533	0.392055	0.458914	-0.0927315	0.0404791	M9 magenta|0.4589
19631	PPIL3|ENSG00000240344	magenta	-0.277409	-0.15513	-0.237412	-0.242536	0.0709969	0.104284	0.313497	0.0814453	-0.375427	0.400495	0.458921	0.0043942	0.245045	M9 magenta|0.4589
14122	SLC33A1|ENSG00000169359	magenta	-0.156824	-0.0537592	-0.116892	-0.229087	-0.0060063	0.0214382	0.0503957	0.00190104	-0.124156	0.326471	0.456755	0.0741772	0.0843958	M9 magenta|0.4568
473	SNX14|ENSG00000135317	magenta	-0.0958765	0.00265202	-0.135805	-0.341441	0.0142078	0.166592	0.33854	0.00719394	-0.317481	0.382254	0.456078	0.0663408	0.348686	M9 magenta|0.4561
3215	|ENSG00000225416	magenta	-0.0781133	0.0699709	-0.0921411	-0.248761	-0.0104529	0.150119	0.208713	0.0254836	-0.258544	0.347907	0.454117	-0.0613634	0.157378	M9 magenta|0.4541
17588	ZFC3H1|ENSG00000133858	magenta	-0.245782	-0.108068	-0.186763	-0.32285	0.00261002	0.0718754	0.107739	0.0117768	-0.290597	0.33153	0.45349	-0.0476857	0.0799842	M9 magenta|0.4535
15886	|ENSG00000272990	magenta	-0.0378775	0.0116409	-0.0739077	-0.328712	-0.0300849	0.0202833	0.175008	0.0654002	-0.230532	0.244808	0.453434	0.117712	0.200335	M9 magenta|0.4534
8006	|ENSG00000236976	magenta	-0.234806	-0.124868	-0.250332	-0.243636	-0.0637465	0.102072	0.186884	0.127103	-0.218467	0.436066	0.452917	-0.0306834	0.176949	M9 magenta|0.4529
298	MT-ND1|ENSG00000198888	magenta	-0.014764	-0.118698	-0.163251	-0.551736	-0.354478	-0.182782	0.0598122	-0.0210946	-0.186901	0.250097	0.452429	0.238763	0.342896	M9 magenta|0.4524
10888	CCNB1IP1|ENSG00000100814	magenta	-0.231717	-0.211464	-0.232485	-0.386255	-0.122129	-0.000587258	0.185388	-0.0266308	-0.195876	0.329914	0.452335	0.118279	0.312096	M9 magenta|0.4523
22468	UNC119|ENSG00000109103	magenta	0.0203631	0.311056	0.129561	-0.322178	0.0468583	0.332595	0.418334	0.264344	-0.477126	0.175172	0.451829	-0.201675	0.182349	M9 magenta|0.4518
16155	NIT2|ENSG00000114021	magenta	-0.269485	0.118346	-0.0477149	-0.142578	0.285122	0.404724	0.392526	0.0835655	-0.439774	0.330985	0.451294	-0.305888	0.0536602	M9 magenta|0.4513
18927	CMTR1|ENSG00000137200	magenta	-0.3568	-0.168084	-0.319254	-0.243132	0.1091	0.141098	0.255396	0.120446	-0.29784	0.445233	0.450629	-0.00911063	0.182725	M9 magenta|0.4506
11334	|ENSG00000227946	magenta	-0.133158	-0.0050938	-0.128498	-0.359314	0.0245291	0.162557	0.320133	0.0309195	-0.323126	0.425126	0.450058	0.0444201	0.309293	M9 magenta|0.4501
21902	RPL23AP43|ENSG00000227337	magenta	-0.176511	-0.0729445	-0.202601	-0.317334	-0.124521	0.1014	0.25119	0.00634293	-0.285789	0.421858	0.449832	-0.0389679	0.233928	M9 magenta|0.4498
13103	|ENSG00000241352	magenta	-0.107909	-0.0417478	-0.105273	-0.219231	-0.0805488	0.114041	0.23729	-0.00439588	-0.22634	0.418178	0.449197	-0.0221427	0.200902	M9 magenta|0.4492
16032	RDH16|ENSG00000139547	magenta	-0.084574	-0.0950946	-0.220888	-0.45261	-0.218572	-0.0191674	0.199878	0.00165849	-0.278561	0.374877	0.445722	0.15172	0.311564	M9 magenta|0.4457
11736	NA|ENSG00000268544	magenta	-0.0912732	-0.0881648	-0.167936	-0.444424	-0.218816	-0.0519051	0.079242	-0.101471	-0.130568	0.315277	0.444927	0.159686	0.225634	M9 magenta|0.4449
13011	NDUFS2|ENSG00000158864	magenta	-0.286059	-0.128282	-0.162107	-0.181356	0.146302	0.114992	0.209306	0.105062	-0.274921	0.361756	0.443871	-0.0317987	0.148316	M9 magenta|0.4439
24271	MT-CO3|ENSG00000198938	magenta	-0.0761167	-0.171556	-0.177297	-0.529146	-0.312054	-0.219604	-0.0086079	-0.0521851	-0.122491	0.239253	0.443267	0.264854	0.284937	M9 magenta|0.4433
4882	TRMT11|ENSG00000066651	magenta	-0.129726	-0.294653	-0.168395	-0.253128	-0.133485	-0.218801	-0.0508596	-0.0967468	-0.0405882	0.330029	0.443008	0.301821	0.20912	M9 magenta|0.443
20442	UBA52P6|ENSG00000215221	magenta	-0.0589595	0.0431812	-0.0979953	-0.29885	-0.0659118	0.190343	0.371633	0.117602	-0.350029	0.409986	0.442277	-0.0330334	0.321735	M9 magenta|0.4423
16893	CCZ1|ENSG00000122674	magenta	-0.130982	-0.0573423	-0.160753	-0.437203	-0.0926058	0.117024	0.352864	0.053281	-0.418941	0.335854	0.441747	0.0515255	0.375947	M9 magenta|0.4417
1988	NA|ENSG00000270101	magenta	-0.0384383	0.170023	0.0354876	-0.256972	0.117135	0.312013	0.411737	0.181648	-0.434687	0.231181	0.441193	-0.127597	0.206628	M9 magenta|0.4412
16481	|ENSG00000246203	magenta	0.109795	-0.10653	-0.0594144	-0.443714	-0.312989	-0.243265	-0.00431674	-0.0934975	-0.059316	0.198338	0.441074	0.339249	0.324597	M9 magenta|0.4411
1409	RPS10P2|ENSG00000213950	magenta	-0.0275052	0.0109834	-0.019358	-0.333452	-0.167021	0.0943868	0.29109	0.085621	-0.333326	0.308807	0.438986	-0.010766	0.278981	M9 magenta|0.439
10896	LYPLAL1|ENSG00000143353	magenta	-0.247663	0.119129	-0.0421013	-0.130487	0.345278	0.37334	0.346398	0.188259	-0.457704	0.285044	0.438891	-0.237111	0.041614	M9 magenta|0.4389
9116	MTATP6P1|ENSG00000248527	magenta	-0.0583285	-0.102297	-0.159463	-0.515173	-0.262593	-0.120324	0.0940686	-0.0378065	-0.183681	0.26921	0.433824	0.197835	0.296442	M9 magenta|0.4338
8787	SEC63P1|ENSG00000228057	magenta	-0.140374	-0.0902351	-0.10091	-0.277806	-0.0113493	0.0672524	0.186726	-0.0225027	-0.237761	0.318193	0.431066	0.0442183	0.210822	M9 magenta|0.4311
12776	|ENSG00000227751	magenta	0.0313868	-0.0603486	-0.128284	-0.47093	-0.262135	-0.112187	0.146112	-0.0103867	-0.154136	0.287704	0.43102	0.29385	0.380741	M9 magenta|0.431
546	MAF1|ENSG00000179632	magenta	-0.0811897	0.0967444	-0.143866	-0.29028	-0.0109659	0.226839	0.299135	0.0972738	-0.302539	0.450646	0.430386	-0.0417287	0.234594	M9 magenta|0.4304
4550	|ENSG00000269972	magenta	0.0845021	-0.0493482	-0.0253437	-0.432951	-0.230466	-0.177055	0.0243675	-0.0570454	-0.0837214	0.267234	0.427694	0.352588	0.352449	M9 magenta|0.4277
23313	|ENSG00000273149	magenta	0.0386389	0.191045	-0.0234786	-0.184132	-0.0186986	0.162462	0.140613	0.0144619	-0.189762	0.38409	0.427537	-0.116568	0.0465397	M9 magenta|0.4275
8804	NR2C1|ENSG00000120798	magenta	-0.0443049	-0.152584	-0.123427	-0.444965	-0.277965	-0.137756	-0.032478	-0.0342514	-0.122714	0.261066	0.427082	0.194995	0.233988	M9 magenta|0.4271
24084	|ENSG00000269894	magenta	-0.315242	-0.013196	-0.19719	-0.109666	0.305181	0.335344	0.400835	0.139832	-0.468895	0.42113	0.427114	-0.201544	0.0828936	M9 magenta|0.4271
18962	|ENSG00000273221	magenta	-0.235914	-0.144873	-0.23209	-0.308486	0.0489941	0.0948113	0.321467	0.0664165	-0.382036	0.30509	0.426474	0.0272869	0.285247	M9 magenta|0.4265
6639	RPL18P11|ENSG00000213307	magenta	-0.202689	-0.173409	-0.257274	-0.298931	-0.105179	-0.00753109	0.101298	0.0559564	-0.165822	0.447776	0.422454	0.0839815	0.174961	M9 magenta|0.4225
7243	MT-CO2|ENSG00000198712	magenta	-0.0238236	-0.0942487	-0.0943026	-0.496762	-0.27527	-0.169738	0.0288222	-0.0462504	-0.141177	0.187908	0.417406	0.219374	0.269013	M9 magenta|0.4174
2621	RPL12P2|ENSG00000216412	magenta	-0.10835	-0.056124	-0.132038	-0.270135	-0.0925166	0.0398857	0.158518	0.0730458	-0.225205	0.403538	0.417333	0.016484	0.189955	M9 magenta|0.4173
7563	NFYB|ENSG00000120837	magenta	-0.340546	-0.0530528	-0.253758	-0.219398	0.112238	0.312293	0.376391	0.138913	-0.425031	0.392394	0.416804	-0.193913	0.159353	M9 magenta|0.4168
14791	CEP295|ENSG00000166004	magenta	-0.137817	-0.296765	-0.233343	-0.363017	-0.216229	-0.19145	0.0442827	-0.176096	-0.116072	0.256397	0.413566	0.292938	0.307571	M9 magenta|0.4136
1086	PABPN1|ENSG00000100836	magenta	-0.0654642	-0.138164	-0.165748	-0.320845	-0.0830469	-0.151776	0.0098589	0.062599	-0.0954873	0.355254	0.413007	0.280703	0.229836	M9 magenta|0.413
1857	FAM208A|ENSG00000163946	magenta	-0.034127	0.198935	0.0611735	-0.227585	0.161008	0.297945	0.352005	0.0742868	-0.40958	0.192616	0.411494	-0.100198	0.233234	M9 magenta|0.4115
3382	|ENSG00000259661	magenta	-0.196475	-0.0284088	-0.156692	-0.218255	0.0418634	0.0737937	0.0209357	0.171636	-0.183026	0.30344	0.410117	-0.010467	0.0251213	M9 magenta|0.4101
1094	CBX3|ENSG00000122565	magenta	-0.0675122	0.0905599	0.037797	-0.307364	0.0462629	0.160507	0.322062	0.175429	-0.335839	0.150758	0.408593	0.00795645	0.346915	M9 magenta|0.4086
11536	MT-CYB|ENSG00000198727	magenta	-0.1554	-0.193654	-0.236999	-0.453608	-0.229444	-0.143454	0.0356527	-0.0525819	-0.161352	0.301758	0.407801	0.183072	0.235839	M9 magenta|0.4078
20104	HABP4|ENSG00000130956	magenta	-0.019751	-0.100504	-0.145871	-0.363586	-0.134736	-0.0590784	0.164793	0.118521	-0.228763	0.334648	0.404712	0.189704	0.338043	M9 magenta|0.4047
4119	MT-ATP6|ENSG00000198899	magenta	0.0668013	0.00603041	-0.0210332	-0.519166	-0.283156	-0.115073	0.111027	-0.0120279	-0.217502	0.126255	0.403382	0.192037	0.318893	M9 magenta|0.4034
15000	EXOC1|ENSG00000090989	magenta	-0.226836	-0.177208	-0.302013	-0.383549	-0.0272577	0.0658085	0.317497	-3.9142e-05	-0.363519	0.371865	0.40192	0.101531	0.371616	M9 magenta|0.4019
1807	PRKRIP1|ENSG00000128563	magenta	0.0140613	-0.00670802	-0.0311466	-0.237793	-0.0329686	-0.0539704	0.0813943	0.141483	-0.173448	0.271872	0.400607	0.175743	0.198377	M9 magenta|0.4006
8075	MT-ND4|ENSG00000198886	magenta	-0.00257807	-0.0281816	-0.0659296	-0.488316	-0.242292	-0.0749685	0.145047	-0.00630468	-0.254768	0.176099	0.397715	0.144737	0.29409	M9 magenta|0.3977
22727	RPS2P48|ENSG00000233380	magenta	0.0357104	0.0924425	-0.0412977	-0.236874	-0.0889996	0.126687	0.264676	0.0201643	-0.2525	0.386864	0.396431	-0.0376954	0.180615	M9 magenta|0.3964
1246	SNRPEP2|ENSG00000256968	magenta	-0.114888	-0.118401	-0.171209	-0.285395	-0.113466	0.0272175	0.211509	0.013325	-0.206977	0.379144	0.395968	0.101224	0.26809	M9 magenta|0.396
2084	KIF22|ENSG00000079616	magenta	0.0213633	0.0317025	-0.017584	-0.27119	-0.0292768	0.0494005	0.201851	0.00256056	-0.221183	0.252848	0.39588	0.149193	0.287853	M9 magenta|0.3959
2122	DDX23|ENSG00000174243	magenta	-0.182879	0.0742962	-0.198337	-0.233118	0.0629463	0.29868	0.350361	0.103272	-0.426985	0.348349	0.395803	-0.195215	0.184453	M9 magenta|0.3958
16742	GLB1|ENSG00000170266	magenta	-0.166955	-0.252298	-0.209481	-0.26665	-0.160514	-0.177027	-0.0202479	-0.00131667	-0.00939542	0.344807	0.395652	0.246845	0.193312	M9 magenta|0.3957
5541	NME7|ENSG00000143156	magenta	0.0095621	0.0666714	-0.0653133	-0.376477	-0.141863	0.106924	0.275453	0.0646652	-0.274304	0.242454	0.393423	0.0903719	0.377472	M9 magenta|0.3934
20272	INAFM2|ENSG00000259330	magenta	-0.128062	-0.226608	-0.195732	-0.240775	-0.135868	-0.16225	-0.0440193	0.118541	0.0634368	0.342564	0.392657	0.292294	0.17416	M9 magenta|0.3927
22162	LACTB2-AS1|ENSG00000246366	magenta	-0.13727	-0.142781	-0.126541	-0.206959	-0.108851	-0.09516	-0.0497064	-0.102819	-0.0227419	0.267978	0.39175	0.114312	0.0755807	M9 magenta|0.3917
15529	|ENSG00000259143	magenta	0.165786	0.171222	0.0137044	-0.459298	-0.240839	0.00623312	0.172927	0.0862369	-0.225913	0.165993	0.391466	0.126662	0.325909	M9 magenta|0.3915
6466	NA|ENSG00000243251	magenta	0.0489508	-0.0574525	0.112857	-0.296076	-0.111292	-0.0857053	0.00888734	-0.00826215	-0.0597514	0.211677	0.391319	0.209285	0.170906	M9 magenta|0.3913
15311	RPL34P34|ENSG00000236312	magenta	-0.123762	-0.150616	-0.160346	-0.239264	-0.115625	-0.0550918	0.0438002	-0.00230887	-0.0749258	0.394133	0.387895	0.117707	0.147805	M9 magenta|0.3879
17166	NAE1|ENSG00000159593	magenta	-0.120084	-0.208515	-0.168425	-0.296931	-0.119213	-0.172924	-0.0609371	0.00557526	0.0305964	0.2952	0.387443	0.335717	0.272638	M9 magenta|0.3874
3908	CARS|ENSG00000110619	magenta	-0.0285033	0.0463274	-0.0876492	-0.346092	-0.0452746	0.150228	0.347887	0.121264	-0.39038	0.328465	0.38429	-0.00338384	0.304786	M9 magenta|0.3843
8531	MT-ND4L|ENSG00000212907	magenta	-0.252899	-0.266804	-0.336587	-0.423161	-0.223526	-0.145835	0.031048	-0.0653472	-0.15521	0.306085	0.380278	0.162279	0.212828	M9 magenta|0.3803
4889	ZNF34|ENSG00000196378	magenta	-0.185519	0.120565	-0.0517192	-0.0701364	0.267024	0.329645	0.267718	-0.00179805	-0.267606	0.319545	0.378916	-0.213247	-0.0496581	M9 magenta|0.3789
3007	DGKA|ENSG00000065357	magenta	0.0117431	-0.0537828	-0.0661596	-0.363672	-0.143598	-0.0930106	0.0906743	0.0250742	-0.21575	0.187231	0.377776	0.177085	0.244477	M9 magenta|0.3778
4750	RSL1D1|ENSG00000171490	magenta	-0.296967	-0.00522127	-0.238084	-0.0510721	0.153282	0.310387	0.256951	0.164179	-0.211954	0.375918	0.377413	-0.238019	0.03556	M9 magenta|0.3774
10535	|ENSG00000236773	magenta	0.220648	0.205418	0.225309	-0.386389	-0.141603	-0.000541985	0.225338	0.0740128	-0.272392	-0.0254044	0.373244	0.131418	0.32665	M9 magenta|0.3732
4762	MTCO1P12|ENSG00000237973	magenta	-0.111908	0.0345758	-0.10342	-0.389928	-0.0709356	0.108305	0.298677	0.073984	-0.375947	0.221184	0.373006	-0.0205113	0.249569	M9 magenta|0.373
7537	MT-ND2|ENSG00000198763	magenta	-0.0317217	-0.162697	-0.139897	-0.462515	-0.317214	-0.267266	-0.0960222	-0.0610347	-0.0312437	0.169963	0.368413	0.28656	0.224038	M9 magenta|0.3684
20139	SUPT7L|ENSG00000119760	magenta	-0.0890787	-0.102588	-0.219816	-0.31151	-0.0846007	-0.0430233	0.123523	0.0997537	-0.145237	0.340927	0.367848	0.244406	0.298609	M9 magenta|0.3678
7158	MTRNR2L1|ENSG00000256618	magenta	-0.170646	-0.155903	-0.235572	-0.30239	-0.155933	-0.043994	0.118686	0.12347	-0.170101	0.335265	0.364863	0.0723477	0.205537	M9 magenta|0.3649
17831	|ENSG00000269987	magenta	0.0029173	-0.119205	-0.0629714	-0.310458	-0.164178	-0.201498	-0.0703566	-0.0377537	-0.00519604	0.224427	0.359995	0.338409	0.252319	M9 magenta|0.36
2945	|ENSG00000273211	magenta	-0.19313	-0.197913	-0.292118	-0.39397	-0.19634	-0.0257775	0.160151	-0.00687357	-0.194414	0.344823	0.356248	0.150757	0.30741	M9 magenta|0.3562
19304	|ENSG00000242169	magenta	-0.106765	-0.140032	-0.185369	-0.307726	-0.206595	-0.025852	0.141498	0.0876818	-0.11007	0.377669	0.355988	0.118755	0.245981	M9 magenta|0.356
23367	|ENSG00000229022	magenta	-0.144859	-0.0903701	-0.199041	-0.25509	-0.118531	0.0607298	0.151412	0.0363555	-0.196674	0.368969	0.354999	0.0085883	0.17633	M9 magenta|0.355
24188	SCARNA10|ENSG00000239002	magenta	-0.0885588	-0.174874	-0.224454	-0.34129	-0.228631	-0.142601	-0.071221	-0.0324048	-0.0212744	0.332853	0.35438	0.178435	0.16358	M9 magenta|0.3544
8156	DDB2|ENSG00000134574	magenta	-0.169977	-0.0369519	-0.163828	-0.227825	0.0436809	0.115073	0.174251	-0.0578895	-0.26355	0.349067	0.353892	-0.0149706	0.11883	M9 magenta|0.3539
7768	|ENSG00000260252	magenta	0.0137307	-0.125285	-0.120465	-0.369754	-0.182566	-0.0575755	0.202891	-0.0457832	-0.122127	0.31222	0.351532	0.262658	0.382692	M9 magenta|0.3515
21204	NUF2|ENSG00000143228	magenta	-0.026933	-0.0113564	-0.0226069	-0.293195	-0.0406945	0.0509411	0.212586	0.0313649	-0.258839	0.149748	0.350686	0.0978263	0.29167	M9 magenta|0.3507
6297	SLC44A2|ENSG00000129353	magenta	-0.0499786	-0.142533	-0.20839	-0.39543	-0.262191	-0.0820066	0.173869	-0.0118713	-0.167205	0.35246	0.350171	0.205664	0.385432	M9 magenta|0.3502
9688	MTND2P28|ENSG00000225630	magenta	-0.238654	-0.309887	-0.35373	-0.356079	-0.235883	-0.260384	-0.169643	-0.127311	0.0378553	0.304218	0.350224	0.244497	0.114992	M9 magenta|0.3502
17531	RAP1GDS1|ENSG00000138698	magenta	0.0992095	0.0180896	0.0563003	-0.322063	-0.228799	-0.0486327	0.133094	-0.123781	-0.110809	0.0956568	0.349115	0.138172	0.26022	M9 magenta|0.3491
19412	PEX5|ENSG00000139197	magenta	-0.0811032	-0.15458	-0.159397	-0.339913	-0.174844	-0.0560539	0.175036	-0.039805	-0.263862	0.257197	0.346355	0.0727217	0.302377	M9 magenta|0.3464
14382	NGLY1|ENSG00000151092	magenta	0.0746996	-0.0155173	-0.0868208	-0.465383	-0.271509	-0.0640963	0.0710253	-0.1186	-0.0722238	0.159885	0.346293	0.203019	0.348755	M9 magenta|0.3463
8853	MTCO1P53|ENSG00000230916	magenta	-0.166655	-0.0970585	-0.143313	-0.281898	-0.0633163	0.0662399	0.213673	-0.0209178	-0.240467	0.327422	0.345025	0.0320011	0.237766	M9 magenta|0.345
4001	|ENSG00000228399	magenta	0.0238082	-0.0348493	-0.109157	-0.28743	-0.143738	-0.0688843	0.0797786	0.0461789	-0.110575	0.32857	0.34241	0.180196	0.211946	M9 magenta|0.3424
9955	|ENSG00000272917	magenta	0.0574231	-0.0436447	0.00640422	-0.349698	-0.291417	-0.122514	0.020388	-0.100911	-0.0684634	0.168284	0.340895	0.181452	0.262489	M9 magenta|0.3409
11888	|ENSG00000236852	magenta	0.00862806	-0.0373292	-0.080704	-0.294482	-0.156848	-0.0026185	0.185038	0.018935	-0.139542	0.286443	0.339241	0.153581	0.315005	M9 magenta|0.3392
10080	RPL5P3|ENSG00000242276	magenta	-0.125607	-0.125954	-0.197182	-0.169682	-0.0949476	-0.0349352	0.0464382	0.0366151	-0.0908558	0.359951	0.337586	0.0711231	0.133154	M9 magenta|0.3376
10826	NA|ENSG00000267326	magenta	-0.105235	-0.220171	-0.218432	-0.30886	-0.193839	-0.117945	0.0933111	0.253278	-0.0794894	0.366454	0.335522	0.271014	0.353437	M9 magenta|0.3355
15103	|ENSG00000224478	magenta	0.092105	0.0441119	0.0561852	-0.398566	-0.219921	-0.0260558	0.0869393	-0.0441918	-0.160625	0.115725	0.335141	0.129842	0.272203	M9 magenta|0.3351
12499	SRP14P2|ENSG00000234106	magenta	0.123843	0.0780254	0.0867118	-0.285929	-0.154602	0.0359944	0.251352	-0.0591022	-0.179765	0.18351	0.33141	0.124155	0.324465	M9 magenta|0.3314
7191	ZNF706|ENSG00000120963	magenta	-0.104528	-0.209275	-0.117736	-0.310931	-0.138094	-0.211033	-0.0663019	-0.031909	-0.0037034	0.191279	0.328775	0.259771	0.178654	M9 magenta|0.3288
11342	MTOR|ENSG00000198793	magenta	-0.0113466	-0.0435862	-0.132686	-0.348429	-0.169292	0.00193029	0.186609	-0.0844312	-0.240932	0.236613	0.327013	0.0947227	0.275405	M9 magenta|0.327
23262	ERICH6B|ENSG00000165837	magenta	-0.0760397	-0.179062	-0.184717	-0.328718	-0.209214	-0.100599	0.0622961	-0.171754	-0.0624454	0.315951	0.324463	0.209496	0.275792	M9 magenta|0.3245
24268	LINC00334|ENSG00000182586	magenta	-0.0349651	-0.0724803	-0.111922	-0.27206	-0.107588	-0.0602216	0.119892	0.0993853	-0.17856	0.261095	0.321684	0.157905	0.207678	M9 magenta|0.3217
21191	C17orf75|ENSG00000108666	magenta	-0.0537842	-0.144148	-0.143947	-0.33587	-0.146996	-0.125133	0.103676	0.0257072	-0.128202	0.222762	0.318508	0.253775	0.307279	M9 magenta|0.3185
13741	RANP6|ENSG00000213370	magenta	-0.0281098	-0.0778853	-0.177219	-0.314143	-0.244631	-0.0326611	0.154651	0.0284598	-0.156571	0.313194	0.305595	0.108877	0.303967	M9 magenta|0.3056
4403	|ENSG00000254851	magenta	-0.17543	-0.218392	-0.275833	-0.301769	-0.214316	-0.117444	0.0465971	0.0261324	-0.123409	0.328861	0.29991	0.106788	0.15679	M9 magenta|0.2999
9102	|ENSG00000260884	pink	-0.219679	0.0718344	0.0845688	0.8953	0.664588	0.288507	-0.181458	0.101927	0.212616	-0.151794	-0.487347	-0.48105	-0.720332	M8 pink|0.8953
7514	|ENSG00000239763	pink	-0.158101	0.205909	0.154829	0.852991	0.684617	0.381948	-0.068646	0.149024	0.0805834	-0.262728	-0.500845	-0.553766	-0.666294	M8 pink|0.853
16232	OR7E7P|ENSG00000238228	pink	-0.227501	0.075175	0.156934	0.851566	0.683687	0.24153	-0.269698	0.0154257	0.250226	-0.23981	-0.43945	-0.440793	-0.768251	M8 pink|0.8516
12930	MLANA|ENSG00000120215	pink	-0.255764	0.0488207	0.101478	0.850773	0.646498	0.231854	-0.29548	-0.0267115	0.279708	-0.260261	-0.506102	-0.463204	-0.821254	M8 pink|0.8508
8755	ERI3-IT1|ENSG00000233602	pink	-0.154444	0.148918	0.130295	0.850211	0.602468	0.302584	-0.162095	0.0831842	0.181804	-0.316573	-0.558322	-0.52004	-0.70974	M8 pink|0.8502
10678	|ENSG00000258885	pink	-0.039222	0.0067478	0.147309	0.838691	0.400433	0.0244549	-0.40653	-0.0951983	0.477437	-0.359082	-0.658305	-0.250236	-0.663121	M8 pink|0.8387
315	ERVW-1|ENSG00000242950	pink	-0.188334	0.0791495	0.0910095	0.83819	0.627358	0.265591	-0.13712	0.0315058	0.169679	-0.274673	-0.583207	-0.467819	-0.671847	M8 pink|0.8382
10419	|ENSG00000205041	pink	-0.0862016	0.0664602	0.119829	0.837159	0.516517	0.131142	-0.297248	0.0110222	0.315548	-0.21851	-0.531837	-0.340932	-0.660395	M8 pink|0.8372
5347	BTBD6P1|ENSG00000229106	pink	-0.0952826	0.234397	0.21396	0.826184	0.636023	0.312848	-0.15492	0.045426	0.184892	-0.324757	-0.488394	-0.495625	-0.718517	M8 pink|0.8262
22046	|ENSG00000197815	pink	-0.289957	0.0304955	-0.00527373	0.824709	0.647933	0.300994	-0.163124	0.137463	0.171934	-0.0931624	-0.46278	-0.479178	-0.702706	M8 pink|0.8247
21356	SPDYE1|ENSG00000136206	pink	-0.122247	0.190872	0.200987	0.822714	0.667446	0.373226	-0.0479147	0.0973151	0.107897	-0.310243	-0.524951	-0.494485	-0.61253	M8 pink|0.8227
14697	|ENSG00000264304	pink	-0.33691	-0.0895188	-0.169646	0.812956	0.599343	0.243603	-0.165097	0.00024039	0.250687	-0.0130583	-0.495937	-0.410808	-0.64644	M8 pink|0.813
7023	CCDC200|ENSG00000236383	pink	-0.234443	0.130612	0.0193515	0.805991	0.647129	0.3454	-0.100025	0.153905	0.118045	-0.0923582	-0.416796	-0.52031	-0.681425	M8 pink|0.806
9664	ARGFXP2|ENSG00000265293	pink	-0.226368	-0.00501468	0.0187814	0.806	0.556773	0.199004	-0.225007	0.0325039	0.309716	-0.184782	-0.476668	-0.375472	-0.661829	M8 pink|0.806
12659	|ENSG00000273151	pink	0.0206399	0.251994	0.237057	0.797554	0.567742	0.25768	-0.15778	0.112015	0.177682	-0.291838	-0.496443	-0.434503	-0.645614	M8 pink|0.7976
10506	P2RY4|ENSG00000186912	pink	-0.186205	0.0997706	0.109153	0.796837	0.624489	0.22285	-0.267885	0.0300744	0.221522	-0.199427	-0.404169	-0.433401	-0.732399	M8 pink|0.7968
17390	|ENSG00000272578	pink	-0.260104	-0.00165214	-0.0246309	0.795058	0.602309	0.204516	-0.247934	0.115584	0.299618	-0.120519	-0.450861	-0.346628	-0.63725	M8 pink|0.7951
3269	|ENSG00000234750	pink	-0.0113312	0.123565	0.209233	0.794195	0.452971	0.074676	-0.38593	0.0686289	0.411453	-0.447718	-0.654693	-0.295967	-0.70293	M8 pink|0.7942
15195	|ENSG00000228434	pink	-0.198074	-0.025774	-0.00877008	0.789041	0.479144	0.16502	-0.24478	-0.0225025	0.291746	-0.145592	-0.513489	-0.361604	-0.650768	M8 pink|0.789
3568	NA|ENSG00000250404	pink	-0.263522	0.00980179	0.00489527	0.786853	0.605242	0.230343	-0.206602	0.0418748	0.223317	-0.13657	-0.413142	-0.410758	-0.63645	M8 pink|0.7869
12523	ERVH48-1|ENSG00000233056	pink	-0.231722	0.0695431	0.00280893	0.784817	0.602035	0.272808	-0.169169	0.10236	0.203525	-0.169496	-0.452135	-0.461327	-0.674507	M8 pink|0.7848
9274	RPS3AP38|ENSG00000226318	pink	-0.382503	-0.0728232	-0.024157	0.783233	0.66318	0.215653	-0.308616	-0.00108187	0.264523	-0.0715386	-0.342111	-0.4101	-0.787806	M8 pink|0.7832
10555	ADGRL1|ENSG00000072071	pink	-0.187448	0.170547	0.105697	0.779253	0.658264	0.344503	-0.152062	0.0360207	0.125674	-0.0672621	-0.301278	-0.484299	-0.694495	M8 pink|0.7793
21901	|ENSG00000246451	pink	-0.14046	0.0985028	0.108814	0.777913	0.559382	0.258453	-0.150371	0.0199156	0.156248	-0.244581	-0.490297	-0.430125	-0.640469	M8 pink|0.7779
14465	NA|ENSG00000260114	pink	-0.298029	-0.0551081	-0.064267	0.777251	0.570432	0.253365	-0.0878134	-0.0019231	0.164092	-0.0674373	-0.459288	-0.393864	-0.547271	M8 pink|0.7773
13814	|ENSG00000261428	pink	-0.304731	-0.0605308	0.024039	0.771301	0.618762	0.0990691	-0.451297	0.0845135	0.377305	-0.162602	-0.38101	-0.301453	-0.804112	M8 pink|0.7713
5135	ACTG1P10|ENSG00000231340	pink	-0.0233912	0.295349	0.281328	0.766684	0.588083	0.315049	-0.118296	0.0859399	0.106988	-0.453161	-0.535487	-0.52006	-0.659415	M8 pink|0.7667
3648	DDX50P1|ENSG00000229816	pink	-0.275456	-0.0501682	0.00213195	0.765754	0.553476	0.175874	-0.280782	-0.0650672	0.311845	-0.203681	-0.489591	-0.373756	-0.730194	M8 pink|0.7658
24095	NA|ENSG00000206044	pink	-0.148368	0.061652	0.0464302	0.764504	0.513602	0.215138	-0.190125	0.0648686	0.212407	-0.165468	-0.497901	-0.38354	-0.588111	M8 pink|0.7645
9112	KANTR|ENSG00000232593	pink	-0.0354363	0.287083	0.285106	0.763265	0.585126	0.296763	-0.162846	0.0457265	0.154533	-0.497564	-0.530101	-0.50361	-0.678474	M8 pink|0.7633
14228	|ENSG00000267904	pink	-0.307501	-0.0455111	-0.0321712	0.759864	0.580264	0.152256	-0.330571	0.062704	0.27535	-0.185474	-0.405509	-0.365802	-0.728314	M8 pink|0.7599
17680	|ENSG00000267136	pink	-0.237034	0.03222	0.0390602	0.759016	0.537693	0.188756	-0.286826	0.013639	0.325869	-0.246023	-0.443536	-0.38342	-0.718002	M8 pink|0.759
11337	|ENSG00000227518	pink	-0.130862	-0.0196419	0.0442327	0.754771	0.419954	0.0763964	-0.321148	-0.108041	0.445839	-0.25773	-0.575654	-0.234842	-0.601562	M8 pink|0.7548
6879	MKNK1-AS1|ENSG00000269956	pink	-0.414868	-0.178768	-0.164547	0.752963	0.575258	0.154489	-0.296864	0.0638867	0.3	-0.0541811	-0.421666	-0.353439	-0.698293	M8 pink|0.753
15261	TATDN2P2|ENSG00000218226	pink	-0.0535602	0.0501484	0.189118	0.752762	0.42054	0.0761566	-0.2958	0.0373253	0.304254	-0.345261	-0.568925	-0.28763	-0.631228	M8 pink|0.7528
11714	|ENSG00000259366	pink	-0.323344	-0.105806	-0.0136748	0.750188	0.514887	0.136438	-0.306163	-0.0527866	0.286499	-0.211615	-0.453193	-0.349198	-0.705549	M8 pink|0.7502
4607	NA|ENSG00000175911	pink	0.0391003	0.419085	0.319438	0.749675	0.642962	0.472683	0.0799641	0.18275	-0.0283946	-0.367663	-0.46795	-0.599831	-0.542924	M8 pink|0.7497
450	LRRC37A16P|ENSG00000267023	pink	-0.201418	0.0261827	0.000951438	0.749458	0.520687	0.227222	-0.119417	0.103273	0.143129	-0.182998	-0.453014	-0.407051	-0.567945	M8 pink|0.7495
8504	OR6L2P|ENSG00000273327	pink	-0.0548842	0.170218	0.100015	0.740837	0.467696	0.224714	-0.159623	0.0288138	0.220725	-0.237693	-0.524008	-0.409657	-0.565731	M8 pink|0.7408
3324	|ENSG00000265908	pink	-0.16826	0.0293806	0.0756335	0.735054	0.5373	0.165724	-0.272875	-0.0285888	0.308871	-0.185015	-0.466365	-0.31999	-0.639483	M8 pink|0.7351
866	|ENSG00000259876	pink	-0.00805358	-0.0463811	0.131109	0.734586	0.325769	-0.0575599	-0.417653	-0.184726	0.53146	-0.296085	-0.570537	-0.118039	-0.565095	M8 pink|0.7346
10220	RPL18AP7|ENSG00000232439	pink	0.182512	0.249437	0.34448	0.734509	0.415089	0.121543	-0.169357	-0.0596166	0.250883	-0.404647	-0.605769	-0.258652	-0.499196	M8 pink|0.7345
24234	SPDYE16|ENSG00000185040	pink	-0.158473	-0.0246017	-0.0145958	0.734532	0.47359	0.147864	-0.241104	0.00860107	0.302439	-0.0983038	-0.454052	-0.293481	-0.575002	M8 pink|0.7345
15631	ANKRD36C|ENSG00000174501	pink	-0.21511	-0.102932	-0.0392683	0.734208	0.438788	0.0327088	-0.305228	-0.0566357	0.362932	-0.299461	-0.538004	-0.244432	-0.595776	M8 pink|0.7342
7374	SPDYE2|ENSG00000205238	pink	-0.0624006	0.123314	0.13156	0.733586	0.491395	0.21085	-0.189205	0.00637094	0.255757	-0.284298	-0.488586	-0.344881	-0.577335	M8 pink|0.7336
21305	NA|ENSG00000223981	pink	-0.0515876	-0.0381592	0.0750922	0.732768	0.339534	-0.0672067	-0.486131	-0.0487812	0.575054	-0.282274	-0.581874	-0.109802	-0.630613	M8 pink|0.7328
15799	PHBP5|ENSG00000233523	pink	-0.0518436	-0.0425236	0.077655	0.730201	0.333825	-0.069159	-0.479783	-0.0487606	0.570981	-0.270514	-0.570446	-0.106624	-0.625157	M8 pink|0.7302
16469	|ENSG00000260601	pink	-0.0199484	-0.0380814	0.120199	0.729733	0.30646	-0.033638	-0.376482	-0.0965298	0.474721	-0.360708	-0.61373	-0.171889	-0.569029	M8 pink|0.7297
11720	SPDYE2B|ENSG00000173678	pink	-0.079269	0.122731	0.124706	0.72795	0.509364	0.222247	-0.190562	0.0074906	0.250648	-0.278806	-0.474892	-0.35376	-0.581138	M8 pink|0.728
18346	NA|ENSG00000267003	pink	-0.273275	-0.162323	-0.138351	0.725464	0.409662	0.0583799	-0.327839	-0.0863682	0.427177	-0.14647	-0.527285	-0.239599	-0.586857	M8 pink|0.7255
20000	|ENSG00000267682	pink	-0.227175	0.00733793	0.00465202	0.725376	0.551197	0.249545	-0.121382	0.0569862	0.172024	-0.104824	-0.443025	-0.377258	-0.575238	M8 pink|0.7254
22681	RAPH1|ENSG00000173166	pink	-0.280405	0.0401971	-0.0359521	0.725016	0.617113	0.304123	-0.079152	0.240478	0.0776389	-0.0456957	-0.357861	-0.441233	-0.60656	M8 pink|0.725
7926	MICAL3|ENSG00000243156	pink	-0.294806	0.0328415	-0.0903734	0.724893	0.561153	0.349917	-0.0121059	0.0407664	0.0748498	-0.0430459	-0.415922	-0.493778	-0.523422	M8 pink|0.7249
6390	C6orf201|ENSG00000185689	pink	-0.30638	-0.015019	0.00199342	0.720038	0.603253	0.178159	-0.268925	0.0547118	0.251891	-0.181431	-0.390796	-0.343298	-0.647777	M8 pink|0.72
4012	PFN1P4|ENSG00000225080	pink	-0.151495	0.0300407	0.0722458	0.719615	0.503611	0.155791	-0.170627	-0.0406102	0.209503	-0.295036	-0.522208	-0.323767	-0.533317	M8 pink|0.7196
21820	NA|ENSG00000227216	pink	-0.125234	0.0455851	0.0979405	0.719464	0.494857	0.148861	-0.176997	-0.047922	0.216559	-0.317846	-0.532696	-0.317568	-0.535123	M8 pink|0.7195
17842	|ENSG00000265912	pink	-0.13809	0.0895718	0.0891546	0.717965	0.56406	0.162364	-0.269401	-0.0115197	0.258204	-0.308596	-0.485183	-0.306707	-0.609873	M8 pink|0.718
13332	SPDYE5|ENSG00000170092	pink	-0.0888423	0.1066	0.0480521	0.717221	0.499112	0.262805	-0.030941	0.0712672	0.107937	-0.21549	-0.546326	-0.376228	-0.471741	M8 pink|0.7172
9917	RN7SL280P|ENSG00000244671	pink	-0.170372	-0.0540857	0.034369	0.714737	0.41028	0.042775	-0.383552	-0.0642174	0.393841	-0.252616	-0.528654	-0.25782	-0.615274	M8 pink|0.7147
19581	|ENSG00000262514	pink	-0.182485	-0.153245	-0.0133945	0.714462	0.343092	-0.0292565	-0.397399	-0.0459537	0.419633	-0.232605	-0.552776	-0.205263	-0.593927	M8 pink|0.7145
15020	TSSK4|ENSG00000139908	pink	-0.345605	-0.184281	-0.196753	0.713287	0.507356	0.038573	-0.419306	-0.0266618	0.450257	-0.0227633	-0.376204	-0.177909	-0.662482	M8 pink|0.7133
12765	|ENSG00000254556	pink	-0.278567	0.0738187	0.0559416	0.71182	0.597024	0.282601	-0.224684	-0.0204455	0.19257	-0.23128	-0.399694	-0.498521	-0.717411	M8 pink|0.7118
22486	SYT2|ENSG00000143858	pink	-0.255035	-0.0430731	-0.0309424	0.71169	0.509648	0.080573	-0.449376	-0.0472445	0.427822	-0.0363442	-0.355477	-0.258143	-0.742286	M8 pink|0.7117
12858	GPR79|ENSG00000232374	pink	-0.0918043	0.233367	0.191358	0.710493	0.6175	0.350717	-0.0613897	0.0442051	0.112308	-0.198312	-0.393123	-0.468858	-0.619819	M8 pink|0.7105
9284	KRT18P5|ENSG00000236670	pink	-0.137024	-0.0330333	0.0176428	0.707244	0.403057	0.0851617	-0.287136	-0.0369473	0.395871	-0.190599	-0.536556	-0.245188	-0.551241	M8 pink|0.7072
16002	|ENSG00000262319	pink	-0.133286	0.232789	0.120448	0.70715	0.553862	0.375897	-0.0185231	0.121768	0.0478371	-0.197739	-0.376576	-0.554697	-0.609536	M8 pink|0.7072
4230	BMS1P2|ENSG00000251079	pink	-0.161647	-0.0857327	0.01628	0.704853	0.414222	0.0301337	-0.308964	-0.0273974	0.352629	-0.264051	-0.541298	-0.216411	-0.565535	M8 pink|0.7049
20612	EPHX1|ENSG00000143819	pink	-0.205933	0.0372255	-0.000657981	0.70321	0.549569	0.220427	-0.210231	0.0610122	0.22717	-0.0900532	-0.379441	-0.340931	-0.600162	M8 pink|0.7032
9001	LRRC37A17P|ENSG00000263142	pink	-0.13512	0.147056	0.147068	0.700518	0.61162	0.282153	-0.112292	0.041247	0.163529	-0.224441	-0.386897	-0.362746	-0.548923	M8 pink|0.7005
12514	|ENSG00000260279	pink	0.0180457	-0.129476	0.0562389	0.699985	0.223884	-0.152407	-0.399207	-0.115147	0.501229	-0.264582	-0.611836	-0.0260911	-0.460015	M8 pink|0.7
21629	|ENSG00000240401	pink	-0.275283	0.00989415	-0.00245299	0.699868	0.566641	0.19979	-0.276044	0.00688764	0.305679	-0.179589	-0.433842	-0.351694	-0.646335	M8 pink|0.6999
7171	|ENSG00000228327	pink	-0.117835	0.00340496	0.117509	0.697749	0.454079	0.105457	-0.250516	0.00716326	0.258497	-0.281857	-0.487158	-0.279042	-0.540568	M8 pink|0.6977
2688	RPS6KA2-AS1|ENSG00000231654	pink	-0.0225422	0.239099	0.252199	0.697271	0.493694	0.218612	-0.194966	0.135058	0.149395	-0.436979	-0.514891	-0.459148	-0.655542	M8 pink|0.6973
7463	|ENSG00000260316	pink	0.118896	0.176872	0.228936	0.697093	0.378419	0.0961723	-0.300288	-0.0792678	0.369207	-0.242325	-0.454444	-0.250628	-0.559023	M8 pink|0.6971
10643	ZNF611|ENSG00000213020	pink	-0.140524	0.129421	0.0609443	0.696926	0.588735	0.344265	0.0292236	0.103925	0.084599	-0.195531	-0.424166	-0.402272	-0.447343	M8 pink|0.6969
5786	|ENSG00000273308	pink	-0.317041	0.016389	-0.141994	0.695971	0.605592	0.324949	-0.0745598	0.125945	0.10677	0.00923546	-0.363776	-0.47432	-0.587761	M8 pink|0.696
15772	|ENSG00000233953	pink	-0.346356	-0.0575132	-0.0893284	0.693364	0.598782	0.212178	-0.221738	-0.0275482	0.182446	-0.000456087	-0.303955	-0.412558	-0.718558	M8 pink|0.6934
21836	NA|ENSG00000166667	pink	-0.135704	0.0266007	0.0360194	0.692656	0.489608	0.19147	-0.198623	0.00664782	0.273282	-0.120553	-0.437191	-0.298354	-0.556288	M8 pink|0.6927
16844	|ENSG00000253636	pink	-0.231237	-0.0677564	0.0353194	0.6917	0.51155	0.0509482	-0.427536	-0.03835	0.388295	-0.129454	-0.382344	-0.223384	-0.701944	M8 pink|0.6917
6387	|ENSG00000267632	pink	-0.335396	-0.129795	-0.0930924	0.691116	0.489804	0.169862	-0.226924	-0.0290873	0.290204	-0.0355023	-0.402013	-0.332425	-0.604486	M8 pink|0.6911
15867	LMF1-AS1|ENSG00000260439	pink	-0.0130872	0.226039	0.180552	0.689173	0.463102	0.262092	-0.106283	0.0688325	0.149875	-0.251022	-0.458231	-0.41763	-0.502554	M8 pink|0.6892
9280	CXCR6|ENSG00000172215	pink	-0.0567311	0.0220122	0.165297	0.687837	0.379274	0.0599729	-0.282833	-0.00886063	0.329521	-0.388889	-0.596616	-0.273729	-0.558217	M8 pink|0.6878
17700	|ENSG00000216639	pink	-0.271216	0.0500158	0.0645461	0.687835	0.553684	0.270417	-0.174873	0.0139893	0.162563	-0.196185	-0.38408	-0.468065	-0.652079	M8 pink|0.6878
5366	UVSSA|ENSG00000163945	pink	0.0943635	0.427043	0.340693	0.687515	0.5794	0.339623	-0.0420486	0.236905	0.0320999	-0.422487	-0.482076	-0.489606	-0.572534	M8 pink|0.6875
2022	|ENSG00000227512	pink	0.0662443	0.150225	0.12905	0.687279	0.371798	0.161579	-0.0994359	0.0225529	0.22357	-0.231014	-0.524707	-0.284422	-0.448544	M8 pink|0.6873
3200	NA|ENSG00000272486	pink	-0.160894	-0.104845	0.0930905	0.687003	0.351951	-0.0651479	-0.461862	-0.069313	0.402249	-0.356609	-0.493239	-0.193997	-0.656296	M8 pink|0.687
6830	PFN1P3|ENSG00000234367	pink	-0.136226	0.0660833	0.0610148	0.686058	0.488887	0.197067	-0.11882	-0.00182932	0.167853	-0.258938	-0.486026	-0.328893	-0.474064	M8 pink|0.6861
22401	PHGR1|ENSG00000233041	pink	-0.00576468	0.231094	0.242568	0.685888	0.511982	0.274459	-0.0946509	0.083738	0.166976	-0.38324	-0.535913	-0.415032	-0.534948	M8 pink|0.6859
5891	LRRC46|ENSG00000141294	pink	-0.245692	0.11826	-0.0246805	0.685814	0.601967	0.32843	-0.103778	0.105634	0.13752	-0.043836	-0.276441	-0.420995	-0.614669	M8 pink|0.6858
17093	ZNF609|ENSG00000180357	pink	-0.183232	0.239269	0.0746664	0.684364	0.62761	0.471712	0.0569224	0.167598	-0.0278168	-0.117616	-0.317135	-0.574295	-0.555334	M8 pink|0.6844
9997	|ENSG00000265194	pink	-0.327195	0.0196374	0.0402485	0.681839	0.597583	0.232753	-0.30328	-0.0265279	0.312052	-0.152628	-0.346659	-0.407786	-0.770194	M8 pink|0.6818
22437	|ENSG00000267016	pink	-0.00793673	0.0274587	0.00629058	0.679618	0.376098	0.0616863	-0.200272	0.00765223	0.333899	-0.119245	-0.450006	-0.16493	-0.434936	M8 pink|0.6796
3376	|ENSG00000258510	pink	-0.0598335	-0.0688999	0.132192	0.67743	0.337048	-0.0219413	-0.33658	-0.140499	0.42068	-0.327304	-0.586038	-0.181188	-0.534226	M8 pink|0.6774
22061	NA|ENSG00000273488	pink	-0.156667	-0.0198306	0.0925854	0.676821	0.511165	0.0894903	-0.256207	0.00746621	0.288153	-0.267467	-0.444145	-0.241061	-0.573321	M8 pink|0.6768
7205	|ENSG00000267263	pink	-0.120728	-0.0652637	-0.0896975	0.675964	0.408527	0.0797055	-0.173983	0.00517415	0.307787	-0.0168304	-0.414602	-0.186341	-0.435258	M8 pink|0.676
12822	PFN1P8|ENSG00000244371	pink	-0.202794	-0.117076	-0.0495419	0.675549	0.413003	0.0508506	-0.255915	-0.1182	0.30224	-0.194936	-0.546656	-0.221239	-0.505402	M8 pink|0.6755
11843	RHOXF2|ENSG00000131721	pink	-0.285483	0.0573575	-0.0309352	0.6728	0.556217	0.240058	-0.190441	0.0488685	0.118063	-0.204713	-0.432613	-0.464491	-0.679595	M8 pink|0.6728
24302	|ENSG00000270108	pink	0.0535818	0.0628758	0.205624	0.672008	0.288184	-0.00681959	-0.296391	0.0130052	0.367465	-0.51014	-0.613659	-0.186813	-0.478443	M8 pink|0.672
19038	SPDYE7P|ENSG00000179994	pink	-0.0939758	0.0709966	0.0544591	0.670457	0.455897	0.201964	-0.145665	0.01658	0.204837	-0.18189	-0.428607	-0.344193	-0.53433	M8 pink|0.6705
9403	NA|ENSG00000260787	pink	-0.0954419	0.0349799	0.0850496	0.670239	0.443194	0.0711441	-0.339855	0.015958	0.358688	-0.218007	-0.405172	-0.204665	-0.570606	M8 pink|0.6702
9429	|ENSG00000236894	pink	-0.192746	-0.173168	0.0310576	0.66839	0.325923	-0.130516	-0.544432	-0.016702	0.540006	-0.179479	-0.410383	-0.0842797	-0.663061	M8 pink|0.6684
7656	ERVFRD-3|ENSG00000264801	pink	-0.177589	0.0726556	0.145736	0.66816	0.470167	0.170419	-0.255515	0.0529616	0.2737	-0.274356	-0.446888	-0.349516	-0.647367	M8 pink|0.6682
2872	RPS10P18|ENSG00000229455	pink	-0.21579	0.0887115	0.0246451	0.667863	0.55967	0.239105	-0.140828	0.030086	0.139384	-0.167527	-0.343536	-0.394355	-0.587873	M8 pink|0.6679
8496	NA|ENSG00000179979	pink	-0.0458394	0.272139	0.173221	0.667119	0.620215	0.310384	-0.0717455	0.165999	0.0598846	-0.1953	-0.320045	-0.390599	-0.541144	M8 pink|0.6671
23669	NA|ENSG00000204533	pink	-0.415823	-0.075891	-0.267827	0.667143	0.597873	0.358741	0.0773021	0.0803841	-0.00256167	0.104706	-0.318508	-0.475505	-0.475182	M8 pink|0.6671
19330	|ENSG00000260953	pink	-0.0746431	0.222636	0.215411	0.666338	0.59741	0.315173	-0.0791491	0.217511	0.0627379	-0.236271	-0.331116	-0.448598	-0.552445	M8 pink|0.6663
5295	|ENSG00000227370	pink	-0.0120288	0.11554	0.0971463	0.665657	0.463618	0.155497	-0.179646	0.0859363	0.224813	-0.112702	-0.421817	-0.238897	-0.4556	M8 pink|0.6657
10689	|ENSG00000248544	pink	-0.141411	0.101592	0.0890621	0.665728	0.513345	0.228826	-0.124122	0.042418	0.123331	-0.207781	-0.431733	-0.398635	-0.603974	M8 pink|0.6657
308	|ENSG00000269938	pink	-0.217746	0.116254	0.0736149	0.665022	0.560833	0.404646	0.0688154	0.0547891	-0.0168485	-0.230931	-0.477877	-0.562387	-0.541687	M8 pink|0.665
2984	|ENSG00000198106	pink	-0.142908	0.00874967	0.00137965	0.664863	0.437657	0.146027	-0.236641	-0.0152079	0.262956	-0.131152	-0.419777	-0.31433	-0.562503	M8 pink|0.6649
12121	ABL2|ENSG00000143322	pink	-0.155073	-0.102795	-0.0079177	0.664702	0.407784	-0.0029866	-0.336501	0.0323018	0.394291	-0.136136	-0.416895	-0.104564	-0.539653	M8 pink|0.6647
19067	CCDC183-AS1|ENSG00000228544	pink	0.0788148	0.389616	0.319711	0.663623	0.535233	0.328677	-0.0874565	0.162344	0.0788939	-0.253063	-0.346305	-0.422695	-0.52262	M8 pink|0.6636
17033	VDAC1P11|ENSG00000237679	pink	-0.185163	-0.0164385	0.0078726	0.662829	0.442733	0.0769435	-0.296773	-0.0503485	0.322582	-0.259626	-0.497108	-0.281552	-0.590117	M8 pink|0.6628
2934	TUBA3D|ENSG00000075886	pink	-0.204721	-0.127174	-0.107743	0.662422	0.39003	0.0389694	-0.25974	-0.0478345	0.314927	-0.041145	-0.389706	-0.210019	-0.54813	M8 pink|0.6624
3463	|ENSG00000223583	pink	-0.125805	0.0742422	0.0827337	0.662426	0.481828	0.205596	-0.131729	-0.00202021	0.161704	-0.168561	-0.38812	-0.329848	-0.511516	M8 pink|0.6624
9018	ACAP2-IT1|ENSG00000229325	pink	0.0691979	0.317459	0.409288	0.662321	0.498458	0.27426	-0.0910763	0.134131	0.109773	-0.525108	-0.575075	-0.419438	-0.521983	M8 pink|0.6623
24487	|ENSG00000271806	pink	-0.0264136	-0.0398749	-0.0170507	0.662017	0.242322	-0.0444431	-0.367014	-0.0356592	0.455877	-0.260348	-0.566551	-0.128618	-0.458599	M8 pink|0.662
4298	KRTAP5-7|ENSG00000244411	pink	-0.203101	0.116654	0.0296347	0.661485	0.543178	0.278938	-0.12362	0.0908391	0.136586	-0.11663	-0.325471	-0.430422	-0.623318	M8 pink|0.6615
14447	|ENSG00000230189	pink	-0.189017	0.135477	0.115528	0.660864	0.584363	0.264822	-0.166271	0.107423	0.130565	-0.199135	-0.329768	-0.431625	-0.621679	M8 pink|0.6609
11043	OR13E1P|ENSG00000236083	pink	-0.0865033	0.107271	0.05283	0.659484	0.450787	0.160749	-0.226039	0.0485281	0.27348	-0.142848	-0.417738	-0.280693	-0.540496	M8 pink|0.6595
19175	ROCK2|ENSG00000134318	pink	-0.213819	0.0266027	0.0499049	0.659428	0.513286	0.199184	-0.244355	0.0718109	0.277012	-0.176329	-0.364086	-0.294902	-0.607842	M8 pink|0.6594
8163	NA|ENSG00000267848	pink	0.024348	-0.0992361	0.0604463	0.658536	0.232166	-0.10381	-0.335368	-0.0710431	0.405826	-0.203684	-0.527079	-0.0876243	-0.439932	M8 pink|0.6585
359	YEATS2-AS1|ENSG00000233885	pink	-0.217623	0.145151	0.0659759	0.658446	0.615442	0.327399	-0.183462	0.107064	0.195704	-0.0975183	-0.313282	-0.405809	-0.66351	M8 pink|0.6584
22039	|ENSG00000231628	pink	-0.442489	-0.120225	-0.0589868	0.656661	0.565855	0.159962	-0.400535	0.0441879	0.313468	0.0103252	-0.212009	-0.357371	-0.784575	M8 pink|0.6567
885	AGO3|ENSG00000126070	pink	-0.0709777	-0.0193984	0.100609	0.656618	0.355351	0.0854252	-0.190661	-0.0481458	0.286482	-0.283316	-0.571084	-0.216493	-0.437099	M8 pink|0.6566
16325	|ENSG00000268087	pink	-0.331749	-0.113787	-0.106079	0.656641	0.552199	0.12609	-0.311971	0.0357645	0.267948	0.0315465	-0.229818	-0.277955	-0.645032	M8 pink|0.6566
13109	RPS20P33|ENSG00000242085	pink	-0.0847444	0.11348	0.101468	0.655741	0.45348	0.218742	-0.15915	0.0331633	0.217798	-0.158287	-0.371166	-0.349969	-0.500849	M8 pink|0.6557
1376	PLEKHM3|ENSG00000178385	pink	-0.0118417	0.195572	0.240952	0.655535	0.458075	0.251699	-0.10152	0.0346977	0.196334	-0.391542	-0.485296	-0.341321	-0.474639	M8 pink|0.6555
16475	|ENSG00000225726	pink	-0.18503	0.0329241	0.0660645	0.654753	0.480164	0.204257	-0.176114	0.0658859	0.150865	-0.15897	-0.324137	-0.393935	-0.57849	M8 pink|0.6548
24051	ZNF70|ENSG00000187792	pink	-0.109172	0.208074	0.113325	0.653393	0.612144	0.350544	-0.0466857	0.191437	0.0740076	-0.187785	-0.361427	-0.425601	-0.53514	M8 pink|0.6534
16370	|ENSG00000263089	pink	-0.145261	0.075916	0.0481331	0.653027	0.442082	0.179921	-0.178552	0.107346	0.231494	-0.325428	-0.519258	-0.34573	-0.521626	M8 pink|0.653
1578	NA|ENSG00000203843	pink	-0.192522	0.148066	0.076444	0.652508	0.597268	0.338383	-0.0163041	0.0808956	0.0348373	-0.169288	-0.350716	-0.465114	-0.517127	M8 pink|0.6525
21186	NA|ENSG00000203630	pink	-0.233376	0.0621064	-0.0285709	0.652043	0.555118	0.290146	-0.0476318	0.0196436	0.051912	-0.174345	-0.391794	-0.438226	-0.541542	M8 pink|0.652
10157	TNK2-AS1|ENSG00000224614	pink	0.305698	0.521	0.443784	0.651854	0.455228	0.301789	-0.0644806	0.137424	0.0712689	-0.471647	-0.51956	-0.447848	-0.519051	M8 pink|0.6519
1933	BMS1P1|ENSG00000204177	pink	-0.089314	0.130685	0.129258	0.6517	0.516727	0.23111	-0.126879	-0.00799882	0.177091	-0.294384	-0.446066	-0.35658	-0.532864	M8 pink|0.6517
19198	|ENSG00000266993	pink	-0.337277	-0.0585772	-0.0341499	0.651435	0.53632	0.135537	-0.335212	0.0146385	0.294118	-0.136767	-0.372059	-0.268946	-0.668762	M8 pink|0.6514
10943	|ENSG00000226874	pink	-0.203181	0.110514	0.0865643	0.651029	0.571166	0.251294	-0.145185	0.146679	0.101924	-0.225102	-0.40188	-0.42502	-0.629462	M8 pink|0.651
1960	ZDHHC4P1|ENSG00000238025	pink	-0.281665	-0.131333	-0.0773947	0.650869	0.393444	0.0568304	-0.363676	-0.0473847	0.405697	-0.150378	-0.46636	-0.254359	-0.616509	M8 pink|0.6509
17595	NA|ENSG00000267025	pink	-0.161142	0.0620888	-0.0239783	0.650869	0.500991	0.260254	0.0119629	0.0734536	0.0501638	-0.118298	-0.447225	-0.378154	-0.478399	M8 pink|0.6509
16756	|ENSG00000253525	pink	-0.228261	0.00750896	0.0405421	0.650714	0.501827	0.189818	-0.223937	-0.000389688	0.249435	-0.200577	-0.401669	-0.366299	-0.637008	M8 pink|0.6507
14917	NA|ENSG00000267018	pink	-0.384216	-0.312458	-0.32846	0.646376	0.36268	-0.0359655	-0.415299	-0.010946	0.459304	0.110377	-0.349992	-0.137805	-0.562888	M8 pink|0.6464
10488	DCDC2B|ENSG00000222046	pink	-0.163206	0.189624	0.0161238	0.645948	0.563938	0.437028	0.138283	0.145439	-0.079614	-0.00648544	-0.336995	-0.510296	-0.442678	M8 pink|0.6459
12868	PAX5|ENSG00000196092	pink	-0.0734676	0.227044	0.171599	0.645659	0.501539	0.34974	-0.0236801	0.064476	0.0422662	-0.167404	-0.352102	-0.469598	-0.484758	M8 pink|0.6457
21318	LINC00674|ENSG00000237854	pink	-0.149172	0.134084	0.0798153	0.64526	0.549029	0.264384	-0.130339	0.139706	0.184	-0.128531	-0.337903	-0.339807	-0.519663	M8 pink|0.6453
14435	|ENSG00000264932	pink	-0.262173	0.0685187	0.0579247	0.644995	0.596634	0.257792	-0.160136	0.0792094	0.131672	-0.187095	-0.356485	-0.392255	-0.568313	M8 pink|0.645
19388	ENPP7P2|ENSG00000239959	pink	-0.234204	0.0438275	0.0649259	0.643629	0.556717	0.214705	-0.183643	0.077823	0.147163	-0.198654	-0.357133	-0.371031	-0.580635	M8 pink|0.6436
15601	|ENSG00000240710	pink	-0.0667978	0.24343	0.182535	0.643083	0.535033	0.295951	-0.0999948	0.118178	0.116895	-0.246547	-0.376865	-0.419055	-0.536645	M8 pink|0.6431
12843	NFAT5|ENSG00000102908	pink	-0.0751163	0.141623	0.126919	0.642446	0.460604	0.273648	0.00122669	0.0928876	0.109063	-0.385531	-0.600783	-0.3926	-0.43082	M8 pink|0.6424
12992	YWHAQP6|ENSG00000249986	pink	-0.294249	-0.0765224	-0.0346979	0.64137	0.489833	0.171818	-0.190749	0.0414447	0.211159	-0.0723152	-0.370873	-0.344865	-0.59348	M8 pink|0.6414
8562	|ENSG00000232334	pink	-0.0497899	0.14895	0.148702	0.640888	0.480711	0.230962	-0.0881187	0.0529149	0.126853	-0.212469	-0.399872	-0.347031	-0.497322	M8 pink|0.6409
23358	|ENSG00000260470	pink	-0.109996	0.162732	0.088629	0.639045	0.514967	0.285315	-0.0789797	0.0112472	0.0627043	-0.244315	-0.377055	-0.457755	-0.560358	M8 pink|0.639
9343	NA|ENSG00000243899	pink	-0.179801	0.0406599	0.0492103	0.638775	0.477374	0.205297	-0.163592	-0.0412094	0.187309	-0.235008	-0.42981	-0.369854	-0.550021	M8 pink|0.6388
12301	UPF3AP3|ENSG00000234709	pink	-0.273486	0.045744	-0.019631	0.638633	0.540316	0.30056	-0.0699819	0.0354114	0.128705	-0.125278	-0.462904	-0.460673	-0.572885	M8 pink|0.6386
7397	TMEM63A|ENSG00000196187	pink	-0.0780997	0.21	0.151665	0.637743	0.520016	0.305055	-0.09392	0.0369161	0.0598988	-0.229004	-0.369265	-0.447495	-0.53962	M8 pink|0.6377
8482	FTX|ENSG00000230590	pink	-0.274426	-0.00341175	0.03996	0.636623	0.556484	0.226133	-0.139849	-0.0168831	0.195724	-0.144956	-0.382509	-0.352377	-0.579568	M8 pink|0.6366
12244	|ENSG00000213872	pink	-0.184271	-0.131518	0.0331798	0.63619	0.332615	-0.0391552	-0.441152	-0.0820819	0.456602	-0.296657	-0.56986	-0.174076	-0.606165	M8 pink|0.6362
10162	TSPO2|ENSG00000112212	pink	-0.146964	-0.0380291	0.00937622	0.635676	0.399222	0.0331137	-0.292355	0.0159277	0.275327	-0.238613	-0.384389	-0.200782	-0.54687	M8 pink|0.6357
7709	|ENSG00000269910	pink	0.0240444	0.208338	0.147224	0.635284	0.436302	0.234372	-0.0137231	0.0944065	0.0818109	-0.29381	-0.467868	-0.344883	-0.408273	M8 pink|0.6353
9959	EXOG|ENSG00000157036	pink	-0.230876	-0.0441898	-0.0152012	0.635114	0.539361	0.19274	-0.0688693	0.0559155	0.157198	-0.138805	-0.423331	-0.236147	-0.406001	M8 pink|0.6351
7301	|ENSG00000258904	pink	-0.0633988	-0.0155098	0.132425	0.6343	0.32634	0.0402416	-0.242096	0.0613369	0.300181	-0.364662	-0.620674	-0.211906	-0.462616	M8 pink|0.6343
22776	NDUFA6-DT|ENSG00000237037	pink	0.0494536	0.228394	0.218109	0.633298	0.513777	0.184108	-0.192631	0.108456	0.197505	-0.199993	-0.351073	-0.239859	-0.481306	M8 pink|0.6333
24501	|ENSG00000243107	pink	0.111456	0.17004	0.307288	0.631757	0.33322	0.0254086	-0.263142	0.0415364	0.330432	-0.529174	-0.574994	-0.17251	-0.477197	M8 pink|0.6318
13663	KCNAB1|ENSG00000169282	pink	-0.175323	0.118375	0.101919	0.630758	0.534113	0.252765	-0.10284	0.0604905	0.110376	-0.258878	-0.343085	-0.405127	-0.590635	M8 pink|0.6308
12938	RN7SL381P|ENSG00000263968	pink	-0.0387282	0.133054	0.107848	0.630266	0.399223	0.231801	-0.065426	-0.0253332	0.143753	-0.183782	-0.467924	-0.375415	-0.463619	M8 pink|0.6303
436	TSBP1|ENSG00000204296	pink	-0.250539	-0.0291523	0.0330003	0.62955	0.485113	0.157616	-0.298817	-0.0236183	0.256047	-0.154763	-0.335247	-0.371919	-0.652406	M8 pink|0.6296
8520	PEX5L|ENSG00000114757	pink	-0.385487	-0.134576	-0.124196	0.628638	0.525268	0.0823229	-0.419578	-0.0235929	0.364688	0.0501501	-0.208922	-0.259352	-0.735707	M8 pink|0.6286
252	ZNF33BP1|ENSG00000225192	pink	-0.273674	0.00845043	0.0130359	0.628118	0.56324	0.233561	-0.177162	0.0102611	0.141225	-0.162189	-0.346881	-0.401163	-0.634816	M8 pink|0.6281
6848	NSD1|ENSG00000165671	pink	-0.163681	-0.0183574	0.0157944	0.627645	0.348863	0.0647186	-0.361731	-0.0234959	0.421308	-0.225172	-0.395987	-0.18317	-0.542784	M8 pink|0.6276
12010	NA|ENSG00000270067	pink	-0.179758	0.0809852	0.100096	0.627538	0.497576	0.23578	-0.113711	0.0029067	0.112289	-0.272727	-0.38816	-0.424206	-0.58257	M8 pink|0.6275
2526	SNRPGP4|ENSG00000267203	pink	-0.141881	0.0313211	0.0715983	0.627266	0.462953	0.163942	-0.166492	-0.0138716	0.220758	-0.266885	-0.527319	-0.304422	-0.504151	M8 pink|0.6273
18055	NA|ENSG00000267183	pink	-0.366297	-0.299696	-0.313334	0.627314	0.368532	-0.0125117	-0.371117	-0.0299857	0.415265	0.167783	-0.321467	-0.135468	-0.530359	M8 pink|0.6273
11415	|ENSG00000250820	pink	-0.00264626	0.310619	0.258507	0.62719	0.519999	0.348723	-0.0775892	-0.00992023	0.0943462	-0.288807	-0.37004	-0.487986	-0.584142	M8 pink|0.6272
14737	|ENSG00000225187	pink	-0.0819052	-0.13848	-0.0256207	0.627168	0.220242	-0.101249	-0.404445	-0.0797958	0.481085	-0.172915	-0.495645	-0.110125	-0.569255	M8 pink|0.6272
24018	ALG10|ENSG00000139133	pink	-0.230674	0.0214242	0.0355294	0.627225	0.489785	0.212132	-0.162122	0.0125259	0.228329	-0.260056	-0.454215	-0.339166	-0.549871	M8 pink|0.6272
11832	MTHFR|ENSG00000177000	pink	-0.0815748	0.228212	0.108331	0.625735	0.569285	0.324611	-0.0497045	0.0965821	0.05234	-0.211442	-0.386405	-0.434272	-0.522761	M8 pink|0.6257
524	|ENSG00000263624	pink	-0.108375	0.133197	0.041908	0.625262	0.394889	0.226159	-0.145539	0.0813527	0.142777	-0.202348	-0.458289	-0.438927	-0.567767	M8 pink|0.6253
3871	NBEAL1|ENSG00000144426	pink	-0.153346	0.0605624	0.0945084	0.625108	0.447513	0.20015	-0.179465	0.0152904	0.2056	-0.269328	-0.435491	-0.361692	-0.534061	M8 pink|0.6251
11904	NA|ENSG00000242095	pink	-0.239017	-0.0775464	-0.0947784	0.624572	0.425493	0.0789227	-0.292964	0.0313993	0.306476	-0.0235832	-0.35047	-0.22883	-0.566469	M8 pink|0.6246
7294	|ENSG00000212939	pink	-0.0243913	0.0279575	0.0170287	0.623901	0.264072	0.015555	-0.325415	-0.0332359	0.392181	-0.290603	-0.491021	-0.215272	-0.503082	M8 pink|0.6239
15374	CYP2D6|ENSG00000100197	pink	0.0663502	0.198361	0.160514	0.623645	0.457232	0.17286	-0.169948	0.063277	0.217029	-0.142021	-0.385284	-0.217771	-0.446667	M8 pink|0.6236
255	PRKCZ-AS1|ENSG00000182873	pink	-0.0397498	0.0182017	0.0177241	0.623401	0.372736	0.0229722	-0.350066	-0.00385343	0.383893	-0.0987897	-0.371479	-0.133611	-0.526269	M8 pink|0.6234
8822	|ENSG00000269997	pink	-0.11047	0.151109	0.108816	0.623347	0.483863	0.340407	0.100785	0.000677582	-0.0208768	-0.291987	-0.507347	-0.451271	-0.427226	M8 pink|0.6233
20584	|ENSG00000216921	pink	-0.103666	0.142397	0.121135	0.623138	0.477166	0.297358	-0.0454724	0.0450824	0.0661035	-0.0948618	-0.303529	-0.438288	-0.475553	M8 pink|0.6231
17077	CICP27|ENSG00000233750	pink	-0.0692281	0.275146	0.115411	0.622776	0.527124	0.331438	-0.0745272	0.184941	0.0708058	-0.224751	-0.36471	-0.454541	-0.547949	M8 pink|0.6228
804	NA|ENSG00000152268	pink	-0.19015	-0.145673	-0.0417163	0.622638	0.353578	-0.0467276	-0.413044	-0.0087986	0.425966	-0.169203	-0.413221	-0.122047	-0.558818	M8 pink|0.6226
22349	|ENSG00000269940	pink	0.0689308	0.317055	0.218099	0.620154	0.467204	0.307388	0.047142	0.100209	0.0189835	-0.382755	-0.475443	-0.413302	-0.404093	M8 pink|0.6202
22448	HNRNPA3P9|ENSG00000270903	pink	-0.0938695	-0.000721067	0.114614	0.618632	0.339339	0.0439164	-0.29168	0.0782148	0.365005	-0.290521	-0.489195	-0.195022	-0.509961	M8 pink|0.6186
5861	|ENSG00000259314	pink	-0.191094	0.111804	0.137599	0.617655	0.53467	0.222106	-0.21389	0.133987	0.129986	-0.225422	-0.3097	-0.377918	-0.631138	M8 pink|0.6177
2623	CSNK1A1P1|ENSG00000223518	pink	-0.245935	0.0151172	0.0654538	0.615915	0.506862	0.198051	-0.235525	0.0413224	0.226727	-0.181215	-0.398661	-0.355643	-0.612447	M8 pink|0.6159
23166	ATXN3|ENSG00000066427	pink	-0.415691	-0.291173	-0.265963	0.615544	0.386726	0.03428	-0.301297	-0.149766	0.364897	0.00121239	-0.396409	-0.183136	-0.521323	M8 pink|0.6155
16802	NA|ENSG00000268965	pink	-0.0237686	0.111977	0.158147	0.614834	0.42252	0.179386	-0.0996489	0.0525717	0.153651	-0.260636	-0.38987	-0.299163	-0.467306	M8 pink|0.6148
10409	CICP2|ENSG00000233740	pink	-0.262833	0.0803943	-0.0798214	0.614454	0.532073	0.33635	-0.0300182	0.0915642	0.070954	-0.0254385	-0.360369	-0.435098	-0.524596	M8 pink|0.6145
1130	MTCO1P31|ENSG00000251476	pink	-0.190731	0.0803201	0.0879218	0.614116	0.531141	0.235109	-0.135435	0.0586283	0.155364	-0.13698	-0.30491	-0.352807	-0.512894	M8 pink|0.6141
7361	|ENSG00000232344	pink	-0.121538	0.148385	0.0459592	0.613782	0.497378	0.275565	-0.0179163	0.0504028	0.028066	-0.124921	-0.322081	-0.417966	-0.526611	M8 pink|0.6138
12662	SPDYE21P|ENSG00000230358	pink	-0.107731	0.111174	0.019449	0.61348	0.491317	0.26802	-0.0720335	0.0591385	0.103155	-0.0689253	-0.351329	-0.343451	-0.475659	M8 pink|0.6135
23032	GPR135|ENSG00000181619	pink	-0.267918	0.0772731	-0.00857047	0.613298	0.534636	0.262891	-0.194575	-0.014058	0.144513	-0.0476972	-0.271698	-0.39891	-0.631648	M8 pink|0.6133
17679	DLEU2L|ENSG00000116652	pink	-0.139076	0.0809436	0.136285	0.613063	0.475343	0.148867	-0.270474	0.0647223	0.260844	-0.269946	-0.384602	-0.290867	-0.565172	M8 pink|0.6131
8790	LIN28A|ENSG00000131914	pink	-0.114215	-0.0157102	-0.0233944	0.612091	0.366841	0.0457904	-0.262654	0.0399277	0.293569	-0.11744	-0.373439	-0.166533	-0.466567	M8 pink|0.6121
19187	SYNE3|ENSG00000176438	pink	0.115722	0.258714	0.302861	0.611967	0.390396	0.168067	-0.133445	0.0818152	0.194448	-0.393507	-0.487151	-0.298702	-0.47721	M8 pink|0.612
6021	|ENSG00000269482	pink	-0.15587	-0.0916609	-0.0120654	0.611344	0.359647	-0.0156	-0.382102	-0.0221862	0.421303	-0.0290128	-0.266825	-0.0840767	-0.512911	M8 pink|0.6113
15189	DNM1P47|ENSG00000259660	pink	-0.0415413	0.16757	0.0884687	0.610059	0.473843	0.207637	-0.0689302	-0.0225831	0.132313	-0.277116	-0.466376	-0.308595	-0.43714	M8 pink|0.6101
20015	|ENSG00000267649	pink	-0.150523	0.139768	-0.0171305	0.609881	0.541238	0.313789	-0.0985596	0.0337101	0.141261	-0.00642921	-0.252504	-0.403117	-0.572237	M8 pink|0.6099
24117	|ENSG00000234751	pink	-0.272366	-0.113401	-0.0681855	0.609802	0.356524	0.0343732	-0.450859	-0.168321	0.453724	-0.0540626	-0.365168	-0.237147	-0.673246	M8 pink|0.6098
20237	NA|ENSG00000272389	pink	-0.10762	0.00178896	0.127802	0.609741	0.395934	0.0878721	-0.203021	0.0156579	0.253387	-0.35382	-0.476217	-0.259356	-0.512979	M8 pink|0.6097
22001	TDGF1P5|ENSG00000254274	pink	-0.086337	0.073531	0.122253	0.608903	0.433538	0.149437	-0.200142	0.0583719	0.256047	-0.23587	-0.408792	-0.26079	-0.501956	M8 pink|0.6089
2227	RAB11FIP3|ENSG00000090565	pink	0.012744	0.297491	0.154599	0.60735	0.539984	0.319927	-0.0270677	0.194123	0.0268253	-0.150612	-0.340375	-0.400795	-0.455228	M8 pink|0.6073
5746	PRKXP1|ENSG00000259205	pink	-0.107985	0.207348	0.181074	0.606784	0.539231	0.335282	-0.0421873	0.0940329	0.0771085	-0.24295	-0.332212	-0.448546	-0.521801	M8 pink|0.6068
22235	CICP1|ENSG00000233652	pink	-0.283101	0.0728617	-0.100522	0.606544	0.523252	0.317019	-0.0628944	0.0681448	0.0762634	-0.032199	-0.363157	-0.444319	-0.554353	M8 pink|0.6065
1177	|ENSG00000267096	pink	0.0694952	0.0825702	0.10442	0.605041	0.278427	0.0786407	-0.206894	0.0899031	0.29299	-0.211311	-0.496045	-0.195895	-0.415431	M8 pink|0.605
10477	MTCO1P30|ENSG00000248729	pink	-0.112817	0.133421	0.178773	0.603703	0.555474	0.236764	-0.102957	0.068694	0.132486	-0.191124	-0.370296	-0.33054	-0.492831	M8 pink|0.6037
14413	PTMAP11|ENSG00000269907	pink	-0.0233002	0.121939	0.135489	0.60351	0.368653	0.142529	-0.175012	0.00928033	0.235085	-0.310984	-0.514363	-0.311529	-0.517131	M8 pink|0.6035
20027	|ENSG00000231063	pink	-0.235037	0.00264189	0.010075	0.602922	0.477468	0.143197	-0.282071	0.000909249	0.230743	-0.0922718	-0.273423	-0.289374	-0.61928	M8 pink|0.6029
2449	RPS12P26|ENSG00000225193	pink	-0.30012	0.0252889	-0.0268269	0.602835	0.501192	0.236864	-0.182952	0.0799486	0.090565	-0.0456015	-0.233712	-0.43051	-0.622447	M8 pink|0.6028
1211	DBT|ENSG00000137992	pink	-0.168015	-0.0588203	0.0747735	0.602704	0.390911	0.0250505	-0.307489	-0.0240065	0.307422	-0.302294	-0.415968	-0.189264	-0.53049	M8 pink|0.6027
1268	TOM1L2|ENSG00000175662	pink	0.0655941	0.348044	0.222712	0.60249	0.526999	0.339238	0.0118993	0.123806	-0.00818175	-0.208351	-0.352445	-0.418184	-0.482871	M8 pink|0.6025
9356	FAM215B|ENSG00000232300	pink	0.0435602	0.0872801	0.151251	0.602217	0.288095	-0.0232844	-0.347291	-0.00362905	0.424688	-0.350723	-0.483034	-0.125354	-0.516471	M8 pink|0.6022
10284	RN7SL172P|ENSG00000243544	pink	-0.244844	0.0280594	-0.035604	0.602229	0.498239	0.284325	-0.0133554	0.038168	0.0648648	-0.121755	-0.409359	-0.426271	-0.531541	M8 pink|0.6022
14238	RPS19P6|ENSG00000234637	pink	-0.266532	0.0275447	0.0353111	0.600686	0.547418	0.24769	-0.110133	0.10037	0.131112	-0.0862713	-0.262995	-0.36355	-0.517321	M8 pink|0.6007
13913	OR52V1P|ENSG00000249633	pink	-0.11804	0.139576	0.152217	0.599923	0.471622	0.198471	-0.189194	0.0776006	0.203247	-0.270347	-0.389176	-0.34854	-0.562005	M8 pink|0.5999
16784	|ENSG00000230912	pink	-0.344706	-0.059313	-0.102143	0.599174	0.562352	0.269095	-0.0729915	0.023032	0.0963303	0.0420351	-0.281684	-0.369651	-0.515908	M8 pink|0.5992
20428	FTLP6|ENSG00000254984	pink	-0.0228732	0.0664871	0.14747	0.597738	0.343139	0.128474	-0.140212	-0.114252	0.223494	-0.289534	-0.49027	-0.264783	-0.420446	M8 pink|0.5977
21559	CICP9|ENSG00000228882	pink	0.0172144	0.30312	0.162641	0.597474	0.491427	0.338155	0.00951481	0.110117	0.0228104	-0.329204	-0.502969	-0.454711	-0.476409	M8 pink|0.5975
18061	|ENSG00000266009	pink	-0.299762	-0.00416295	-0.00869848	0.597203	0.56193	0.29757	-0.0645796	0.0445093	0.092329	0.138246	-0.148629	-0.373407	-0.516103	M8 pink|0.5972
20249	TMEM266|ENSG00000169758	pink	-0.0170958	0.13259	0.104916	0.597134	0.377632	0.114871	-0.152223	0.0672057	0.20672	-0.258966	-0.442771	-0.219797	-0.431198	M8 pink|0.5971
3915	|ENSG00000250848	pink	0.0196267	-0.166693	0.0547218	0.596784	0.1502	-0.203588	-0.384767	-0.207387	0.467637	-0.308818	-0.526208	-0.00636326	-0.42277	M8 pink|0.5968
22794	|ENSG00000238061	pink	-0.269694	-0.0888773	-0.036406	0.596325	0.416348	0.0384486	-0.424267	0.0286838	0.374101	-0.141582	-0.367501	-0.216978	-0.688622	M8 pink|0.5963
8604	|ENSG00000229721	pink	-0.232981	-0.222477	-0.103437	0.596162	0.340763	-0.148255	-0.471039	-0.0554576	0.479644	-0.0933658	-0.313749	-0.00710378	-0.554836	M8 pink|0.5962
17750	|ENSG00000270728	pink	-0.263443	-0.0291647	0.00723279	0.595553	0.476905	0.181009	-0.191643	0.0181235	0.166803	-0.0997356	-0.255734	-0.33897	-0.576462	M8 pink|0.5956
4551	NA|ENSG00000235982	pink	-0.0383189	0.20245	0.138703	0.595492	0.411381	0.232576	-0.113829	0.0268887	0.106514	-0.29195	-0.472931	-0.418626	-0.514508	M8 pink|0.5955
22728	|ENSG00000245482	pink	-0.294303	-0.0397538	-0.0741123	0.594145	0.471413	0.226692	-0.116769	0.0267857	0.200198	-0.0819364	-0.36631	-0.326593	-0.491706	M8 pink|0.5941
15586	TMLHE-AS1|ENSG00000224533	pink	-0.288293	-0.0115777	-0.0492205	0.594046	0.479559	0.162853	-0.281682	-0.0408432	0.270683	-0.0653411	-0.292587	-0.304926	-0.652872	M8 pink|0.594
9445	|ENSG00000259807	pink	0.0494385	0.0787976	0.0994114	0.59264	0.325237	0.0708895	-0.177594	-0.0106371	0.262202	-0.290477	-0.478712	-0.182103	-0.402301	M8 pink|0.5926
1892	|ENSG00000235545	pink	-0.281005	0.00352738	0.0559055	0.592024	0.546898	0.207206	-0.218527	0.0646022	0.206866	-0.120054	-0.292396	-0.337299	-0.605444	M8 pink|0.592
6647	NA|ENSG00000251070	pink	-0.123364	0.0478006	0.0607696	0.591744	0.412967	0.168576	-0.142383	-0.0172904	0.18418	-0.255477	-0.452691	-0.31492	-0.477441	M8 pink|0.5917
1776	ODF2-AS1|ENSG00000225951	pink	-0.164262	-0.068199	-0.0331719	0.591577	0.335569	0.0782506	-0.209651	-0.048488	0.267346	-0.158497	-0.50602	-0.230529	-0.467423	M8 pink|0.5916
6277	NA|ENSG00000178430	pink	-0.00856601	0.233649	0.270887	0.59102	0.52438	0.208217	-0.210227	0.0739352	0.18184	-0.28896	-0.282528	-0.28779	-0.548924	M8 pink|0.591
15435	NA|ENSG00000235373	pink	-0.0825043	-0.102034	0.037858	0.590801	0.27329	-0.116941	-0.416531	0.0375007	0.411923	-0.31784	-0.438844	-0.0612748	-0.462955	M8 pink|0.5908
15901	|ENSG00000220506	pink	-0.227131	-0.146206	-0.0553283	0.590791	0.344953	0.0227937	-0.322846	-0.0500527	0.351899	-0.16864	-0.456672	-0.199665	-0.544695	M8 pink|0.5908
15269	SRRM1P3|ENSG00000237307	pink	-0.321945	0.00827139	-0.120294	0.590233	0.50908	0.27443	-0.0621989	0.140951	0.108684	-0.0713368	-0.384384	-0.398971	-0.487852	M8 pink|0.5902
7555	TRPC5|ENSG00000072315	pink	-0.168756	-0.14301	-0.068459	0.590131	0.296453	-0.0851238	-0.415855	-0.151573	0.444236	-0.230429	-0.44661	-0.110619	-0.580278	M8 pink|0.5901
22910	HNRNPA1P14|ENSG00000227638	pink	-0.027972	0.0958691	0.120981	0.589763	0.41456	0.147802	-0.144473	-0.017703	0.206039	-0.143709	-0.34979	-0.231841	-0.420796	M8 pink|0.5898
8118	NA|ENSG00000212998	pink	-0.169176	0.0724447	0.0689531	0.588774	0.514927	0.309642	0.0533138	0.0523815	0.0414151	-0.204515	-0.460716	-0.392807	-0.400358	M8 pink|0.5888
23248	|ENSG00000267523	pink	-0.0875895	-0.125481	-0.0898313	0.58862	0.246409	-0.0597301	-0.357266	-0.00784238	0.409957	-0.0581263	-0.483037	-0.068763	-0.440114	M8 pink|0.5886
159	LRRN2|ENSG00000170382	pink	-0.0280741	0.260623	0.179658	0.588298	0.509132	0.294966	-0.0750871	0.105976	0.0928787	-0.188345	-0.35191	-0.384359	-0.481526	M8 pink|0.5883
611	MYO18A|ENSG00000196535	pink	0.0401604	0.332868	0.212957	0.58819	0.473036	0.355615	-0.0123264	0.0441008	0.0795741	-0.152679	-0.297321	-0.41855	-0.465404	M8 pink|0.5882
4047	GP1BA|ENSG00000185245	pink	-0.230969	-0.16752	-0.14158	0.588086	0.369777	-0.0451027	-0.375679	0.164628	0.401884	-0.0414876	-0.312417	-0.103826	-0.517623	M8 pink|0.5881
18746	|ENSG00000213328	pink	-0.0733934	0.114292	0.139366	0.588107	0.418499	0.127576	-0.231221	0.0912236	0.209916	-0.291032	-0.403854	-0.284511	-0.551158	M8 pink|0.5881
9840	|ENSG00000225854	pink	-0.251064	0.0394963	0.0858041	0.587486	0.538177	0.209568	-0.179416	0.154006	0.131796	-0.184221	-0.276494	-0.358913	-0.607462	M8 pink|0.5875
24286	|ENSG00000261766	pink	-0.2967	-0.288519	-0.22187	0.587488	0.339118	-0.0396665	-0.285621	-0.107455	0.395098	0.141089	-0.339559	-0.0616128	-0.415919	M8 pink|0.5875
18717	|ENSG00000257534	pink	-0.211982	0.0404857	0.025707	0.587227	0.485445	0.222329	-0.16254	-0.00570478	0.130666	-0.188565	-0.323096	-0.392856	-0.538965	M8 pink|0.5872
15012	PLEKHM1P1|ENSG00000214176	pink	0.251874	0.38955	0.382553	0.58661	0.355651	0.189658	-0.12488	0.0448437	0.168812	-0.417215	-0.444178	-0.290172	-0.422715	M8 pink|0.5866
3214	LINC02175|ENSG00000262155	pink	-0.200062	0.156465	0.0805704	0.586495	0.527736	0.341224	-0.0409857	0.145568	0.0846196	-0.190235	-0.362237	-0.487655	-0.555282	M8 pink|0.5865
10855	|ENSG00000268070	pink	-0.095226	0.194104	0.178186	0.586507	0.504015	0.268485	-0.121978	0.0845233	0.134474	-0.308465	-0.475209	-0.389674	-0.542368	M8 pink|0.5865
20543	SH3GL1P1|ENSG00000266777	pink	0.226549	0.246086	0.273012	0.58579	0.321	0.0906731	-0.160837	-0.0397092	0.291363	-0.366081	-0.515449	-0.146983	-0.398051	M8 pink|0.5858
20192	C7orf71|ENSG00000222004	pink	-0.351397	-0.0905522	-0.032463	0.585739	0.489059	0.0994484	-0.381656	0.0948704	0.323034	-0.0482995	-0.241151	-0.265347	-0.662986	M8 pink|0.5857
15495	|ENSG00000260425	pink	-0.140886	0.0404988	-0.0210724	0.58509	0.489797	0.217809	-0.0434469	0.0694568	0.0768565	-0.0465563	-0.290065	-0.282773	-0.414423	M8 pink|0.5851
12962	LINC01347|ENSG00000214837	pink	-0.235931	-0.164884	-0.0893619	0.584953	0.375173	0.032702	-0.242284	-0.0386931	0.268946	-0.129219	-0.378539	-0.172504	-0.445025	M8 pink|0.585
15154	DNM1P46|ENSG00000182397	pink	0.00879041	0.157846	0.134332	0.584497	0.420698	0.134142	-0.179359	0.000820377	0.267005	-0.256703	-0.452039	-0.223074	-0.440161	M8 pink|0.5845
409	|ENSG00000261744	pink	0.197388	0.304838	0.261194	0.584351	0.34484	0.206723	-0.0530804	0.0803943	0.148833	-0.31182	-0.473274	-0.310921	-0.390865	M8 pink|0.5844
10042	FBXL20|ENSG00000108306	pink	0.0928083	0.140969	0.172206	0.5844	0.261354	0.0911541	-0.212354	-0.0557746	0.390229	-0.389985	-0.569701	-0.184567	-0.416627	M8 pink|0.5844
9978	|ENSG00000273243	pink	-0.0593368	0.0949945	0.0655192	0.583367	0.38942	0.149959	-0.149892	-0.033963	0.212556	-0.282365	-0.493083	-0.259315	-0.469394	M8 pink|0.5834
5889	NA|ENSG00000266428	pink	-0.202865	-0.0886262	-0.0491265	0.581793	0.358238	0.028881	-0.35754	-0.0354748	0.325509	-0.0457919	-0.270895	-0.201522	-0.574623	M8 pink|0.5818
20513	NFIC|ENSG00000141905	pink	0.294987	0.551525	0.508263	0.581447	0.459834	0.382537	0.0252329	0.170726	-0.00225294	-0.418934	-0.415525	-0.47008	-0.432422	M8 pink|0.5814
23147	|ENSG00000259375	pink	-0.0759405	-0.142172	0.0398925	0.580275	0.178295	-0.110999	-0.35909	-0.0974277	0.422569	-0.337026	-0.56791	-0.0504171	-0.396663	M8 pink|0.5803
10614	|ENSG00000258344	pink	-0.314393	-0.1326	-0.0582709	0.579636	0.451986	0.0596671	-0.372221	0.0374143	0.342154	-0.144816	-0.360368	-0.227686	-0.605478	M8 pink|0.5796
23434	MED28P7|ENSG00000236542	pink	-0.057354	0.171316	0.159499	0.579442	0.492333	0.194825	-0.164367	0.0402355	0.130664	-0.306189	-0.373838	-0.32676	-0.528172	M8 pink|0.5794
8708	PDSS1P1|ENSG00000182347	pink	-0.304269	-0.0290367	-0.0730628	0.578661	0.477868	0.16498	-0.258255	-0.050229	0.27085	-0.146648	-0.345674	-0.340811	-0.62434	M8 pink|0.5787
20274	MRTFB|ENSG00000186260	pink	-0.200395	-0.00310786	0.0529209	0.577794	0.426593	0.136506	-0.265683	0.0200644	0.289776	-0.206352	-0.385306	-0.247481	-0.523562	M8 pink|0.5778
15419	|ENSG00000146722	pink	0.00616162	0.237758	0.136954	0.576934	0.521165	0.263211	-0.0405973	0.0802356	0.0883475	-0.145543	-0.280708	-0.305927	-0.423488	M8 pink|0.5769
12325	|ENSG00000232926	pink	-0.0192665	0.0139503	0.0465685	0.575539	0.334507	0.0206397	-0.235373	0.046073	0.269323	-0.201882	-0.418949	-0.156127	-0.397379	M8 pink|0.5755
12579	|ENSG00000267169	pink	-0.00785964	0.213509	0.201554	0.574598	0.451383	0.189969	-0.266922	0.10504	0.227664	-0.104153	-0.206604	-0.267169	-0.548136	M8 pink|0.5746
9663	ELK2BP|ENSG00000234402	pink	0.289294	0.535748	0.501059	0.573974	0.455635	0.342411	0.0221721	0.102692	0.0110621	-0.46553	-0.413435	-0.429798	-0.420649	M8 pink|0.574
15819	TMC4|ENSG00000167608	pink	-0.0742151	0.0781021	0.0621669	0.573281	0.389231	0.0855702	-0.296783	0.0267349	0.294287	-0.097649	-0.30625	-0.195491	-0.506108	M8 pink|0.5733
1611	L3MBTL1|ENSG00000185513	pink	-0.123404	0.0722999	-0.0128673	0.572988	0.505731	0.17549	-0.0908419	0.0351298	0.147809	-0.140464	-0.333371	-0.233641	-0.440753	M8 pink|0.573
11146	SMIM6|ENSG00000259120	pink	0.0294135	0.16821	0.184564	0.572519	0.371702	0.169962	-0.161476	0.0801513	0.200071	-0.256205	-0.412762	-0.293632	-0.478017	M8 pink|0.5725
9605	|ENSG00000268499	pink	-0.286786	-0.164952	-0.0884469	0.572365	0.363208	0.0148644	-0.389504	-0.0298994	0.343083	-0.0122463	-0.243836	-0.191441	-0.5774	M8 pink|0.5724
18745	|ENSG00000230638	pink	0.0431983	0.176482	0.144717	0.572091	0.325412	0.196274	-0.123375	-0.0117824	0.251187	-0.269222	-0.492707	-0.27805	-0.403324	M8 pink|0.5721
5380	RPS12P27|ENSG00000240435	pink	0.0819921	0.185894	0.219992	0.572033	0.308682	0.1026	-0.19399	0.0449426	0.222193	-0.435582	-0.516702	-0.287156	-0.475654	M8 pink|0.572
5015	SEZ6|ENSG00000063015	pink	0.131315	0.106757	0.220985	0.571872	0.284747	0.0969062	-0.133524	-0.0723376	0.256652	-0.173064	-0.441964	-0.201619	-0.373005	M8 pink|0.5719
20420	TPT1P10|ENSG00000180221	pink	-0.0867524	0.0354458	0.0136567	0.57182	0.332062	0.130574	-0.16403	-0.00263198	0.261742	-0.187407	-0.503272	-0.292465	-0.479361	M8 pink|0.5718
10380	PHC3|ENSG00000173889	pink	-0.109343	-0.191217	0.0337096	0.570732	0.230612	-0.19619	-0.469863	-0.142693	0.482014	-0.233465	-0.440741	0.0105389	-0.502055	M8 pink|0.5707
15426	NR2C2|ENSG00000177463	pink	0.0804924	0.105469	0.231126	0.570624	0.279795	0.0474863	-0.152539	0.0392607	0.210872	-0.465496	-0.650462	-0.181158	-0.369279	M8 pink|0.5706
11148	|ENSG00000261123	pink	-0.119046	0.0798581	0.0650463	0.570404	0.446122	0.23004	-0.0829174	0.11039	0.0769675	-0.129563	-0.316764	-0.31176	-0.400002	M8 pink|0.5704
14971	HMGN2P28|ENSG00000236086	pink	-0.423743	-0.100397	-0.180513	0.569902	0.523613	0.223748	-0.202783	0.0863195	0.19815	0.148751	-0.206031	-0.337156	-0.561344	M8 pink|0.5699
3083	|ENSG00000271664	pink	-0.18675	-0.0318614	-0.073734	0.569232	0.350277	0.148949	-0.124444	0.0164464	0.186136	-0.13567	-0.4076	-0.279246	-0.41912	M8 pink|0.5692
11744	BDNF|ENSG00000176697	pink	-0.217382	0.0899725	0.0623928	0.569234	0.559058	0.245784	-0.209299	-0.0283363	0.239125	-0.153475	-0.336029	-0.317604	-0.56879	M8 pink|0.5692
2497	|ENSG00000267298	pink	-0.108384	0.153288	0.108031	0.568353	0.468023	0.2968	-0.0369293	0.00104615	0.0542611	-0.225814	-0.41495	-0.444816	-0.498893	M8 pink|0.5684
16935	KCNC4|ENSG00000116396	pink	0.260791	0.404749	0.359565	0.568439	0.363189	0.271112	0.0507893	0.0290151	0.0766285	-0.394658	-0.473266	-0.340159	-0.318172	M8 pink|0.5684
2858	SRCAP|ENSG00000080603	pink	0.23676	0.477772	0.29429	0.56691	0.392143	0.40791	0.162974	0.15722	-0.0791003	-0.305222	-0.432543	-0.450369	-0.32021	M8 pink|0.5669
14755	|ENSG00000228852	pink	-0.335026	-0.0452624	-0.118776	0.566814	0.490849	0.237345	-0.0773216	0.0952469	0.12943	-0.0574347	-0.334015	-0.340323	-0.487566	M8 pink|0.5668
19944	SOX10|ENSG00000100146	pink	0.0152642	0.240187	0.126558	0.565304	0.446794	0.338758	0.114388	0.122363	-0.0345832	-0.186476	-0.376486	-0.414772	-0.361367	M8 pink|0.5653
5013	RN7SKP150|ENSG00000222448	pink	-0.401413	-0.379242	-0.330948	0.565001	0.3616	-0.0559437	-0.318802	-0.120614	0.368559	0.144287	-0.301596	-0.0936454	-0.474116	M8 pink|0.565
14063	|ENSG00000235138	pink	0.155205	0.207776	0.183297	0.564355	0.260718	0.142654	-0.0944023	0.0538615	0.209667	-0.312411	-0.50628	-0.253227	-0.374076	M8 pink|0.5644
2428	|ENSG00000243433	pink	-0.0331584	0.197847	0.126831	0.563306	0.392521	0.268086	-4.92065e-05	0.080184	0.060115	-0.21482	-0.42132	-0.39431	-0.430826	M8 pink|0.5633
12375	NA|ENSG00000213971	pink	-0.207499	-0.0288048	-0.087294	0.56302	0.482813	0.182831	-0.10389	-0.0156199	0.194609	-0.00137753	-0.310854	-0.227783	-0.395219	M8 pink|0.563
5683	SHQ1P1|ENSG00000231588	pink	-0.194749	-0.0353839	0.020808	0.562759	0.460677	0.0784034	-0.210925	0.0665942	0.263108	-0.159945	-0.37707	-0.152911	-0.428065	M8 pink|0.5628
20216	|ENSG00000267474	pink	-0.501313	-0.354097	-0.416608	0.562828	0.389844	0.0632827	-0.247657	-0.0218736	0.313937	0.185176	-0.274407	-0.200725	-0.468163	M8 pink|0.5628
9243	ANKFY1|ENSG00000185722	pink	-0.168294	0.0951209	0.0836449	0.562557	0.538848	0.25029	-0.132441	0.112676	0.0950896	-0.0852906	-0.333222	-0.310149	-0.529168	M8 pink|0.5626
17223	NOM1|ENSG00000146909	pink	-0.0177288	0.136918	0.116282	0.562606	0.36273	0.240923	0.0195535	0.0619652	0.0870449	-0.226458	-0.456169	-0.29056	-0.320814	M8 pink|0.5626
1524	NRIP2|ENSG00000053702	pink	-0.395888	-0.264588	-0.230429	0.562313	0.363995	-0.0341928	-0.47537	-0.00115483	0.383689	0.0553646	-0.263367	-0.167144	-0.608613	M8 pink|0.5623
15913	|ENSG00000248103	pink	-0.207301	-0.194736	-0.115068	0.560514	0.269499	-0.0661001	-0.350098	-0.0803296	0.376686	-0.059905	-0.40042	-0.114335	-0.462057	M8 pink|0.5605
12779	|ENSG00000257896	pink	-0.109092	0.0895174	0.150383	0.559775	0.456117	0.252785	-0.0348767	0.0325988	0.0974365	-0.229895	-0.426773	-0.379668	-0.451914	M8 pink|0.5598
12216	RN7SL118P|ENSG00000266420	pink	-0.0710912	0.225713	0.197834	0.559292	0.465435	0.308385	-0.0361589	0.0430415	0.0255072	-0.24927	-0.37963	-0.472442	-0.517461	M8 pink|0.5593
10527	|ENSG00000222044	pink	-0.080063	0.0759675	-0.0269547	0.55894	0.349379	0.0764439	-0.263303	0.11544	0.221477	-0.219162	-0.36009	-0.238886	-0.530045	M8 pink|0.5589
18808	TRIM67|ENSG00000119283	pink	-0.255486	-0.0171873	-0.0593037	0.558518	0.531511	0.2134	-0.079951	0.0447148	0.131039	0.0517453	-0.24495	-0.260873	-0.457425	M8 pink|0.5585
18510	|ENSG00000225931	pink	0.175916	0.379639	0.262685	0.557413	0.442368	0.220912	-0.137707	0.0746001	0.160222	-0.23877	-0.323472	-0.280151	-0.448235	M8 pink|0.5574
808	|ENSG00000232879	pink	-0.139965	0.0379064	0.058388	0.5572	0.452699	0.19018	-0.139591	0.0432657	0.166529	-0.112895	-0.335513	-0.301756	-0.484026	M8 pink|0.5572
8418	ZFHX3|ENSG00000140836	pink	0.0243	0.179155	0.160421	0.55444	0.428862	0.238136	-0.0758926	0.0280146	0.163428	-0.223442	-0.368449	-0.264117	-0.402981	M8 pink|0.5544
11995	MIR133A1HG|ENSG00000265142	pink	-0.130131	0.095854	0.0657569	0.553883	0.353571	0.12635	-0.292771	-0.0330281	0.258568	-0.284676	-0.357953	-0.360289	-0.624514	M8 pink|0.5539
10392	|ENSG00000258134	pink	-0.0296555	1.81199e-05	0.0843762	0.553771	0.303109	0.0807449	-0.221061	-0.0337892	0.33736	-0.149937	-0.437932	-0.19154	-0.419699	M8 pink|0.5538
11559	NADK2-AS1|ENSG00000245711	pink	-0.140458	0.0563748	0.0849959	0.553783	0.436219	0.220786	-0.0502453	0.0821574	0.111771	-0.186048	-0.357077	-0.296164	-0.380468	M8 pink|0.5538
13238	NA|ENSG00000241043	pink	-0.0912936	0.0423794	0.00732541	0.553722	0.386642	0.111355	-0.213397	0.00343502	0.355197	-0.0781323	-0.296824	-0.157661	-0.464355	M8 pink|0.5537
12029	|ENSG00000205037	pink	0.159893	0.292848	0.202365	0.552099	0.338707	0.23367	-0.0419987	0.0584253	0.131774	-0.243002	-0.39266	-0.314164	-0.402211	M8 pink|0.5521
8932	PAPPA-AS1|ENSG00000256040	pink	-0.088141	-0.0564111	0.065164	0.551598	0.265759	-0.0664174	-0.366492	-0.150266	0.374208	-0.297276	-0.383518	-0.109042	-0.456568	M8 pink|0.5516
14644	TGIF2P1|ENSG00000225401	pink	-0.240126	-0.0179161	-0.0811576	0.551552	0.455806	0.117572	-0.284572	0.00956474	0.275534	-0.0120868	-0.276622	-0.251048	-0.606692	M8 pink|0.5516
18577	|ENSG00000237286	pink	-0.0060461	0.278483	0.220645	0.551511	0.435126	0.313892	-0.0252371	0.126017	0.0233775	-0.209178	-0.299893	-0.450345	-0.45658	M8 pink|0.5515
8011	BRI3P1|ENSG00000225169	pink	-0.0332664	0.0790549	0.185492	0.551363	0.390267	0.117589	-0.170594	-0.0151531	0.219341	-0.244758	-0.380204	-0.240043	-0.441641	M8 pink|0.5514
13646	USP13|ENSG00000058056	pink	-0.1303	0.153036	0.124423	0.548761	0.505168	0.347535	0.0458284	0.144721	0.0435607	-0.124236	-0.286243	-0.364897	-0.340494	M8 pink|0.5488
22950	NUTM2G|ENSG00000188152	pink	0.0526059	0.117953	0.0736748	0.548845	0.275185	0.128941	-0.111281	-0.11514	0.206114	-0.250358	-0.540364	-0.268554	-0.389071	M8 pink|0.5488
2389	PRAP1|ENSG00000165828	pink	-0.247277	0.0136745	-0.110189	0.548702	0.480744	0.278676	-0.0226727	0.119177	0.116664	0.0921904	-0.26607	-0.328055	-0.404662	M8 pink|0.5487
11855	GLUD1P3|ENSG00000250959	pink	0.174944	0.247685	0.407269	0.548587	0.390101	0.0384669	-0.209546	0.078803	0.251873	-0.46879	-0.365727	-0.121908	-0.412783	M8 pink|0.5486
20382	MAP3K14-AS1|ENSG00000267278	pink	0.156774	0.292427	0.295595	0.547572	0.429122	0.200434	-0.0581524	-0.0620394	0.136818	-0.25008	-0.35372	-0.278413	-0.432153	M8 pink|0.5476
15684	VDAC1P9|ENSG00000232366	pink	-0.379147	-0.152539	-0.0549322	0.547482	0.525991	0.100472	-0.287148	0.0388237	0.176462	-0.0274215	-0.209904	-0.247392	-0.577085	M8 pink|0.5475
3571	|ENSG00000263657	pink	-0.0699674	0.082953	0.0713742	0.54728	0.402653	0.180948	-0.114174	0.041022	0.151958	-0.16983	-0.383173	-0.270839	-0.420258	M8 pink|0.5473
13501	CEND1|ENSG00000184524	pink	0.284244	0.391656	0.368298	0.546937	0.290477	0.20074	-0.0671786	0.0242382	0.175927	-0.351449	-0.46793	-0.285302	-0.34803	M8 pink|0.5469
19801	RPL11P3|ENSG00000213613	pink	-0.0909594	-0.0349745	0.0946314	0.546932	0.294721	0.0204685	-0.320812	-0.0485855	0.397684	-0.321203	-0.54278	-0.183391	-0.516124	M8 pink|0.5469
5157	|ENSG00000268670	pink	0.297147	0.393882	0.360924	0.546814	0.30852	0.248187	0.00849236	0.068759	0.0776847	-0.341971	-0.484992	-0.33368	-0.327537	M8 pink|0.5468
17021	TPRKBP2|ENSG00000260452	pink	-0.178211	0.0408143	0.107408	0.546829	0.460448	0.124588	-0.269488	0.0986332	0.245417	-0.235223	-0.296017	-0.304793	-0.607218	M8 pink|0.5468
20047	|ENSG00000249604	pink	-0.264799	-0.123057	-0.0378307	0.546323	0.411066	-0.0182854	-0.360584	0.056834	0.30568	-0.130156	-0.304756	-0.145238	-0.52717	M8 pink|0.5463
6717	|ENSG00000239254	pink	-0.174425	-0.0429243	-0.00945811	0.545973	0.335858	0.0292546	-0.389921	-0.0364927	0.409022	-0.0946109	-0.347186	-0.164889	-0.531112	M8 pink|0.546
14625	|ENSG00000251158	pink	-0.0983929	0.0309733	-0.0073564	0.545019	0.317443	0.0921567	-0.216291	-0.0273588	0.258818	-0.188254	-0.363089	-0.249474	-0.462675	M8 pink|0.545
6797	PPP1R12B|ENSG00000077157	pink	-0.158103	-0.112349	0.013623	0.544843	0.301997	-0.0226939	-0.304652	-0.0799721	0.353932	-0.22389	-0.416468	-0.11258	-0.431153	M8 pink|0.5448
8489	|ENSG00000269553	pink	-0.388788	-0.095435	-0.12672	0.544373	0.496356	0.211152	-0.160987	0.0626817	0.111723	0.152425	-0.163179	-0.373673	-0.563606	M8 pink|0.5444
756	KCNC3|ENSG00000131398	pink	0.109885	0.368401	0.315566	0.544134	0.43003	0.285676	-0.0657898	0.145821	0.0741703	-0.342548	-0.386105	-0.385668	-0.435446	M8 pink|0.5441
823	ANKRD36B|ENSG00000196912	pink	-0.0526308	0.0135683	0.0521317	0.543931	0.301601	0.0305597	-0.214798	-0.0454211	0.29228	-0.254879	-0.394609	-0.125775	-0.405742	M8 pink|0.5439
6087	|ENSG00000230064	pink	-0.153587	-0.108019	-0.0609403	0.543909	0.28247	-0.0257388	-0.366092	-0.0360782	0.361897	-0.140418	-0.366245	-0.140352	-0.508756	M8 pink|0.5439
6285	|ENSG00000267198	pink	-0.0456729	-0.00990129	0.0712349	0.543565	0.329432	-0.015658	-0.271815	-0.00542904	0.307273	-0.252563	-0.357218	-0.0634754	-0.384402	M8 pink|0.5436
14317	SLC25A25-AS1|ENSG00000234771	pink	0.152259	0.151943	0.17201	0.543109	0.294766	-0.00574624	-0.270245	0.0165142	0.351293	-0.280333	-0.431285	-0.0658887	-0.413473	M8 pink|0.5431
21664	|ENSG00000267898	pink	-0.236384	-0.0978803	-0.112811	0.542982	0.421454	0.127705	-0.161528	0.0228883	0.205839	0.0882129	-0.228662	-0.194876	-0.386111	M8 pink|0.543
2595	|ENSG00000257831	pink	-0.285973	0.0405407	0.0585497	0.542923	0.511094	0.273449	-0.166865	0.0788524	0.154776	0.00739167	-0.166216	-0.375054	-0.573812	M8 pink|0.5429
20774	NA|ENSG00000225996	pink	0.00267358	0.0545842	0.0159741	0.542862	0.3217	0.115407	-0.0998716	0.17684	0.227044	-0.186929	-0.460581	-0.181385	-0.346306	M8 pink|0.5429
12386	|ENSG00000254509	pink	-0.0053287	0.075374	0.152361	0.542595	0.3423	0.0998388	-0.103481	0.0848543	0.207234	-0.272169	-0.401246	-0.150938	-0.354461	M8 pink|0.5426
21103	|ENSG00000250138	pink	-0.139647	0.0763783	0.0569604	0.54256	0.432268	0.190304	-0.121305	0.0884208	0.137086	-0.185253	-0.293805	-0.331341	-0.479068	M8 pink|0.5426
15853	NA|ENSG00000265040	pink	-0.0927351	0.135435	0.0621698	0.542333	0.42169	0.182345	-0.145177	0.126197	0.107413	-0.171124	-0.312447	-0.323148	-0.492652	M8 pink|0.5423
5637	KSR1|ENSG00000141068	pink	-0.0925532	0.258545	0.0676936	0.540619	0.478737	0.407594	0.0815556	0.256641	-0.0371781	-0.00112698	-0.270827	-0.45339	-0.421784	M8 pink|0.5406
10682	|ENSG00000259933	pink	0.146195	0.359864	0.343583	0.540644	0.423521	0.284169	-0.0213131	0.167559	0.0131277	-0.325541	-0.366986	-0.373388	-0.40427	M8 pink|0.5406
16548	PEAK1|ENSG00000173517	pink	-0.428517	-0.291371	-0.245263	0.540166	0.368903	-0.0467247	-0.443931	-0.0471829	0.427249	0.0116795	-0.241601	-0.120009	-0.583489	M8 pink|0.5402
14172	TET3|ENSG00000187605	pink	0.0897808	0.184958	0.2095	0.539415	0.305579	0.152387	-0.0689566	0.143133	0.161265	-0.358405	-0.480524	-0.247464	-0.381847	M8 pink|0.5394
23053	NNAT|ENSG00000053438	pink	-0.239271	-0.0454059	-0.10222	0.537966	0.357548	0.0807984	-0.322883	0.0126918	0.321176	-0.0279367	-0.306876	-0.250374	-0.625423	M8 pink|0.538
8173	HMBOX1|ENSG00000147421	pink	-0.124951	0.0700778	0.0706951	0.53779	0.426379	0.122161	-0.281898	-0.0689586	0.208024	-0.139314	-0.280873	-0.265302	-0.600211	M8 pink|0.5378
17600	SLC16A8|ENSG00000100156	pink	-0.0214181	0.07313	0.054682	0.53696	0.372709	0.100152	-0.174547	0.0329276	0.216874	-0.0847103	-0.330482	-0.197303	-0.418427	M8 pink|0.537
7871	|ENSG00000238188	pink	-0.0953128	0.148755	0.0992375	0.536731	0.414948	0.218861	-0.124547	0.0374135	0.126523	-0.203649	-0.339268	-0.349427	-0.49909	M8 pink|0.5367
22749	|ENSG00000235128	pink	-0.0305316	-0.0328668	0.0831498	0.536721	0.278425	-0.0220659	-0.259088	-0.0200416	0.330493	-0.177548	-0.354496	-0.100726	-0.419201	M8 pink|0.5367
10423	GNL3L|ENSG00000130119	pink	-0.00185552	0.237566	0.171365	0.536497	0.409337	0.387438	0.204205	0.117402	-0.0497929	-0.27551	-0.458907	-0.429995	-0.266431	M8 pink|0.5365
24267	|ENSG00000270956	pink	-0.183292	-0.0144435	0.0533077	0.536137	0.403237	0.112744	-0.179012	-0.0154681	0.187548	-0.197401	-0.299368	-0.254723	-0.473639	M8 pink|0.5361
15329	|ENSG00000259318	pink	0.0418163	0.0546171	0.21946	0.535577	0.308933	0.0218683	-0.182343	0.02291	0.271032	-0.365209	-0.472767	-0.0863521	-0.287035	M8 pink|0.5356
12090	NA|ENSG00000239903	pink	-0.180742	0.0142502	0.00752793	0.535416	0.436863	0.141551	-0.157554	0.0989052	0.102995	-0.148613	-0.261254	-0.261005	-0.496842	M8 pink|0.5354
17409	|ENSG00000271843	pink	-0.198427	-0.0763005	0.0462101	0.534781	0.363926	-0.0602914	-0.508835	-0.0299455	0.418784	-0.214032	-0.273347	-0.128787	-0.658044	M8 pink|0.5348
2523	RPL34P22|ENSG00000244267	pink	-0.259596	-0.245217	-0.124918	0.534689	0.258258	-0.115034	-0.416671	-0.0759745	0.36787	-0.0940641	-0.291602	-0.0952083	-0.553652	M8 pink|0.5347
1180	WDR11-AS1|ENSG00000227165	pink	-0.197829	-0.0153564	0.038574	0.533226	0.473628	0.14568	-0.203028	0.140681	0.252731	-0.0179662	-0.226162	-0.197285	-0.483117	M8 pink|0.5332
7751	|ENSG00000259797	pink	-0.20146	-0.129855	-0.0463175	0.533059	0.306845	-0.0366829	-0.374831	0.0540939	0.374177	-0.0158836	-0.289825	-0.11949	-0.50078	M8 pink|0.5331
21646	NA|ENSG00000225373	pink	-0.158946	-0.0351415	-0.0510979	0.530979	0.403935	0.111442	-0.14327	-0.0023315	0.186923	-0.0788215	-0.316777	-0.171709	-0.356593	M8 pink|0.531
3466	|ENSG00000254786	pink	-0.134955	0.0368692	0.0696183	0.529941	0.372737	0.124854	-0.264808	-0.132665	0.330493	-0.180231	-0.353206	-0.22837	-0.480796	M8 pink|0.5299
2088	NA|ENSG00000197284	pink	-0.0814578	0.0215355	-0.0196486	0.528765	0.282845	0.0709169	-0.225322	-0.0299983	0.277349	-0.186427	-0.374281	-0.222427	-0.440074	M8 pink|0.5288
8161	|ENSG00000257550	pink	-0.145664	0.18387	0.125312	0.528286	0.45173	0.357887	-0.00168479	0.095113	0.00367041	-0.239317	-0.325897	-0.474547	-0.509121	M8 pink|0.5283
3671	ANKHD1-EIF4EBP3|ENSG00000254996	pink	-0.344659	-0.24512	-0.206266	0.525097	0.333235	0.0802576	-0.176587	-0.108779	0.255697	0.150845	-0.274154	-0.183855	-0.403482	M8 pink|0.5251
8346	|ENSG00000262292	pink	0.074775	0.372898	0.245079	0.524224	0.435481	0.344573	0.0202011	0.0634461	0.008531	-0.278485	-0.32313	-0.42567	-0.425074	M8 pink|0.5242
21728	RGL4|ENSG00000159496	pink	-0.409234	-0.206918	-0.243564	0.523551	0.482135	0.0740956	-0.291045	0.0432745	0.216255	0.20729	-0.0910459	-0.182142	-0.51572	M8 pink|0.5236
8369	|ENSG00000260091	pink	0.0466517	0.174426	0.186106	0.523268	0.400204	0.146064	-0.151661	0.0553079	0.152989	-0.285211	-0.366088	-0.263742	-0.460869	M8 pink|0.5233
21064	OR52H1|ENSG00000181616	pink	-0.0724613	0.0825966	0.134661	0.522163	0.338032	0.0948489	-0.237561	-0.0260513	0.248977	-0.315724	-0.385546	-0.243459	-0.469455	M8 pink|0.5222
4693	PHBP19|ENSG00000257246	pink	-0.0476796	0.107724	0.0217917	0.521656	0.326266	0.233186	-0.0341756	0.0451259	0.137358	-0.140179	-0.404125	-0.321774	-0.378805	M8 pink|0.5217
24547	BSN|ENSG00000164061	pink	-0.0293051	0.207326	0.0885693	0.520767	0.418569	0.251821	-0.00312883	0.105009	0.0137322	-0.113304	-0.315708	-0.335886	-0.374772	M8 pink|0.5208
17761	KCNT1|ENSG00000107147	pink	0.287853	0.311548	0.364172	0.520075	0.26645	0.0706441	-0.169651	0.0727579	0.184028	-0.395716	-0.409141	-0.222547	-0.409426	M8 pink|0.5201
16161	|ENSG00000267560	pink	-0.228457	-0.0080755	0.0867265	0.519766	0.379471	0.118353	-0.221709	0.090507	0.197448	-0.236848	-0.283432	-0.282001	-0.48618	M8 pink|0.5198
6504	RPL7P49|ENSG00000242931	pink	-0.101983	-0.00492417	0.00907712	0.519668	0.284162	0.0986968	-0.224093	-0.105678	0.299182	-0.0972783	-0.323612	-0.238711	-0.46457	M8 pink|0.5197
7025	RN7SKP296|ENSG00000223117	pink	-0.215684	0.0277455	0.0355982	0.519126	0.437485	0.233199	-0.141117	0.0736366	0.201537	-0.0540071	-0.248741	-0.296401	-0.505508	M8 pink|0.5191
10504	|ENSG00000232710	pink	-0.0420099	0.00952442	0.0104353	0.518682	0.314838	0.0336858	-0.204136	0.114077	0.250178	-0.0646334	-0.360781	-0.0996324	-0.366942	M8 pink|0.5187
2229	NA|ENSG00000269979	pink	-0.440322	-0.243678	-0.196872	0.518391	0.450475	0.1174	-0.159053	-0.0340632	0.153636	0.0210127	-0.2495	-0.271231	-0.499234	M8 pink|0.5184
22024	PPP5D1|ENSG00000230510	pink	0.0143648	0.279876	0.231327	0.518025	0.419163	0.30144	-0.040511	-0.0255977	0.0483531	-0.147686	-0.277154	-0.376939	-0.448618	M8 pink|0.518
9040	HGSNAT|ENSG00000165102	pink	-0.14036	-0.0599733	-0.00376013	0.517897	0.358127	0.0784723	-0.165635	0.0762706	0.154448	-0.0957719	-0.392662	-0.19875	-0.413423	M8 pink|0.5179
12998	CCDC88A|ENSG00000115355	pink	-0.198204	0.0142959	0.0549805	0.517679	0.402357	0.145965	-0.206852	-0.0216952	0.233975	-0.164688	-0.307599	-0.276383	-0.480905	M8 pink|0.5177
7488	YY2|ENSG00000230797	pink	-0.0199566	0.114319	0.220781	0.515848	0.383877	0.0636001	-0.235644	0.0650659	0.220117	-0.289673	-0.338686	-0.17095	-0.455933	M8 pink|0.5158
6362	SLX4IP|ENSG00000149346	pink	-0.221565	-0.133845	-0.0140771	0.515064	0.320079	-0.0546767	-0.379121	-0.0468245	0.363288	-0.145519	-0.285352	-0.0949293	-0.516374	M8 pink|0.5151
17307	LINC01238|ENSG00000237940	pink	-0.184512	-0.0280432	-5.17458e-05	0.514734	0.437189	0.118067	-0.189272	0.0368744	0.184851	-0.0545949	-0.241612	-0.223143	-0.459617	M8 pink|0.5147
18686	|ENSG00000185065	pink	-0.261854	-0.0641889	-0.0691395	0.514378	0.420585	0.145747	-0.237656	0.00846402	0.264711	-0.0287708	-0.277928	-0.251964	-0.547734	M8 pink|0.5144
3977	FAM157A|ENSG00000236438	pink	-0.0196586	0.0460713	0.0928036	0.513746	0.312487	0.0367676	-0.230916	0.10064	0.238918	-0.26632	-0.343794	-0.156846	-0.389744	M8 pink|0.5137
10695	|ENSG00000229848	pink	0.18589	0.486157	0.396498	0.51296	0.425606	0.358125	0.0147481	0.0976306	0.00229262	-0.299672	-0.282634	-0.471116	-0.434857	M8 pink|0.513
3791	ACAP2|ENSG00000114331	pink	-0.107532	0.103603	0.144967	0.512872	0.402422	0.19797	-0.0957163	0.0875982	0.114	-0.348887	-0.421233	-0.32139	-0.420664	M8 pink|0.5129
14210	CYP3A7|ENSG00000160870	pink	-0.256365	-0.0150776	-0.0255715	0.512876	0.44808	0.164962	-0.204619	0.0414632	0.171368	-0.0638391	-0.272695	-0.309855	-0.572697	M8 pink|0.5129
7718	|ENSG00000213279	pink	-0.00328679	0.232762	0.137928	0.512439	0.432763	0.296673	-0.0227556	0.0557353	0.0864239	-0.209351	-0.283849	-0.372399	-0.405307	M8 pink|0.5124
575	OR6L1P|ENSG00000233685	pink	-0.0428796	0.0988786	-0.0082816	0.512176	0.294654	0.144657	-0.0882709	-0.0367574	0.143303	-0.0926451	-0.326305	-0.276807	-0.385079	M8 pink|0.5122
1984	YBX1P8|ENSG00000226048	pink	-0.139075	-0.0491748	-0.0255405	0.51186	0.295932	0.014708	-0.361153	-0.1922	0.406746	-0.0964036	-0.357901	-0.161289	-0.537181	M8 pink|0.5119
24369	ITPR3|ENSG00000096433	pink	-0.0370135	0.17867	0.0966591	0.511886	0.410604	0.193611	-0.144725	0.0372783	0.0522619	-0.143937	-0.255952	-0.339294	-0.478718	M8 pink|0.5119
23555	FMO6P|ENSG00000117507	pink	-0.0721599	0.000973106	0.0958713	0.511618	0.331678	0.0937952	-0.219056	-0.166953	0.270149	-0.105589	-0.314749	-0.1981	-0.438488	M8 pink|0.5116
13385	MRPL23-AS1|ENSG00000226416	pink	0.0636412	0.185683	0.197974	0.510913	0.401488	0.178552	-0.0373235	0.044258	0.126787	-0.23057	-0.326503	-0.236664	-0.367871	M8 pink|0.5109
21589	|ENSG00000259655	pink	0.0485649	0.168225	0.149405	0.510607	0.371427	0.109375	-0.174391	-0.00454689	0.251582	-0.245263	-0.377006	-0.176742	-0.369576	M8 pink|0.5106
21148	RPL21P44|ENSG00000229585	pink	-0.139454	-0.0840094	-0.000641454	0.510071	0.32596	-0.00371286	-0.286722	-0.00903306	0.279552	-0.160768	-0.358	-0.135465	-0.501074	M8 pink|0.5101
15479	|ENSG00000248196	pink	-0.0315125	0.149287	0.256311	0.509582	0.407185	0.193333	-0.103591	-0.0168096	0.18545	-0.281361	-0.343623	-0.27309	-0.415682	M8 pink|0.5096
954	|ENSG00000250508	pink	-0.256375	-0.0665575	-0.105384	0.509062	0.399266	0.143281	-0.134507	0.0906585	0.146757	-0.0747023	-0.268272	-0.292566	-0.492186	M8 pink|0.5091
1708	PIP5K1P1|ENSG00000219294	pink	-0.238375	0.0355838	-0.0393839	0.508761	0.456409	0.220898	-0.111588	-0.0140828	0.140154	-0.0579691	-0.248411	-0.33035	-0.551926	M8 pink|0.5088
14985	|ENSG00000273000	pink	-0.17676	0.0178657	-0.0137715	0.50785	0.458838	0.142934	-0.214499	0.0558664	0.14177	-0.0814511	-0.299074	-0.241726	-0.456907	M8 pink|0.5078
24657	|ENSG00000260672	pink	0.00662661	0.174492	0.0935989	0.507831	0.338858	0.201637	-0.0191267	0.0163702	0.0514829	-0.199407	-0.416386	-0.326644	-0.396692	M8 pink|0.5078
11537	SETBP1|ENSG00000152217	pink	-0.168412	-0.0220922	-0.034644	0.506852	0.283596	0.0925535	-0.264583	-0.17488	0.310205	-0.0404432	-0.328918	-0.217862	-0.448908	M8 pink|0.5069
16189	NA|ENSG00000196927	pink	0.0559171	0.0277915	0.122263	0.506436	0.269317	-0.0544894	-0.28523	0.0178823	0.308818	-0.225822	-0.350382	-0.0327068	-0.369931	M8 pink|0.5064
6100	NA|ENSG00000260929	pink	-0.405579	-0.141727	-0.199837	0.506297	0.493733	0.158467	-0.167718	0.124743	0.142809	0.0521667	-0.197349	-0.246084	-0.451577	M8 pink|0.5063
11724	MBTPS2|ENSG00000012174	pink	-0.119935	0.0691933	0.0989267	0.506013	0.414935	0.214369	0.046991	0.0359987	0.0469028	-0.220677	-0.335957	-0.274543	-0.31007	M8 pink|0.506
8267	|ENSG00000229380	pink	-0.140369	-0.0069558	-0.0630362	0.505712	0.299653	0.109235	-0.134519	0.0757527	0.169248	-0.0737396	-0.278063	-0.260703	-0.398233	M8 pink|0.5057
12960	C1orf147|ENSG00000162888	pink	-0.0926276	0.252391	0.160168	0.504896	0.459495	0.325262	-0.0730616	0.114957	0.065435	-0.208224	-0.276897	-0.422031	-0.472592	M8 pink|0.5049
13553	TMPPE|ENSG00000188167	pink	-0.213466	-0.0213765	-0.0232195	0.504312	0.350429	0.0838343	-0.251074	0.0664479	0.278474	-0.127715	-0.296589	-0.22874	-0.51018	M8 pink|0.5043
19302	|ENSG00000264057	pink	-0.0621333	-0.00395871	0.0610488	0.504253	0.42023	0.0540561	-0.225837	-0.0777352	0.284978	-0.0350854	-0.260634	-0.0563975	-0.358768	M8 pink|0.5043
859	|ENSG00000261056	pink	-0.202648	-0.0523128	-0.0673957	0.504065	0.304178	0.0889154	-0.22174	0.0486419	0.289348	-0.123293	-0.333932	-0.206734	-0.448489	M8 pink|0.5041
3371	LENG8|ENSG00000167615	pink	0.193219	0.311773	0.337266	0.504044	0.41958	0.0899592	-0.178466	0.176185	0.0933764	-0.324335	-0.28207	-0.201552	-0.449322	M8 pink|0.504
6692	NA|ENSG00000212673	pink	-0.124232	0.073465	0.105839	0.503081	0.384387	0.201852	-0.0819663	0.161305	0.10251	-0.221877	-0.395367	-0.323792	-0.424291	M8 pink|0.5031
8056	NKIRAS1|ENSG00000197885	pink	-0.195411	-0.124048	-0.0421841	0.501846	0.283957	0.0142585	-0.282053	0.105314	0.283725	-0.179674	-0.376995	-0.180366	-0.485407	M8 pink|0.5018
13195	|ENSG00000256372	pink	-0.0853993	0.12121	0.0733939	0.501582	0.419125	0.250843	-0.026092	0.0346943	0.023383	-0.118675	-0.305526	-0.348125	-0.399209	M8 pink|0.5016
3485	|ENSG00000264269	pink	-0.153968	-0.0124223	0.00735408	0.501229	0.342932	0.039436	-0.323894	0.0741763	0.309327	-0.221247	-0.341556	-0.173132	-0.51869	M8 pink|0.5012
14695	RPS26P49|ENSG00000239365	pink	-0.0316204	0.148675	0.17224	0.501009	0.378438	0.135061	-0.183848	0.154474	0.118033	-0.282763	-0.323815	-0.291373	-0.472749	M8 pink|0.501
18485	LINC00265|ENSG00000188185	pink	0.159592	0.157248	0.239063	0.500308	0.267503	-0.0445828	-0.331159	-0.135722	0.363799	-0.381011	-0.423624	-0.036878	-0.427019	M8 pink|0.5003
22151	|ENSG00000226552	pink	-0.0738523	0.0187266	0.0200708	0.498683	0.322959	0.0734514	-0.238871	-0.124334	0.292859	-0.107005	-0.271421	-0.144704	-0.390668	M8 pink|0.4987
24045	ACMSD|ENSG00000153086	pink	-0.136787	-0.0789417	0.0208828	0.498669	0.266149	-0.0524408	-0.31423	-0.0266743	0.334717	-0.252827	-0.423242	-0.0820022	-0.394592	M8 pink|0.4987
2560	|ENSG00000241886	pink	-0.292022	-0.0993023	-0.116495	0.49829	0.43536	0.174654	-0.134959	-0.0146023	0.170322	-0.00809859	-0.321385	-0.282752	-0.485562	M8 pink|0.4983
9333	NKD1|ENSG00000140807	pink	0.0294571	0.213178	0.125739	0.49771	0.404008	0.234977	-0.0421952	0.121193	0.079339	-0.13533	-0.287953	-0.284177	-0.368952	M8 pink|0.4977
21442	DMPK|ENSG00000104936	pink	0.186286	0.366071	0.22737	0.49752	0.381591	0.274836	0.000515475	0.113127	0.0235843	-0.173219	-0.303825	-0.290292	-0.328936	M8 pink|0.4975
3314	CREB1|ENSG00000118260	pink	-0.320402	-0.178619	-0.0870856	0.497434	0.356296	0.00849096	-0.385956	-0.107654	0.359835	-0.095664	-0.277482	-0.126245	-0.500624	M8 pink|0.4974
22282	HNRNPA1P2|ENSG00000237285	pink	-0.248223	-0.117898	-0.0167763	0.496397	0.348159	0.0245288	-0.357563	-0.129999	0.3301	-0.123167	-0.246048	-0.201428	-0.55913	M8 pink|0.4964
12340	NSUN3|ENSG00000178694	pink	-0.162159	-0.0488262	0.0377905	0.495541	0.326757	-0.00231914	-0.324222	-0.00725416	0.372809	-0.173483	-0.270073	-0.0762133	-0.432764	M8 pink|0.4955
8372	FN3K|ENSG00000167363	pink	0.109289	0.301926	0.225559	0.49481	0.406009	0.232865	-0.0256171	0.133729	0.0982252	-0.283647	-0.418017	-0.268382	-0.336815	M8 pink|0.4948
17087	|ENSG00000235196	pink	0.000676069	0.221714	0.229291	0.493906	0.356785	0.152944	-0.183145	0.101469	0.191923	-0.294533	-0.31244	-0.265498	-0.449749	M8 pink|0.4939
17293	|ENSG00000270268	pink	-0.202915	0.000447188	0.0265623	0.493572	0.371385	0.138896	-0.161553	-0.00593036	0.164269	-0.238833	-0.334766	-0.29522	-0.474072	M8 pink|0.4936
2132	|ENSG00000268750	pink	0.181714	0.372789	0.389624	0.493457	0.366488	0.181962	-0.0938517	0.076035	0.0567312	-0.429351	-0.398112	-0.333208	-0.454789	M8 pink|0.4935
8112	SLC13A5|ENSG00000141485	pink	-0.127032	-0.061926	-0.0420198	0.492701	0.318571	-0.0314097	-0.332759	-0.0921157	0.281393	-0.0376104	-0.165995	-0.0954771	-0.482282	M8 pink|0.4927
23845	NA|ENSG00000224997	pink	0.205959	0.337297	0.328483	0.491506	0.34679	0.174762	-0.152258	0.0447412	0.220784	-0.228742	-0.295432	-0.186957	-0.386545	M8 pink|0.4915
3072	PRRX1|ENSG00000116132	pink	-0.15819	-0.0421082	0.00955435	0.490368	0.397382	0.0765729	-0.181218	-0.0401795	0.218244	-0.110131	-0.284445	-0.13917	-0.400065	M8 pink|0.4904
16714	FNBP1P1|ENSG00000257800	pink	-0.0881172	-0.051481	0.0316713	0.490001	0.252816	-0.0235607	-0.265343	0.0216173	0.375401	-0.19911	-0.39222	-0.0501408	-0.357843	M8 pink|0.49
23675	RPS26P52|ENSG00000242307	pink	-0.0606108	0.109467	0.0705656	0.489711	0.362163	0.138526	-0.104469	0.0223322	0.14737	-0.167477	-0.307285	-0.223131	-0.372249	M8 pink|0.4897
6758	|ENSG00000262140	pink	0.067902	0.178872	0.179818	0.48961	0.331729	0.192065	-0.0297168	0.027801	0.111153	-0.369132	-0.511068	-0.280688	-0.303563	M8 pink|0.4896
13953	NA|ENSG00000261685	pink	0.00305188	0.167471	0.0772303	0.489398	0.397399	0.232274	-0.032322	0.117715	0.0879269	-0.0533127	-0.287772	-0.259792	-0.370317	M8 pink|0.4894
892	NA|ENSG00000266040	pink	-0.118457	0.138089	0.0266569	0.488548	0.412318	0.272878	0.00507611	0.0837632	0.0397798	-0.0486268	-0.213507	-0.384414	-0.408963	M8 pink|0.4885
17383	|ENSG00000237903	pink	-0.172709	0.0465364	0.0351853	0.487322	0.413783	0.240524	-0.0721543	-0.0543965	0.111007	-0.0601351	-0.244718	-0.344163	-0.44847	M8 pink|0.4873
1012	SEMA6A|ENSG00000092421	pink	0.163508	0.324567	0.39414	0.486103	0.36853	0.119756	-0.258973	0.0192574	0.175863	-0.317436	-0.31555	-0.261707	-0.506318	M8 pink|0.4861
9905	ACTG1P1|ENSG00000178631	pink	-0.0504733	0.109621	0.121419	0.484892	0.384365	0.111716	-0.184035	0.0177295	0.22594	-0.168909	-0.309599	-0.1415	-0.375232	M8 pink|0.4849
6030	NTN1|ENSG00000065320	pink	0.12118	0.354973	0.222758	0.484315	0.397059	0.324478	0.0506631	0.246611	-0.00250631	-0.239651	-0.39797	-0.368292	-0.327684	M8 pink|0.4843
13934	|ENSG00000259116	pink	-0.139537	-0.0321539	-0.0453954	0.483975	0.295458	0.0859974	-0.186761	-0.0184474	0.256729	-0.126876	-0.402507	-0.224872	-0.42016	M8 pink|0.484
6148	|ENSG00000226798	pink	-0.141844	0.00618317	0.0666684	0.483906	0.348304	0.0973053	-0.162135	-0.00461822	0.187222	-0.184211	-0.279036	-0.232049	-0.408137	M8 pink|0.4839
6282	|ENSG00000255421	pink	-0.365656	-0.234893	-0.245256	0.483425	0.359476	0.00153747	-0.366667	-0.0347428	0.391328	0.146681	-0.196269	-0.106477	-0.508627	M8 pink|0.4834
24627	TAS2R13|ENSG00000212128	pink	-0.061226	0.147574	0.120223	0.483382	0.302057	0.167509	-0.177917	0.00404727	0.18608	-0.294759	-0.339482	-0.321778	-0.461738	M8 pink|0.4834
24414	RPL35AP32|ENSG00000243404	pink	-0.153907	-0.0630063	-0.0526536	0.482319	0.277289	0.0819586	-0.158049	0.0415048	0.18913	-0.0778757	-0.332626	-0.216413	-0.404285	M8 pink|0.4823
18140	|ENSG00000227215	pink	-0.0717301	0.0953098	0.111656	0.48179	0.350465	0.0880547	-0.230269	0.0491577	0.205268	-0.158212	-0.204017	-0.203573	-0.449043	M8 pink|0.4818
23410	C15orf62|ENSG00000188277	pink	0.203874	0.377247	0.281461	0.481717	0.350382	0.289692	0.139085	0.0490676	-0.00447412	-0.345535	-0.412758	-0.311502	-0.251919	M8 pink|0.4817
15155	|ENSG00000260919	pink	0.0171043	0.245226	0.175751	0.481479	0.369447	0.258546	-0.050549	-0.0302443	0.132669	-0.202073	-0.306986	-0.314946	-0.368541	M8 pink|0.4815
13288	|ENSG00000258682	pink	-0.086386	-0.0355589	-0.00599218	0.48115	0.297637	0.086283	-0.123719	-0.103284	0.230621	-0.217168	-0.47482	-0.184456	-0.301426	M8 pink|0.4811
14822	LPP|ENSG00000145012	pink	-0.215258	-0.192052	-0.0306754	0.480198	0.267766	-0.117691	-0.463027	-0.165009	0.403325	-0.177761	-0.360348	-0.065418	-0.476138	M8 pink|0.4802
7150	|ENSG00000254419	pink	0.0239751	-0.0943221	0.0356271	0.480079	0.247583	-0.102351	-0.246124	-0.0313087	0.299598	-0.0451494	-0.288729	0.0198591	-0.301003	M8 pink|0.4801
18476	LYST-AS1|ENSG00000229463	pink	-0.162427	-0.0410747	0.0456818	0.480115	0.286646	0.0610753	-0.231482	0.0533392	0.22388	-0.148427	-0.301753	-0.228899	-0.468385	M8 pink|0.4801
24147	CD84|ENSG00000066294	pink	-0.22009	0.0155987	-0.0184154	0.480099	0.397096	0.186581	-0.0705119	0.0525618	0.127794	-0.122083	-0.325236	-0.282646	-0.396188	M8 pink|0.4801
5994	|ENSG00000263220	pink	-0.0236786	-0.083715	0.0557149	0.479708	0.261127	-0.0370208	-0.184705	0.0106472	0.21909	-0.199445	-0.465063	-0.104921	-0.306631	M8 pink|0.4797
8018	CYCSP10|ENSG00000232901	pink	-0.0203243	0.0191627	0.0855276	0.47971	0.273118	0.0186347	-0.210574	-0.0930624	0.252652	-0.23798	-0.396431	-0.113601	-0.356261	M8 pink|0.4797
11115	MTX3|ENSG00000177034	pink	-0.352092	-0.238124	-0.100797	0.478222	0.356604	-0.0517457	-0.397063	-0.0507712	0.323187	-0.0491285	-0.257194	-0.105398	-0.491634	M8 pink|0.4782
16096	|ENSG00000270165	pink	-0.0856497	-0.0204008	-0.0532355	0.47799	0.261156	0.1034	-0.0516662	0.0560961	0.125441	-0.162281	-0.379735	-0.246247	-0.329262	M8 pink|0.478
22434	|ENSG00000226883	pink	-0.189604	-0.0481731	0.0397621	0.477799	0.35552	0.0549103	-0.256229	-0.108424	0.236885	-0.123428	-0.290748	-0.16654	-0.466321	M8 pink|0.4778
13078	NA|ENSG00000240618	pink	-0.16611	-0.0325094	0.0117131	0.477222	0.372482	0.0982873	-0.175634	-0.00389226	0.150086	-0.188069	-0.257906	-0.214084	-0.384836	M8 pink|0.4772
16300	|ENSG00000263301	pink	-0.287472	-0.175343	-0.137274	0.476437	0.300389	3.7932e-05	-0.349827	0.00839233	0.333417	0.0310735	-0.206939	-0.138145	-0.512026	M8 pink|0.4764
2510	|ENSG00000258443	pink	-0.0840977	0.143301	0.120254	0.476159	0.413018	0.176365	-0.129262	0.0740411	0.107512	-0.248834	-0.262528	-0.255532	-0.398215	M8 pink|0.4762
2985	SEC24AP1|ENSG00000267361	pink	-0.102217	0.102425	0.127936	0.475368	0.397261	0.24847	0.0044172	-0.019656	0.0867317	-0.283276	-0.432845	-0.333962	-0.363421	M8 pink|0.4754
448	|ENSG00000226890	pink	-0.297633	-0.2059	-0.31392	0.473926	0.289888	0.0947219	-0.12503	0.0276892	0.227109	0.15472	-0.279279	-0.190533	-0.329364	M8 pink|0.4739
1148	|ENSG00000241981	pink	-0.192628	-0.081861	-0.0445951	0.473797	0.311695	0.0507298	-0.187288	0.0422358	0.206786	-0.125148	-0.31669	-0.201499	-0.430268	M8 pink|0.4738
4985	|ENSG00000254272	pink	-0.155641	0.0318891	0.0629581	0.473849	0.374526	0.0912857	-0.268047	-0.0938244	0.237573	-0.199544	-0.353374	-0.24753	-0.504392	M8 pink|0.4738
7539	|ENSG00000204620	pink	0.0902795	0.2178	0.246701	0.4726	0.30874	0.121624	-0.205757	0.000221928	0.259457	-0.287246	-0.375733	-0.223884	-0.436073	M8 pink|0.4726
13133	NA|ENSG00000264098	pink	-0.18021	-0.126974	-0.0551332	0.469499	0.384901	-0.00216842	-0.235063	0.012895	0.280991	0.0565317	-0.136551	-0.0423023	-0.398127	M8 pink|0.4695
136	NA|ENSGR0000236871	pink	-0.236183	-0.128211	-0.108299	0.46917	0.328239	0.0191804	-0.246166	0.0680713	0.230307	0.115815	-0.0934854	-0.171802	-0.443843	M8 pink|0.4692
1502	|ENSG00000246575	pink	-0.10878	-0.0187836	0.0188695	0.469139	0.310155	0.0283681	-0.24196	0.0564624	0.226281	-0.171279	-0.313706	-0.186262	-0.473335	M8 pink|0.4691
1133	SPRY3|ENSG00000168939	pink	-0.179068	0.109831	0.0435272	0.468801	0.391491	0.198126	-0.195451	0.000708963	0.173674	-0.212777	-0.31552	-0.315318	-0.483907	M8 pink|0.4688
3814	NA|ENSGR0000168939	pink	-0.179068	0.109831	0.0435272	0.468801	0.391491	0.198126	-0.195451	0.000708963	0.173674	-0.212777	-0.31552	-0.315318	-0.483907	M8 pink|0.4688
9626	|ENSG00000270095	pink	-0.0890246	0.053174	0.131142	0.46878	0.31655	0.181115	-0.0445046	0.00729386	0.111115	-0.232246	-0.353397	-0.28943	-0.350923	M8 pink|0.4688
22170	LINC00106|ENSG00000236871	pink	-0.236051	-0.128024	-0.107629	0.468792	0.32834	0.0191657	-0.24629	0.0684401	0.230001	0.116038	-0.0927588	-0.171799	-0.443916	M8 pink|0.4688
5195	|ENSG00000230312	pink	-0.143141	0.000661704	0.0490945	0.466413	0.355594	0.144412	-0.122839	0.0666955	0.224169	-0.134327	-0.303768	-0.22624	-0.402592	M8 pink|0.4664
23772	|ENSG00000268392	pink	-0.201674	-0.0273642	-0.0211493	0.46566	0.377846	0.133056	-0.155637	0.115641	0.161997	-0.0511067	-0.208305	-0.250577	-0.458351	M8 pink|0.4657
20907	PITPNM2-AS1|ENSG00000251497	pink	-0.0633684	0.122076	-0.0104253	0.465478	0.304041	0.26766	-6.57285e-05	-0.0499957	0.0718062	-0.00365985	-0.290057	-0.377193	-0.351245	M8 pink|0.4655
12909	|ENSG00000239544	pink	-0.160486	0.0932346	0.0731273	0.46492	0.395921	0.206788	-0.0954571	0.16674	0.0380207	-0.130017	-0.173527	-0.364775	-0.450287	M8 pink|0.4649
992	NAP1L4P1|ENSG00000177173	pink	-0.1348	-0.138371	-0.0133002	0.464646	0.299312	0.0220488	-0.105822	-0.035545	0.227749	-0.231521	-0.471251	-0.139379	-0.326109	M8 pink|0.4646
19938	|ENSG00000267141	pink	-0.139126	0.0753231	-0.0325767	0.463691	0.352954	0.212786	-0.116957	0.0177621	0.131356	-0.0116258	-0.198482	-0.364046	-0.502796	M8 pink|0.4637
3751	HELB|ENSG00000127311	pink	-0.104384	0.182709	0.0987108	0.46334	0.365487	0.334066	0.0466263	0.109364	-0.0150327	-0.190498	-0.305425	-0.448905	-0.405964	M8 pink|0.4633
8702	|ENSG00000269898	pink	-0.121715	0.038673	-0.0409168	0.462252	0.305395	0.147781	-0.108304	0.0668371	0.188379	-0.0333397	-0.2499	-0.246688	-0.357447	M8 pink|0.4623
8885	PEX26|ENSG00000215193	pink	0.0722051	0.180325	0.131587	0.461888	0.280227	0.185616	0.000702485	0.0789473	0.130332	-0.167212	-0.298234	-0.220887	-0.28231	M8 pink|0.4619
8952	VPS9D1-AS1|ENSG00000261373	pink	0.00693529	0.0418478	-0.055153	0.460628	0.261835	0.0589239	-0.149817	0.0527713	0.23991	-0.00340961	-0.361945	-0.111535	-0.288443	M8 pink|0.4606
11798	|ENSG00000226410	pink	-0.0728686	0.109628	0.10854	0.460375	0.353603	0.175215	-0.0991891	0.0342656	0.10984	-0.230047	-0.307733	-0.290932	-0.413807	M8 pink|0.4604
22195	CFL1P5|ENSG00000213830	pink	-0.0748509	0.114514	0.0572399	0.459391	0.3804	0.245284	-0.00615761	0.0844672	0.0716682	-0.106135	-0.284068	-0.321827	-0.344578	M8 pink|0.4594
13633	|ENSG00000232202	pink	-0.0412758	0.00808639	0.0189734	0.458614	0.321893	0.00218093	-0.260438	-0.0575893	0.304863	-0.192391	-0.35944	-0.0392231	-0.369267	M8 pink|0.4586
7826	|ENSG00000267529	pink	0.180646	0.381147	0.365806	0.458508	0.333044	0.263038	0.0224667	-0.0242783	0.0466895	-0.423535	-0.370511	-0.347046	-0.346958	M8 pink|0.4585
9395	ENPP7P4|ENSG00000241278	pink	-0.0637084	0.144192	0.0941809	0.458104	0.36257	0.156654	-0.121956	0.0540399	0.129927	-0.200354	-0.204016	-0.239739	-0.375478	M8 pink|0.4581
24642	|ENSG00000214745	pink	-0.147722	-0.0712328	-0.0123055	0.457851	0.280442	-0.0106662	-0.309066	-0.147915	0.323998	-0.176196	-0.299911	-0.148908	-0.462824	M8 pink|0.4579
11129	MUC4|ENSG00000145113	pink	-0.0185831	0.0201798	0.0242658	0.456859	0.298069	0.0445677	-0.162185	0.0176695	0.210031	-0.101053	-0.320342	-0.111341	-0.334472	M8 pink|0.4569
8344	OR52B6|ENSG00000187747	pink	-0.0915794	0.0542656	0.0267907	0.456793	0.274376	0.100373	-0.180288	-0.030173	0.196744	-0.169107	-0.30763	-0.260934	-0.429162	M8 pink|0.4568
14094	ANO7|ENSG00000146205	pink	0.0927195	0.195311	0.114107	0.456771	0.323613	0.199829	-0.0665634	0.101716	0.176527	-0.143503	-0.320331	-0.223618	-0.337206	M8 pink|0.4568
9248	|ENSG00000270048	pink	0.125684	0.268289	0.284471	0.4566	0.358846	0.295351	0.21067	0.0698435	-0.120118	-0.344044	-0.385373	-0.343584	-0.225137	M8 pink|0.4566
5619	GSN-AS1|ENSG00000235865	pink	-0.133931	0.14622	0.0289969	0.455699	0.33178	0.255958	-0.088846	0.155239	0.0639083	-0.148894	-0.300726	-0.40554	-0.454332	M8 pink|0.4557
13768	|ENSG00000227186	pink	-0.284566	-0.165459	-0.115644	0.454995	0.299641	-0.0215615	-0.382307	-0.0899051	0.329827	-0.0211251	-0.295103	-0.171359	-0.572311	M8 pink|0.455
2125	CSNK1G1|ENSG00000169118	pink	-0.208397	0.047431	-0.0113436	0.454909	0.414418	0.278664	0.0078649	0.128053	0.0728921	-0.0574671	-0.19031	-0.294067	-0.337712	M8 pink|0.4549
12079	|ENSG00000216809	pink	-0.28843	-0.0846663	-0.104618	0.454532	0.401656	0.149101	-0.0944402	0.00498488	0.104965	-0.0642241	-0.290506	-0.237288	-0.389026	M8 pink|0.4545
22874	MTCO2P30|ENSG00000250808	pink	-0.0677786	0.132924	0.130107	0.453182	0.3821	0.160383	-0.0981228	0.0421701	0.113645	-0.178422	-0.244408	-0.236447	-0.384013	M8 pink|0.4532
5267	LINC01422|ENSG00000223704	pink	-0.163451	0.0476789	0.071079	0.453095	0.354922	0.132336	-0.199851	0.0205189	0.203001	-0.151874	-0.222711	-0.281839	-0.494527	M8 pink|0.4531
13604	ZHX3|ENSG00000174306	pink	-0.2571	-0.0533658	-0.0390235	0.453049	0.386535	0.105142	-0.222657	0.147789	0.126479	-0.0797678	-0.207613	-0.242172	-0.468093	M8 pink|0.453
5233	ZNF649|ENSG00000198093	pink	-0.439211	-0.313515	-0.290414	0.45238	0.320229	0.0235548	-0.241196	-0.0312503	0.312817	0.143782	-0.210634	-0.0772489	-0.371162	M8 pink|0.4524
16036	RN7SL862P|ENSG00000242651	pink	-0.240388	-0.0931906	-0.0563552	0.452259	0.338971	0.0703566	-0.253935	-0.0838534	0.249839	-0.0250298	-0.240568	-0.224818	-0.48681	M8 pink|0.4523
4079	PIGFP1|ENSG00000253869	pink	-0.107342	0.18946	0.0937181	0.452044	0.381054	0.237953	-0.0971577	0.0318369	0.0517697	-0.274558	-0.282389	-0.384203	-0.480656	M8 pink|0.452
10370	ASCL3|ENSG00000176009	pink	-0.104688	0.0196212	0.0291203	0.451912	0.29681	0.072681	-0.204959	-0.0103559	0.216775	-0.170425	-0.317629	-0.211065	-0.433853	M8 pink|0.4519
14820	SCN3B|ENSG00000166257	pink	-0.113117	-0.0630006	-0.00695095	0.451363	0.316064	0.0586931	-0.157714	-0.041847	0.257784	-0.034099	-0.323048	-0.126677	-0.353588	M8 pink|0.4514
6089	BNIP3P24|ENSG00000269040	pink	-0.127413	0.0181532	0.0485482	0.450277	0.375735	0.118793	-0.119201	0.118663	0.171598	-0.152897	-0.263532	-0.166632	-0.373177	M8 pink|0.4503
14544	|ENSG00000236772	pink	-0.170534	0.147568	-0.0199981	0.450254	0.393576	0.315816	-0.0045215	0.194344	0.010223	-0.0287329	-0.191505	-0.422945	-0.42059	M8 pink|0.4503
1978	|ENSG00000262482	pink	-0.249787	-0.149181	-0.127056	0.447984	0.341533	-0.0164059	-0.33747	0.0392725	0.28229	-0.00364225	-0.137747	-0.102913	-0.487229	M8 pink|0.448
7380	LINC02292|ENSG00000258630	pink	-0.0643093	0.239776	0.0582641	0.448032	0.381949	0.270035	-0.0178512	0.079806	0.0451904	-0.17258	-0.289992	-0.351491	-0.384306	M8 pink|0.448
19266	|ENSG00000236928	pink	-0.128065	0.0424796	0.0883338	0.447735	0.341485	0.188377	-0.0950127	-0.0180963	0.132716	-0.0528285	-0.195306	-0.257662	-0.383143	M8 pink|0.4477
9453	FOXM1|ENSG00000111206	pink	-0.131674	0.0641054	0.0153116	0.447432	0.375563	0.151641	-0.204269	0.0914353	0.143396	-0.0851698	-0.180123	-0.237081	-0.455981	M8 pink|0.4474
22732	|ENSG00000268093	pink	0.0822863	0.263134	0.244558	0.446763	0.314012	0.227603	-0.0136412	0.0527675	0.0621596	-0.285123	-0.352822	-0.288228	-0.310779	M8 pink|0.4468
15127	CCDC180|ENSG00000197816	pink	-0.222491	0.0440469	-0.0236473	0.446046	0.394084	0.179759	-0.18868	0.102798	0.181837	0.0574578	-0.100988	-0.265535	-0.467875	M8 pink|0.446
8635	ITM2BP1|ENSG00000266853	pink	-0.206312	0.115987	-0.00952837	0.445278	0.371565	0.211441	-0.187175	0.0939649	0.122394	-0.122094	-0.213075	-0.375122	-0.554252	M8 pink|0.4453
18634	|ENSG00000259287	pink	-0.101363	0.0994486	0.0541345	0.44426	0.392463	0.174198	-0.190592	0.0772663	0.231018	-0.170219	-0.275154	-0.197241	-0.428408	M8 pink|0.4443
24640	FAM157B|ENSG00000233013	pink	-0.0338593	0.0501022	0.0575739	0.444328	0.264088	0.0152885	-0.242314	0.121458	0.231747	-0.238588	-0.290779	-0.131654	-0.357161	M8 pink|0.4443
12906	NA|ENSG00000238068	pink	-0.0444012	0.0385764	0.0488975	0.443988	0.275784	0.0020735	-0.283087	0.0541591	0.257959	-0.184835	-0.339755	-0.141391	-0.408247	M8 pink|0.444
5680	MTATP6P17|ENSG00000235433	pink	-0.134146	0.0774487	-0.0291775	0.443649	0.354611	0.0963915	-0.192644	0.078676	0.155911	-0.149639	-0.237528	-0.206406	-0.399826	M8 pink|0.4436
21861	SMIM5|ENSG00000204323	pink	0.165102	0.236337	0.221004	0.4424	0.295817	0.143672	-0.0704151	0.198308	0.167089	-0.244058	-0.319992	-0.160118	-0.279425	M8 pink|0.4424
8127	KCNN3|ENSG00000143603	pink	-0.219838	-0.0156791	-0.0646288	0.441146	0.368322	0.127286	-0.192234	-0.0436277	0.178096	0.0194974	-0.210072	-0.208723	-0.400181	M8 pink|0.4411
5795	MTCO2P17|ENSG00000233888	pink	-0.174054	-0.000158954	-0.0687088	0.440909	0.324757	0.0850501	-0.186209	-0.010415	0.197656	-0.0704111	-0.222249	-0.184882	-0.402078	M8 pink|0.4409
12577	SOD1P1|ENSG00000219074	pink	-0.190627	-0.163322	-0.0163738	0.440852	0.282657	-0.0531273	-0.337593	-0.019541	0.304318	-0.0634274	-0.213708	-0.060195	-0.414813	M8 pink|0.4409
3608	LINC01567|ENSG00000224310	pink	-0.186171	-0.0872854	-0.183382	0.440273	0.285838	0.0461316	-0.150602	-0.0298772	0.200228	-0.0248463	-0.302469	-0.15973	-0.335865	M8 pink|0.4403
9989	|ENSG00000241860	pink	-0.102627	-0.0382585	0.000490061	0.440106	0.273717	-0.0111603	-0.263658	0.0783248	0.239998	-0.188932	-0.256145	-0.0999274	-0.346445	M8 pink|0.4401
6340	NPIPB8|ENSG00000255524	pink	-0.178368	-0.186324	-0.14496	0.439584	0.289486	-0.0376029	-0.269294	-0.10404	0.351724	0.0613385	-0.268302	0.00847718	-0.335038	M8 pink|0.4396
23343	RALGAPA1P1|ENSG00000229419	pink	-0.216926	-0.120974	-0.088527	0.43957	0.304523	0.0104454	-0.273358	-0.0582051	0.291339	-0.0862392	-0.300964	-0.0972611	-0.362726	M8 pink|0.4396
3696	RN7SL434P|ENSG00000241868	pink	-0.065934	0.0785387	0.0667947	0.439455	0.348806	0.16498	-0.094636	0.0956472	0.114871	-0.167881	-0.398796	-0.247745	-0.365608	M8 pink|0.4395
5303	|ENSG00000242198	pink	-0.263111	-0.0942221	-0.0478679	0.438064	0.37146	0.155148	-0.103083	0.0299953	0.160884	-0.152551	-0.353577	-0.246822	-0.383123	M8 pink|0.4381
14786	FYCO1|ENSG00000163820	pink	0.0101515	0.20768	0.163082	0.437924	0.374783	0.258271	0.08097	0.18479	-0.0079008	-0.236726	-0.30973	-0.269336	-0.220851	M8 pink|0.4379
7616	UBASH3B|ENSG00000154127	pink	-0.217648	0.0156709	0.0203357	0.436939	0.414667	0.171651	-0.146677	0.206141	0.109	-0.0121222	-0.153677	-0.255246	-0.39206	M8 pink|0.4369
5955	NA|ENSG00000263650	pink	-0.093961	0.0966988	0.122075	0.436677	0.378119	0.149494	-0.108178	0.0767285	0.0869433	-0.164867	-0.20566	-0.240242	-0.389007	M8 pink|0.4367
19177	ATP5MF-PTCD1|ENSG00000248919	pink	-0.202215	-0.00303026	-0.0706862	0.436263	0.381434	0.192362	-0.0388655	0.0736377	0.0495032	0.0910913	-0.166207	-0.260285	-0.36019	M8 pink|0.4363
18862	|ENSG00000255557	pink	-0.0577999	0.185847	0.0984578	0.436094	0.368132	0.279894	0.0404709	0.129199	-0.0404531	-0.201181	-0.302854	-0.384644	-0.342729	M8 pink|0.4361
11793	|ENSG00000267526	pink	-0.187107	-0.0785551	0.0258904	0.436026	0.321528	0.0506949	-0.168424	-0.00286547	0.176813	-0.161729	-0.274001	-0.194636	-0.392014	M8 pink|0.436
8987	FCF1P5|ENSG00000220392	pink	-0.0842277	0.074412	0.13965	0.435753	0.352074	0.126759	-0.126047	-0.00973407	0.0869094	-0.298878	-0.309509	-0.272424	-0.405418	M8 pink|0.4358
12746	RPL9P2|ENSG00000234324	pink	-0.166244	-0.019157	-0.0388571	0.435662	0.361446	0.129039	-0.1181	-0.0200017	0.173572	-0.0524366	-0.235282	-0.167825	-0.341589	M8 pink|0.4357
11902	|ENSG00000260891	pink	-0.171688	-0.00277702	-0.036971	0.435497	0.368022	0.137169	-0.108588	0.0952131	0.0977301	-0.0803228	-0.23782	-0.226461	-0.391438	M8 pink|0.4355
20004	NA|ENSG00000266926	pink	0.105926	0.149106	0.150133	0.434901	0.306904	0.103106	-0.136351	0.0926958	0.156946	-0.160906	-0.283315	-0.155966	-0.329628	M8 pink|0.4349
9162	HMGB1P19|ENSG00000253463	pink	-0.108732	0.00782766	0.0705484	0.434117	0.320275	0.028129	-0.34645	0.0658136	0.296004	-0.133791	-0.248678	-0.134223	-0.491548	M8 pink|0.4341
19113	|ENSG00000272720	pink	-0.0933558	-0.0474811	-0.0121403	0.433348	0.329644	-0.0110728	-0.239197	0.100479	0.207831	-0.0970127	-0.280231	-0.0843642	-0.370838	M8 pink|0.4333
14788	AKR1B1P1|ENSG00000229991	pink	0.0406157	0.185635	0.180645	0.433001	0.287263	0.114596	-0.11095	0.0338526	0.10676	-0.313542	-0.354722	-0.213117	-0.337576	M8 pink|0.433
23183	RPL7P53|ENSG00000237475	pink	-0.145333	0.103253	0.0109765	0.432992	0.383668	0.170936	-0.127687	0.175244	0.0900872	-0.160418	-0.219939	-0.291181	-0.448262	M8 pink|0.433
2304	ANKRD26|ENSG00000107890	pink	-0.279403	-0.0881567	-0.0646509	0.432378	0.366498	0.106131	-0.291412	-0.0996758	0.283044	-0.0107893	-0.131464	-0.153525	-0.395854	M8 pink|0.4324
710	PAM16|ENSG00000217930	pink	0.127224	0.226916	0.210846	0.431694	0.341222	0.106026	-0.137807	-0.031427	0.108937	-0.160616	-0.188235	-0.173228	-0.364004	M8 pink|0.4317
21987	HILS1|ENSG00000188662	pink	-0.00657636	0.12619	0.0600837	0.431265	0.276461	0.082608	-0.161347	0.0141374	0.174241	-0.269735	-0.373476	-0.188986	-0.38382	M8 pink|0.4313
19167	NPIPB9|ENSG00000196993	pink	-0.221371	-0.160752	-0.154255	0.430541	0.330923	0.0341584	-0.173396	-0.0718979	0.24461	0.0371679	-0.294059	-0.0923091	-0.345205	M8 pink|0.4305
24584	ZNF765|ENSG00000196417	pink	-0.130706	-0.112678	-0.0736333	0.429542	0.311378	0.0569255	-0.0475215	-0.0257687	0.170042	-0.0694037	-0.261994	-0.0378795	-0.181873	M8 pink|0.4295
8723	MTCO3P17|ENSG00000237542	pink	-0.176566	-0.0264352	-0.0904537	0.428262	0.320209	0.0630248	-0.195561	0.0727223	0.20846	-0.115626	-0.264012	-0.145541	-0.367205	M8 pink|0.4283
11947	|ENSG00000250130	pink	-0.0823914	0.0931728	0.00464921	0.427082	0.358229	0.209709	-0.0682008	0.0816598	0.113853	-0.122774	-0.288541	-0.288218	-0.378272	M8 pink|0.4271
20615	|ENSG00000235267	pink	-0.176808	-0.0536207	-0.0902437	0.426611	0.299846	0.0173811	-0.304778	0.0690252	0.278371	0.0105777	-0.186534	-0.127136	-0.457733	M8 pink|0.4266
9578	PPM1K|ENSG00000163644	pink	-0.0373455	0.118923	0.0780453	0.426516	0.34955	0.164236	-0.0586134	-0.00807649	0.11485	-0.287199	-0.373397	-0.245564	-0.371976	M8 pink|0.4265
15177	DLK2|ENSG00000171462	pink	-0.106474	0.22137	-0.0130552	0.425707	0.352618	0.265599	-0.046891	0.191642	0.0412205	-0.181524	-0.282099	-0.339633	-0.368918	M8 pink|0.4257
6655	MFAP4|ENSG00000166482	pink	-0.066313	0.0795963	0.0763168	0.425335	0.335827	0.244349	0.0538904	0.00297653	0.0426014	-0.0928498	-0.327973	-0.291523	-0.31491	M8 pink|0.4253
14900	|ENSG00000250371	pink	-0.235465	0.0395649	-0.0410228	0.425151	0.388341	0.175786	-0.174454	-0.029775	0.157547	-0.152815	-0.26568	-0.281097	-0.486395	M8 pink|0.4252
6187	RPL3P1|ENSG00000228149	pink	-0.220216	-0.0162589	-0.0929997	0.424972	0.297339	0.158163	-0.0826106	0.0267044	0.0726279	0.0628399	-0.16977	-0.277143	-0.355253	M8 pink|0.425
11452	|ENSG00000261026	pink	-0.310079	-0.186977	-0.179048	0.424383	0.333841	0.0380067	-0.242604	0.0277035	0.19955	0.0827487	-0.193667	-0.145041	-0.393328	M8 pink|0.4244
12317	|ENSG00000267672	pink	-0.198848	-0.0150221	-0.0376024	0.424174	0.325969	0.167184	-0.00341462	0.0227664	0.0608736	-0.158022	-0.238842	-0.251315	-0.285413	M8 pink|0.4242
11646	MTND4P30|ENSG00000227454	pink	-0.119255	0.0811931	-0.0306037	0.422544	0.303216	0.0909046	-0.159652	0.0678547	0.159979	-0.159527	-0.242683	-0.203558	-0.36481	M8 pink|0.4225
3880	|ENSG00000273076	pink	-0.00620651	0.0364338	0.0132489	0.422422	0.266919	0.0808936	-0.12519	0.00971085	0.164891	-0.166659	-0.330452	-0.121991	-0.274398	M8 pink|0.4224
5789	TAC4|ENSG00000176358	pink	0.012392	-0.00871109	0.0679139	0.422196	0.258955	0.00213466	-0.161272	0.016046	0.221588	-0.10994	-0.342342	-0.0632493	-0.272928	M8 pink|0.4222
13065	LINC00894|ENSG00000235703	pink	-0.205311	-0.0514952	-0.0780381	0.42176	0.356991	0.0923629	-0.167232	0.142308	0.125211	0.138223	-0.0987046	-0.166392	-0.385891	M8 pink|0.4218
15499	RN7SL656P|ENSG00000265411	pink	-0.154363	-0.0392837	-0.0089285	0.421295	0.314329	0.0478069	-0.159727	0.0534532	0.166322	-0.114055	-0.213938	-0.134467	-0.352007	M8 pink|0.4213
7370	GPR82|ENSG00000171657	pink	-0.275552	-0.149359	-0.147431	0.421123	0.284755	0.00127546	-0.342365	-0.0897705	0.333003	-0.0432406	-0.220482	-0.131737	-0.429587	M8 pink|0.4211
19535	|ENSG00000257611	pink	-0.144853	0.0504612	0.00595178	0.420281	0.321214	0.176427	-0.0780004	-0.0203874	0.052822	-0.191502	-0.314458	-0.306191	-0.364277	M8 pink|0.4203
22252	DBIL5P2|ENSG00000242412	pink	-0.242122	-0.0177995	-0.128157	0.420297	0.333583	0.151394	-0.122001	0.138628	0.12948	0.00427058	-0.209911	-0.272625	-0.427116	M8 pink|0.4203
19057	|ENSG00000256407	pink	-0.080771	0.103898	0.0866324	0.419602	0.36106	0.180647	-0.0996561	-0.0518132	0.154455	-0.125841	-0.253409	-0.240846	-0.382965	M8 pink|0.4196
23938	NA|ENSG00000203305	pink	-0.39434	-0.323381	-0.273182	0.419606	0.324703	0.0373362	-0.211462	-0.00552926	0.248211	0.242044	-0.167468	-0.120389	-0.366307	M8 pink|0.4196
12430	SNX18P9|ENSG00000224185	pink	-0.172227	-0.00123386	-0.0301492	0.418248	0.347098	0.0895221	-0.15234	0.101491	0.105089	-0.164856	-0.25107	-0.195606	-0.348742	M8 pink|0.4182
13050	|ENSG00000263264	pink	0.087041	0.332672	0.346044	0.418089	0.329237	0.276413	0.0184773	0.0838054	-0.0742553	-0.280002	-0.191282	-0.384219	-0.315702	M8 pink|0.4181
531	NA|ENSG00000235878	pink	0.095196	0.249516	0.282591	0.416938	0.320082	0.212587	0.0504234	0.160865	-0.0392608	-0.398018	-0.315493	-0.288825	-0.291807	M8 pink|0.4169
13774	|ENSG00000234500	pink	0.00461884	0.131928	0.0443162	0.414986	0.320802	0.111175	-0.116242	-0.0196413	0.14883	-0.144868	-0.260258	-0.171028	-0.31148	M8 pink|0.415
10703	CLMN|ENSG00000165959	pink	-0.091344	0.160065	0.0670659	0.414052	0.346275	0.262327	-0.0392852	-0.0496842	0.108968	-0.113446	-0.292587	-0.30027	-0.338335	M8 pink|0.4141
23983	ASH2LP3|ENSG00000225724	pink	-0.0994959	0.0732338	0.0330847	0.413886	0.298925	0.0777022	-0.302274	0.0242612	0.312569	-0.0866743	-0.229359	-0.137906	-0.452011	M8 pink|0.4139
7226	|ENSG00000261124	pink	-0.173124	-0.0313076	-0.0760049	0.413608	0.300999	0.0874927	-0.145618	0.151607	0.165073	-0.0919962	-0.282858	-0.190487	-0.341309	M8 pink|0.4136
13952	KCNC1|ENSG00000129159	pink	-0.119844	0.0190147	-0.0390901	0.41329	0.333253	0.0868344	-0.173677	0.111328	0.127419	-0.07646	-0.186391	-0.177145	-0.411636	M8 pink|0.4133
15089	|ENSG00000224093	pink	-0.112072	0.0231015	0.0404016	0.413052	0.323769	0.118404	-0.198606	-0.156151	0.250807	-0.0369358	-0.242175	-0.182961	-0.403358	M8 pink|0.4131
12589	ZXDA|ENSG00000198205	pink	-0.00209616	0.138075	0.235274	0.413027	0.323588	0.109393	-0.181266	-0.000424457	0.192868	-0.294547	-0.239677	-0.157929	-0.337048	M8 pink|0.413
21276	COA1|ENSG00000106603	pink	-0.23767	-0.211919	-0.106267	0.412279	0.324714	-0.0407039	-0.272287	-0.144839	0.259712	-0.0140476	-0.195932	-0.0289855	-0.334664	M8 pink|0.4123
23736	|ENSG00000226669	pink	-0.187635	-0.103067	-0.0182333	0.411875	0.278924	-0.0253998	-0.295575	0.0117805	0.239857	-0.132438	-0.253653	-0.125093	-0.423442	M8 pink|0.4119
14115	FOXN3|ENSG00000053254	pink	0.0465556	0.212516	0.179369	0.411047	0.301126	0.2318	0.0607542	0.142183	0.0389841	-0.180844	-0.292875	-0.254236	-0.196859	M8 pink|0.411
4593	|ENSG00000237718	pink	-0.292943	-0.198069	-0.202244	0.410757	0.325509	0.0201256	-0.260391	-0.0736051	0.276702	0.00222121	-0.284066	-0.137865	-0.401845	M8 pink|0.4108
7625	|ENSG00000254900	pink	-0.0175282	0.163526	0.167396	0.41046	0.332896	0.187161	-0.020576	0.0933782	0.0866384	-0.301224	-0.290958	-0.270328	-0.318145	M8 pink|0.4105
12864	ZNF548|ENSG00000188785	pink	-0.191141	-0.0884494	-0.00564457	0.409258	0.351758	0.032084	-0.279888	-0.0136385	0.2657	-0.0468703	-0.238103	-0.0737121	-0.382842	M8 pink|0.4093
7394	POMT2|ENSG00000009830	pink	0.00277893	0.126394	0.0745199	0.409134	0.308869	0.13694	-0.160556	-0.0121908	0.161158	-0.152321	-0.388059	-0.166202	-0.33074	M8 pink|0.4091
21083	|ENSG00000272884	pink	-0.0231706	0.109957	0.177604	0.408785	0.296131	0.0956566	-0.256806	-0.063794	0.224349	-0.167847	-0.199569	-0.237473	-0.51247	M8 pink|0.4088
5356	ARMC9|ENSG00000135931	pink	-0.140987	0.0641106	-0.0398443	0.408509	0.338245	0.199809	-0.0823784	0.0381702	0.0963938	0.0467512	-0.179207	-0.232885	-0.32867	M8 pink|0.4085
19374	|ENSG00000262304	pink	0.0642336	0.26075	0.152194	0.406524	0.31853	0.269624	0.0346001	0.0999482	0.00514461	-0.068635	-0.187372	-0.335272	-0.317219	M8 pink|0.4065
6920	UBE2FP3|ENSG00000233337	pink	-0.182087	-0.130887	-0.0109224	0.406042	0.28328	-0.00850241	-0.161772	-0.0768282	0.165123	-0.219748	-0.356506	-0.134835	-0.336989	M8 pink|0.406
5703	|ENSG00000250282	pink	-0.130756	0.0315268	-0.0420889	0.405717	0.318088	0.169802	0.000978542	0.115247	0.0467754	-0.0658246	-0.24509	-0.254343	-0.292874	M8 pink|0.4057
23517	ANKRD44|ENSG00000065413	pink	0.0913104	0.192654	0.296168	0.403387	0.30461	0.123746	-0.0287199	0.0341815	0.0251993	-0.435422	-0.361408	-0.168363	-0.205777	M8 pink|0.4034
17534	GPR75|ENSG00000119737	pink	0.0124426	0.109482	0.0521494	0.402008	0.293045	0.173719	0.0598832	0.0364003	0.0470145	-0.202434	-0.407602	-0.222522	-0.273889	M8 pink|0.402
19677	C1RL-AS1|ENSG00000205885	pink	-0.1579	0.0231115	0.0179144	0.400089	0.279712	0.114084	-0.15422	0.140002	0.126432	-0.157772	-0.211663	-0.276019	-0.411935	M8 pink|0.4001
20227	|ENSG00000266718	pink	-0.0907734	0.148221	-0.0311011	0.396324	0.324154	0.248563	0.0356925	0.0504216	0.00702573	-0.0659663	-0.244826	-0.337024	-0.337862	M8 pink|0.3963
3828	|ENSG00000248734	pink	-0.305687	-0.27943	-0.177886	0.395298	0.258033	-0.0934721	-0.290013	-0.0546666	0.324893	-0.0180652	-0.235417	-0.0024975	-0.365718	M8 pink|0.3953
19135	HIST3H3|ENSG00000168148	pink	0.149692	0.327656	0.263842	0.394998	0.303007	0.205812	0.013611	0.156903	0.00612937	-0.279006	-0.201006	-0.277088	-0.274585	M8 pink|0.395
18434	|ENSG00000270281	pink	-0.0551078	0.126207	0.153938	0.394718	0.295038	0.138348	-0.146023	-0.000506697	0.117706	-0.178316	-0.230641	-0.246618	-0.375668	M8 pink|0.3947
9761	|ENSG00000249412	pink	-0.17026	0.0223653	-0.0351597	0.394154	0.300387	0.165709	-0.128563	-0.000788712	0.161808	0.0495768	-0.192543	-0.279208	-0.464846	M8 pink|0.3942
2119	|ENSG00000262298	pink	0.0348362	0.146435	0.201489	0.39008	0.283426	0.121452	-0.130491	-0.0220175	0.173918	-0.212613	-0.232602	-0.180177	-0.343082	M8 pink|0.3901
3553	|ENSG00000260735	pink	0.039791	0.13958	0.076137	0.388345	0.287377	0.198144	0.0483681	0.108761	0.0117148	0.0105456	-0.272218	-0.232	-0.263883	M8 pink|0.3883
11123	TSPAN11|ENSG00000110900	pink	0.0146646	0.22534	0.0987815	0.386926	0.311074	0.17579	-0.0603726	0.0837618	0.0678201	-0.334484	-0.325939	-0.271096	-0.320559	M8 pink|0.3869
14508	PDLIM5|ENSG00000163110	pink	-0.139971	-0.012432	-0.0204969	0.386443	0.280096	0.0821047	-0.207106	0.212924	0.290772	-0.00267923	-0.191563	-0.0875006	-0.322349	M8 pink|0.3864
9791	PSMD10P1|ENSG00000228663	pink	-0.224096	-0.227594	-0.0665712	0.385938	0.314427	-0.137282	-0.401752	-0.0222818	0.278557	0.0133029	-0.0675288	0.0522748	-0.441772	M8 pink|0.3859
9024	NA|ENSG00000259888	pink	-0.132376	-0.0814988	-0.0150672	0.384913	0.30699	0.0684197	-0.083263	-0.0470807	0.150772	0.0418706	-0.196345	-0.122279	-0.280849	M8 pink|0.3849
18505	NA|ENSG00000253459	pink	-0.219097	-0.0602478	-0.16325	0.383452	0.311292	0.144597	-0.111636	-0.0021121	0.166191	0.125107	-0.198361	-0.197667	-0.356303	M8 pink|0.3835
12969	RN7SL209P|ENSG00000240927	pink	0.113884	0.207332	0.203153	0.382403	0.292666	0.140516	-0.0103002	-0.055974	0.0854997	-0.207943	-0.262523	-0.160437	-0.230286	M8 pink|0.3824
1380	RPL23AP90|ENSG00000271415	pink	-0.121305	-0.0337167	0.0256231	0.381271	0.29019	0.0346354	-0.188781	0.0428108	0.212311	-0.14014	-0.247945	-0.118915	-0.357323	M8 pink|0.3813
12697	UBE2Q2P1|ENSG00000189136	pink	-0.105385	-0.0843146	0.0327412	0.380874	0.28243	0.0591813	-0.0388959	-0.06065	0.146578	-0.109558	-0.354721	-0.124148	-0.267557	M8 pink|0.3809
2743	TACR2|ENSG00000075073	pink	-0.130994	0.052536	-0.0196178	0.380068	0.288468	0.105327	-0.190105	0.04264	0.171384	0.018469	-0.0869948	-0.200619	-0.464737	M8 pink|0.3801
24406	|ENSG00000254468	pink	0.11308	0.244568	0.275586	0.379523	0.285101	0.195165	-0.0173334	0.145636	0.078703	-0.232609	-0.292256	-0.233629	-0.27833	M8 pink|0.3795
1195	|ENSG00000254396	pink	-0.200379	-0.000729499	-0.135031	0.379097	0.312368	0.0921111	-0.232768	0.0461634	0.207348	-0.0057569	-0.101466	-0.154621	-0.432077	M8 pink|0.3791
19438	CLMAT3|ENSG00000249035	pink	0.0431473	0.164618	0.126363	0.378253	0.281805	0.203362	0.069856	0.0310098	0.0141489	-0.152201	-0.289862	-0.260774	-0.245615	M8 pink|0.3783
18793	SPICE1|ENSG00000163611	pink	-0.25764	0.0048379	-0.00693717	0.376125	0.33252	0.233182	-0.107413	-0.0588152	0.108851	0.00898833	-0.104831	-0.296027	-0.368276	M8 pink|0.3761
12068	|ENSG00000261200	pink	-0.0488955	0.15397	0.0285718	0.374641	0.293791	0.175367	-0.0237696	0.0806082	0.015134	-0.204719	-0.256779	-0.283208	-0.303317	M8 pink|0.3746
7998	RN7SKP30|ENSG00000223305	pink	0.0257206	0.133689	0.240803	0.372213	0.287964	0.147261	-0.0765695	-0.0228469	0.0814694	-0.183789	-0.228567	-0.226143	-0.332632	M8 pink|0.3722
17071	|ENSG00000228487	pink	-0.395696	-0.199584	-0.283494	0.370904	0.315062	0.112034	-0.128009	-0.0373442	0.120568	0.154076	-0.190943	-0.208864	-0.364876	M8 pink|0.3709
2251	|ENSG00000205959	pink	-0.049697	-0.0888041	0.0307509	0.369176	0.249825	-0.0695313	-0.241753	0.0956994	0.217946	-0.0323259	-0.19348	-0.0087188	-0.318617	M8 pink|0.3692
13971	NA|ENSG00000205565	pink	-0.0984242	0.081637	-0.000512161	0.368975	0.287818	0.120579	-0.0968725	0.0513922	0.0867479	-0.163677	-0.208866	-0.25133	-0.356108	M8 pink|0.369
10955	|ENSG00000254340	pink	-0.12072	-0.00832416	0.0364217	0.363092	0.298386	0.114949	-0.0854161	0.0897343	0.168588	-0.0117246	-0.150705	-0.162039	-0.308304	M8 pink|0.3631
5520	MTCO1P17|ENSG00000223619	pink	-0.166158	0.0126228	-0.105635	0.362871	0.296722	0.119311	-0.0997678	0.0285031	0.140166	0.0164723	-0.148965	-0.144516	-0.268724	M8 pink|0.3629
22128	|ENSG00000237481	pink	-0.127085	0.0205383	0.00107568	0.359086	0.294708	0.0898107	-0.195837	-0.0481048	0.167889	-0.0918911	-0.252076	-0.163272	-0.387199	M8 pink|0.3591
5471	TMSB15B|ENSG00000158427	pink	-0.117663	-0.131125	0.0224078	0.35659	0.261888	-0.0392623	-0.239084	-0.0130103	0.260693	-0.107236	-0.207082	-0.0195797	-0.331884	M8 pink|0.3566
21371	PPIAP54|ENSG00000264655	pink	-0.101037	0.0800993	-0.040033	0.347609	0.270368	0.134149	-0.095105	-0.0210044	0.105594	-0.0693676	-0.19705	-0.222402	-0.328314	M8 pink|0.3476
24360	ANKRD20A5P|ENSG00000186481	pink	-0.140472	-0.0548201	0.0337004	0.344475	0.279772	0.0140186	-0.259205	-0.0949228	0.201748	-0.158622	-0.210372	-0.131882	-0.391784	M8 pink|0.3445
11057	SPON1-AS1|ENSG00000254418	pink	-0.138837	-0.0643326	-0.0279644	0.34152	0.279144	0.0254632	-0.207472	0.0256718	0.204651	0.0150973	-0.0906806	-0.0727593	-0.333931	M8 pink|0.3415
23066	NUBP2|ENSG00000095906	black	0.571089	0.960719	0.735302	0.0834892	0.311186	0.612632	0.520115	0.249204	-0.502014	-0.452063	-0.0668378	-0.510681	-0.00906	M7 black|0.9607
7759	FBXW5|ENSG00000159069	black	0.562266	0.954937	0.737656	0.064945	0.275425	0.592644	0.446444	0.23052	-0.447768	-0.450171	-0.0743111	-0.511716	-0.0591133	M7 black|0.9549
7180	RPUSD1|ENSG00000007376	black	0.56635	0.950532	0.727494	0.0250635	0.267602	0.563284	0.448415	0.266154	-0.472848	-0.430909	0.0210982	-0.457052	-0.0094516	M7 black|0.9505
23567	PEX10|ENSG00000157911	black	0.484173	0.933149	0.709254	0.153319	0.421629	0.635066	0.445234	0.238452	-0.43988	-0.397589	-0.0622827	-0.527707	-0.101576	M7 black|0.9331
22657	CCDC124|ENSG00000007080	black	0.617889	0.927946	0.769907	0.0283668	0.230959	0.543024	0.465069	0.184567	-0.408512	-0.369671	-0.037502	-0.424254	0.00879891	M7 black|0.9279
6817	PTPRCAP|ENSG00000213402	black	0.563067	0.925233	0.764357	-0.0250781	0.224636	0.550155	0.506846	0.215525	-0.519753	-0.459612	0.0527583	-0.46672	0.0404056	M7 black|0.9252
22006	NDUFS7|ENSG00000115286	black	0.635595	0.920505	0.759122	0.1142	0.248609	0.489282	0.406135	0.19679	-0.387822	-0.480614	-0.129316	-0.41744	-0.024987	M7 black|0.9205
5672	NDUFA11|ENSG00000174886	black	0.360555	0.909746	0.588266	0.0785267	0.414269	0.745087	0.562667	0.314287	-0.549822	-0.196111	0.0871009	-0.614777	-0.0722825	M7 black|0.9097
19407	ABHD16B|ENSG00000183260	black	0.580783	0.908337	0.785515	0.19591	0.338244	0.502712	0.338103	0.22124	-0.324252	-0.620172	-0.209814	-0.449211	-0.115771	M7 black|0.9083
16111	RAB40C|ENSG00000197562	black	0.476685	0.90325	0.645192	0.241766	0.414353	0.614064	0.413655	0.264082	-0.405403	-0.45515	-0.183308	-0.565228	-0.16783	M7 black|0.9033
23430	EMC10|ENSG00000161671	black	0.477994	0.902814	0.632237	0.121748	0.333798	0.672944	0.564007	0.253098	-0.480291	-0.311702	-0.0708634	-0.560959	-0.0198504	M7 black|0.9028
16856	ABHD17AP1|ENSG00000198658	black	0.638195	0.901551	0.808586	0.168	0.261878	0.45856	0.318259	0.18575	-0.286524	-0.516577	-0.171369	-0.402105	-0.0902124	M7 black|0.9016
19018	LIME1|ENSG00000203896	black	0.64319	0.901589	0.806741	0.113225	0.23453	0.43106	0.295826	0.160276	-0.293043	-0.570225	-0.131942	-0.378913	-0.0819148	M7 black|0.9016
1551	NA|ENSG00000203835	black	0.63819	0.90158	0.808545	0.167855	0.261768	0.458579	0.318312	0.18571	-0.286617	-0.516482	-0.171225	-0.402121	-0.090144	M7 black|0.9016
13824	TMEM160|ENSG00000130748	black	0.58851	0.900957	0.795797	0.0451214	0.22625	0.469752	0.351365	0.239209	-0.367157	-0.554386	-0.0616678	-0.410711	-0.0467712	M7 black|0.901
18949	GNB1L|ENSG00000185838	black	0.591858	0.89753	0.836551	0.14091	0.303405	0.531667	0.392213	0.139491	-0.371501	-0.471012	-0.130911	-0.462376	-0.0800508	M7 black|0.8975
21952	ZNF837|ENSG00000152475	black	0.530389	0.897442	0.779625	0.191365	0.361545	0.543214	0.373921	0.194868	-0.386578	-0.571078	-0.132116	-0.511259	-0.143237	M7 black|0.8974
18946	CTBP1|ENSG00000159692	black	0.394802	0.896221	0.573859	0.185523	0.449098	0.681633	0.490465	0.263914	-0.484265	-0.305682	-0.0639353	-0.592733	-0.129604	M7 black|0.8962
5628	|ENSG00000259952	black	0.676965	0.894812	0.827951	0.147352	0.198997	0.420885	0.322456	0.169575	-0.308457	-0.560699	-0.160905	-0.390928	-0.0605572	M7 black|0.8948
25	WDR18|ENSG00000065268	black	0.456887	0.89467	0.643603	0.0161939	0.321391	0.661135	0.588166	0.260913	-0.576513	-0.340591	0.0133984	-0.549401	0.0236166	M7 black|0.8947
16777	MCRIP2|ENSG00000172366	black	0.535824	0.894227	0.716116	0.0485067	0.26396	0.47795	0.315228	0.240978	-0.371112	-0.437644	0.0144039	-0.415015	-0.0851799	M7 black|0.8942
3183	SPSB3|ENSG00000162032	black	0.716888	0.892676	0.825818	-0.0322448	0.128874	0.335987	0.297288	0.192634	-0.341611	-0.506896	-0.0154774	-0.237776	0.049632	M7 black|0.8927
18936	PUSL1|ENSG00000169972	black	0.496156	0.891952	0.617911	0.0566417	0.277667	0.576225	0.525969	0.26971	-0.52586	-0.43762	-0.0399486	-0.499924	0.00266133	M7 black|0.892
17941	ABHD17A|ENSG00000129968	black	0.696444	0.888352	0.825369	0.0639747	0.155754	0.352855	0.269772	0.167383	-0.278838	-0.638674	-0.137932	-0.30456	-0.0192262	M7 black|0.8884
9186	FBXL19|ENSG00000099364	black	0.502172	0.888246	0.753421	0.270567	0.409231	0.55459	0.293354	0.242508	-0.306841	-0.479531	-0.174953	-0.525551	-0.232503	M7 black|0.8882
10120	METTL26|ENSG00000130731	black	0.510782	0.887867	0.723304	0.0199963	0.260805	0.495414	0.311621	0.227768	-0.375145	-0.447213	0.0436496	-0.416355	-0.0578079	M7 black|0.8879
14884	RAVER1|ENSG00000161847	black	0.605178	0.887875	0.725243	0.190977	0.265396	0.538337	0.451982	0.169228	-0.366712	-0.51005	-0.265905	-0.469643	-0.0253704	M7 black|0.8879
13910	ZNF524|ENSG00000171443	black	0.282132	0.884976	0.578743	0.168206	0.50902	0.754375	0.498833	0.301319	-0.541923	-0.283094	0.0194909	-0.709843	-0.200663	M7 black|0.885
11448	DAZAP1|ENSG00000071626	black	0.598375	0.884643	0.705426	0.119839	0.232464	0.504397	0.402791	0.255084	-0.352173	-0.504369	-0.124008	-0.4181	8.54653e-05	M7 black|0.8846
412	MBD3|ENSG00000071655	black	0.726088	0.884291	0.803081	0.127023	0.171765	0.367867	0.265276	0.147404	-0.240795	-0.517637	-0.188192	-0.2953	-0.0437502	M7 black|0.8843
23998	ENDOG|ENSG00000167136	black	0.334569	0.883965	0.494607	0.0282628	0.393592	0.759238	0.655795	0.31887	-0.636979	-0.192207	0.0865235	-0.616268	0.0161389	M7 black|0.884
19646	NELFB|ENSG00000188986	black	0.27674	0.883767	0.539634	0.179719	0.532124	0.836974	0.668983	0.342409	-0.668625	-0.20027	0.0114341	-0.740217	-0.105049	M7 black|0.8838
23006	TSC22D4|ENSG00000166925	black	0.53114	0.882966	0.622245	-0.00745022	0.221347	0.534529	0.532104	0.256383	-0.499447	-0.424421	-0.00510989	-0.444065	0.0544894	M7 black|0.883
10646	LYL1|ENSG00000104903	black	0.406292	0.882064	0.638954	0.112871	0.411964	0.705785	0.604898	0.283676	-0.602791	-0.372938	-0.0192426	-0.612122	-0.0297254	M7 black|0.8821
3356	MCRIP1|ENSG00000225663	black	0.54962	0.881281	0.703974	-0.0380101	0.209571	0.539301	0.500448	0.235926	-0.468549	-0.341603	0.00152203	-0.397614	0.0797345	M7 black|0.8813
3646	STK11|ENSG00000118046	black	0.436266	0.880765	0.638572	0.156437	0.380492	0.629692	0.416129	0.266216	-0.433733	-0.37051	-0.053783	-0.565114	-0.142141	M7 black|0.8808
22683	TRAPPC5|ENSG00000181029	black	0.760847	0.880794	0.834218	-0.147662	0.0259173	0.352865	0.435398	0.154713	-0.409111	-0.46925	0.0346219	-0.221835	0.19931	M7 black|0.8808
8739	CYHR1|ENSG00000187954	black	0.542983	0.880687	0.658926	0.102072	0.289605	0.541343	0.441744	0.173239	-0.413362	-0.318918	-0.0441334	-0.433087	-0.0192615	M7 black|0.8807
7484	SRM|ENSG00000116649	black	0.372479	0.878955	0.568614	-0.0256243	0.328865	0.700937	0.603305	0.28893	-0.580759	-0.230867	0.128191	-0.559836	0.0134433	M7 black|0.879
15825	FASTK|ENSG00000164896	black	0.524972	0.878128	0.643826	-0.0548023	0.268719	0.52454	0.473053	0.234413	-0.518477	-0.267087	0.152301	-0.368748	0.0651983	M7 black|0.8781
8903	CAPN15|ENSG00000103326	black	0.643421	0.877778	0.8142	0.24193	0.287475	0.440799	0.28034	0.212231	-0.252268	-0.579473	-0.220164	-0.397542	-0.128562	M7 black|0.8778
21313	ECI1|ENSG00000167969	black	0.35818	0.877431	0.552729	0.101897	0.397633	0.755277	0.638662	0.240014	-0.585207	-0.252578	-0.0137753	-0.645442	-0.0414463	M7 black|0.8774
13064	MPG|ENSG00000103152	black	0.432968	0.876397	0.599046	-0.00798365	0.286087	0.635727	0.564435	0.281365	-0.525006	-0.245392	0.0992441	-0.518119	0.0336299	M7 black|0.8764
7688	MMEL1|ENSG00000142606	black	0.65734	0.875375	0.796517	0.0436157	0.168447	0.422998	0.352875	0.164719	-0.349467	-0.498605	-0.0854396	-0.351912	-0.00736096	M7 black|0.8754
9525	NDUFB7|ENSG00000099795	black	0.314605	0.8738	0.509518	-0.0306334	0.37903	0.725608	0.632667	0.352134	-0.638081	-0.109476	0.235006	-0.570445	0.017344	M7 black|0.8738
20280	RNPEPL1|ENSG00000142327	black	0.671014	0.873211	0.738976	-0.0985912	0.0955161	0.408082	0.43491	0.210149	-0.425972	-0.382618	0.0379242	-0.269849	0.132735	M7 black|0.8732
8543	SNAPC4|ENSG00000165684	black	0.677384	0.87316	0.778247	0.162886	0.245593	0.387014	0.252185	0.207719	-0.248894	-0.503719	-0.150415	-0.311799	-0.0922216	M7 black|0.8732
1902	|ENSG00000232748	black	0.708185	0.872323	0.796749	0.0135828	0.119375	0.383702	0.401586	0.163564	-0.349559	-0.574214	-0.15042	-0.297732	0.078351	M7 black|0.8723
22765	PPP1R37|ENSG00000104866	black	0.643912	0.872134	0.779622	0.0585282	0.195924	0.375923	0.295667	0.201962	-0.344091	-0.558349	-0.0765614	-0.324748	-0.0393037	M7 black|0.8721
4769	IRF2BP1|ENSG00000170604	black	0.659562	0.870589	0.66795	-0.0852462	0.0897896	0.456437	0.527758	0.162618	-0.471679	-0.447528	-0.0368342	-0.333791	0.173935	M7 black|0.8706
9896	LINGO3|ENSG00000220008	black	0.611735	0.869954	0.777653	0.217926	0.262647	0.385917	0.190164	0.194833	-0.21113	-0.696563	-0.250099	-0.397732	-0.168475	M7 black|0.87
4161	PPP1R16A|ENSG00000160972	black	0.670945	0.869944	0.781911	0.125413	0.194963	0.392534	0.267819	0.124371	-0.25663	-0.523142	-0.196119	-0.331149	-0.0538576	M7 black|0.8699
17358	PPP1R12C|ENSG00000125503	black	0.586788	0.8697	0.648094	-0.0368254	0.172239	0.422268	0.322504	0.248025	-0.385977	-0.338946	0.0446463	-0.32391	0.00831838	M7 black|0.8697
3377	AGPAT2|ENSG00000169692	black	0.520131	0.869184	0.644371	-0.00174879	0.243852	0.571882	0.507586	0.197136	-0.438746	-0.310379	-0.0256428	-0.439212	0.029199	M7 black|0.8692
9322	CAPN10|ENSG00000142330	black	0.436854	0.868725	0.551216	0.0513548	0.334656	0.63802	0.543893	0.216035	-0.538984	-0.288569	9.19567e-05	-0.528159	-0.0255665	M7 black|0.8687
4848	JOSD2|ENSG00000161677	black	0.337967	0.867327	0.596499	0.210488	0.482423	0.707668	0.462748	0.246365	-0.448081	-0.318112	-0.0979737	-0.636777	-0.175156	M7 black|0.8673
7475	FAM3A|ENSG00000071889	black	0.495844	0.866073	0.632622	-0.0503741	0.248021	0.530158	0.46325	0.285237	-0.515443	-0.282132	0.145264	-0.413251	0.0451502	M7 black|0.8661
8323	|ENSG00000266962	black	0.317625	0.865354	0.564454	0.25965	0.522818	0.774394	0.584654	0.252409	-0.529897	-0.364529	-0.142016	-0.704881	-0.140429	M7 black|0.8654
16367	SLC25A1|ENSG00000100075	black	0.409582	0.865275	0.585114	-0.04589	0.290755	0.635425	0.55999	0.287336	-0.54644	-0.239477	0.13269	-0.496764	0.0431942	M7 black|0.8653
16867	TOR4A|ENSG00000198113	black	0.373065	0.865121	0.596089	0.205984	0.459246	0.690009	0.515711	0.324919	-0.510848	-0.395117	-0.0773314	-0.634153	-0.138684	M7 black|0.8651
19711	VIM-AS1|ENSG00000229124	black	0.459503	0.864612	0.678765	0.153189	0.352583	0.611904	0.48621	0.237655	-0.433531	-0.438699	-0.132899	-0.546571	-0.0796717	M7 black|0.8646
23712	ASPSCR1|ENSG00000169696	black	0.633786	0.864511	0.687901	-0.100839	0.0706997	0.418038	0.375372	0.194281	-0.37317	-0.412883	-0.0133583	-0.307144	0.109315	M7 black|0.8645
10077	TONSL|ENSG00000160949	black	0.373141	0.863501	0.666235	0.269313	0.473484	0.630528	0.340448	0.182714	-0.393619	-0.41934	-0.118185	-0.612203	-0.265925	M7 black|0.8635
6994	C19orf24|ENSG00000228300	black	0.502379	0.863134	0.612371	-0.0807808	0.210774	0.579468	0.549484	0.205884	-0.537926	-0.187043	0.129999	-0.421723	0.104337	M7 black|0.8631
8850	TP53I13|ENSG00000167543	black	0.694902	0.861315	0.805159	0.105869	0.194535	0.341367	0.25435	0.114319	-0.24725	-0.523453	-0.102691	-0.268457	-0.0427197	M7 black|0.8613
7351	MIB2|ENSG00000197530	black	0.626036	0.861249	0.791976	0.264214	0.318993	0.388337	0.156082	0.180443	-0.179038	-0.528052	-0.198968	-0.365016	-0.214492	M7 black|0.8612
23984	TBL3|ENSG00000183751	black	0.39031	0.860525	0.544501	-0.0342996	0.351424	0.708922	0.655452	0.34497	-0.667079	-0.196107	0.0896596	-0.555332	0.0729765	M7 black|0.8605
4326	GSDMD|ENSG00000104518	black	0.246125	0.859904	0.538142	0.10299	0.531989	0.796773	0.640047	0.326306	-0.691714	-0.209211	0.108986	-0.703414	-0.0949852	M7 black|0.8599
16160	ZNF296|ENSG00000170684	black	0.576689	0.859167	0.665012	-0.0796491	0.137558	0.506695	0.551652	0.218407	-0.544793	-0.461333	-0.046675	-0.404872	0.148994	M7 black|0.8592
20287	ARFRP1|ENSG00000101246	black	0.322183	0.858605	0.505777	0.0706513	0.40985	0.7515	0.653429	0.32396	-0.646934	-0.270884	-0.0107143	-0.63519	-0.00253347	M7 black|0.8586
1302	LRRC24|ENSG00000254402	black	0.612914	0.85863	0.775262	0.13381	0.230035	0.36956	0.221844	0.159979	-0.230728	-0.643578	-0.165128	-0.323975	-0.0752394	M7 black|0.8586
6426	ARRDC1|ENSG00000197070	black	0.506896	0.858061	0.637521	-0.0326017	0.224639	0.468059	0.332844	0.287404	-0.403571	-0.389011	0.0234712	-0.390475	-0.0307269	M7 black|0.8581
8166	PEX16|ENSG00000121680	black	0.57885	0.857792	0.632384	-0.159284	0.139041	0.512453	0.587083	0.21319	-0.557255	-0.203326	0.11832	-0.334805	0.201793	M7 black|0.8578
199	IRF7|ENSG00000185507	black	0.392755	0.857333	0.545007	-0.0126139	0.286403	0.702698	0.616851	0.216373	-0.574505	-0.251423	0.0192387	-0.577863	0.0362566	M7 black|0.8573
14368	PIGQ|ENSG00000007541	black	0.660396	0.857045	0.747918	0.0738521	0.191541	0.382648	0.312644	0.183756	-0.326837	-0.480751	-0.120002	-0.288962	0.0029326	M7 black|0.857
20714	ATP5F1D|ENSG00000099624	black	0.63744	0.856827	0.77017	-0.15193	0.0769625	0.379976	0.37635	0.183566	-0.425748	-0.375421	0.156883	-0.284508	0.0922779	M7 black|0.8568
8057	ZC3H3|ENSG00000014164	black	0.72287	0.856846	0.799785	0.156505	0.146006	0.354903	0.274448	0.127497	-0.209166	-0.579686	-0.256839	-0.296223	-0.0147792	M7 black|0.8568
8568	INPP5E|ENSG00000148384	black	0.425968	0.856626	0.647741	0.269611	0.453664	0.601804	0.338226	0.269112	-0.363997	-0.419001	-0.164259	-0.56984	-0.231295	M7 black|0.8566
19526	TRMT61A|ENSG00000166166	black	0.584321	0.856108	0.693022	0.0789708	0.227529	0.484972	0.426411	0.196219	-0.348174	-0.405285	-0.0597215	-0.350553	0.0573945	M7 black|0.8561
2583	MYPOP|ENSG00000176182	black	0.431375	0.855939	0.625793	0.0418178	0.310747	0.571583	0.421733	0.225053	-0.483151	-0.410489	-0.0045538	-0.522745	-0.0789944	M7 black|0.8559
7867	DHX34|ENSG00000134815	black	0.385628	0.855318	0.598465	0.245986	0.453224	0.625851	0.379152	0.214252	-0.376727	-0.352841	-0.0909571	-0.560356	-0.203212	M7 black|0.8553
10413	C9orf16|ENSG00000171159	black	0.728204	0.855161	0.809227	-0.138827	0.0142458	0.316944	0.347366	0.136056	-0.340251	-0.405515	0.0650112	-0.198027	0.144259	M7 black|0.8552
5360	CHST12|ENSG00000136213	black	0.44955	0.854311	0.64887	0.129209	0.31916	0.587717	0.454395	0.310998	-0.437325	-0.478917	-0.08502	-0.527315	-0.07331	M7 black|0.8543
8388	ZNF768|ENSG00000169957	black	0.499268	0.852432	0.604054	0.0664889	0.299517	0.541794	0.423074	0.152564	-0.396347	-0.333749	0.00435785	-0.4284	-0.0503845	M7 black|0.8524
7994	CPTP|ENSG00000224051	black	0.410924	0.851355	0.587451	0.0300273	0.334756	0.657072	0.652942	0.220652	-0.623892	-0.376119	-0.0318528	-0.551864	0.0460829	M7 black|0.8514
14934	GPX1P1|ENSG00000197582	black	0.463704	0.850736	0.623236	0.0429268	0.30921	0.629625	0.629102	0.382734	-0.553119	-0.272777	0.0616982	-0.497966	0.0599482	M7 black|0.8507
11861	APBA3|ENSG00000011132	black	0.303652	0.850551	0.53943	0.271129	0.549143	0.76548	0.526779	0.238027	-0.530146	-0.257285	-0.0647762	-0.689627	-0.197035	M7 black|0.8506
21915	PIN1|ENSG00000127445	black	0.606694	0.850339	0.67014	-0.0681946	0.14784	0.415603	0.352979	0.120907	-0.319682	-0.340544	0.0378592	-0.266356	0.0716385	M7 black|0.8503
28	TRIOBP|ENSG00000100106	black	0.359253	0.850182	0.654352	0.239224	0.468084	0.638098	0.387607	0.260787	-0.369993	-0.400433	-0.106531	-0.578852	-0.2096	M7 black|0.8502
18740	NUDT16L1|ENSG00000168101	black	0.574973	0.849627	0.66662	-0.125422	0.12634	0.4908	0.573757	0.243796	-0.5262	-0.339146	0.126888	-0.312845	0.23264	M7 black|0.8496
11928	SCRIB|ENSG00000180900	black	0.512339	0.849391	0.726217	0.155433	0.303848	0.4542	0.213738	0.206974	-0.252811	-0.510465	-0.096602	-0.411536	-0.158839	M7 black|0.8494
9717	RNH1|ENSG00000023191	black	0.554209	0.849096	0.612471	-0.0447268	0.149177	0.480143	0.466379	0.201082	-0.438216	-0.347676	-0.0518466	-0.361212	0.0996406	M7 black|0.8491
6401	PLEC|ENSG00000178209	black	0.591841	0.846703	0.768176	0.365567	0.342451	0.432456	0.173584	0.17564	-0.16341	-0.611325	-0.36053	-0.441253	-0.261031	M7 black|0.8467
22968	ATP13A2|ENSG00000159363	black	0.371579	0.845854	0.560133	0.283692	0.474513	0.635301	0.345048	0.303828	-0.338467	-0.331092	-0.144181	-0.582859	-0.248579	M7 black|0.8459
16957	RAB11B|ENSG00000185236	black	0.531444	0.845293	0.617097	0.132423	0.307782	0.532742	0.461301	0.214809	-0.403721	-0.32555	-0.120175	-0.420519	0.00291345	M7 black|0.8453
5536	|ENSG00000267125	black	0.468765	0.845244	0.60629	0.114298	0.268681	0.5502	0.372535	0.233839	-0.377156	-0.410018	-0.0810969	-0.506023	-0.109361	M7 black|0.8452
19808	NA|ENSG00000267427	black	0.451405	0.842919	0.575898	0.180447	0.382299	0.620975	0.525019	0.271665	-0.507822	-0.309368	-0.0762218	-0.525518	-0.048681	M7 black|0.8429
9900	ENKD1|ENSG00000124074	black	0.477974	0.842102	0.575828	0.0272008	0.261143	0.594713	0.544992	0.223807	-0.51059	-0.29708	0.00525918	-0.457176	0.038665	M7 black|0.8421
2201	PGLS|ENSG00000130313	black	0.504741	0.841903	0.644427	-0.0773095	0.169315	0.471333	0.373785	0.227366	-0.391468	-0.32273	0.119842	-0.365693	0.034344	M7 black|0.8419
10232	PTRH1|ENSG00000187024	black	0.459824	0.841582	0.637627	0.104554	0.307835	0.592065	0.489129	0.233977	-0.430186	-0.389231	-0.102704	-0.498671	-0.0378525	M7 black|0.8416
1483	TEPSIN|ENSG00000167302	black	0.569868	0.84084	0.74877	0.0748693	0.245738	0.415546	0.273543	0.174564	-0.319622	-0.460761	-0.0519185	-0.36041	-0.0849764	M7 black|0.8408
16976	RFX1|ENSG00000132005	black	0.677575	0.840484	0.73002	0.123948	0.128435	0.390266	0.296955	0.126801	-0.237903	-0.540434	-0.248985	-0.308366	0.00750416	M7 black|0.8405
24568	SLX1A|ENSG00000132207	black	0.458341	0.840269	0.648979	0.221121	0.35858	0.561708	0.34104	0.187277	-0.33767	-0.372012	-0.159135	-0.534081	-0.183217	M7 black|0.8403
4327	BAD|ENSG00000002330	black	0.318327	0.839843	0.529521	-0.029086	0.325013	0.684338	0.532273	0.280166	-0.55466	-0.218569	0.12109	-0.559549	-0.0295239	M7 black|0.8398
16531	|ENSG00000263218	black	0.500798	0.839432	0.663906	0.097843	0.272155	0.540366	0.482571	0.267553	-0.438837	-0.415262	-0.0933261	-0.450345	-7.77671e-05	M7 black|0.8394
2161	DUSP28|ENSG00000188542	black	0.36489	0.839322	0.598522	0.0297052	0.387376	0.6455	0.511449	0.287625	-0.530092	-0.286347	0.109527	-0.523611	-0.0176561	M7 black|0.8393
23816	S1PR4|ENSG00000125910	black	0.486981	0.8392	0.684444	-0.0189943	0.249455	0.555694	0.555601	0.288136	-0.578752	-0.434619	0.0114841	-0.473118	0.082415	M7 black|0.8392
17267	|ENSG00000230212	black	0.434948	0.838401	0.601903	0.115932	0.309157	0.583138	0.473508	0.244122	-0.458	-0.389909	-0.0739634	-0.521856	-0.0583266	M7 black|0.8384
10822	FAM173A|ENSG00000103254	black	0.707116	0.838294	0.792404	-0.153797	0.0115228	0.282828	0.323452	0.136201	-0.367373	-0.523827	0.00695946	-0.177206	0.154034	M7 black|0.8383
19431	PYCARD-AS1|ENSG00000261359	black	0.294292	0.837116	0.567825	0.0145055	0.397424	0.681997	0.548843	0.286952	-0.608927	-0.287016	0.125346	-0.596838	-0.0498983	M7 black|0.8371
908	|ENSG00000273154	black	0.635725	0.836463	0.817315	0.144757	0.223556	0.420133	0.318575	0.122565	-0.267357	-0.533884	-0.216244	-0.351091	-0.0459777	M7 black|0.8365
24526	RABL6|ENSG00000196642	black	0.564105	0.836074	0.629715	0.216899	0.28685	0.46422	0.320155	0.227786	-0.288813	-0.387535	-0.175487	-0.413796	-0.123327	M7 black|0.8361
10188	ATAD3A|ENSG00000197785	black	0.46588	0.835925	0.628398	0.215019	0.357153	0.570532	0.370534	0.175893	-0.325785	-0.353696	-0.145153	-0.503781	-0.158216	M7 black|0.8359
3240	GPX1|ENSG00000233276	black	0.444534	0.834505	0.587479	-0.109049	0.233275	0.602753	0.663632	0.392274	-0.620482	-0.285571	0.1736	-0.453955	0.147912	M7 black|0.8345
10619	|ENSG00000272449	black	0.701668	0.833972	0.803223	-0.0795043	0.0425307	0.348896	0.354221	0.16779	-0.312701	-0.52183	-0.0860388	-0.261751	0.0954783	M7 black|0.834
1641	DGKZ|ENSG00000149091	black	0.440831	0.833534	0.613834	0.167184	0.340348	0.545906	0.337564	0.340087	-0.338931	-0.354121	-0.0684273	-0.480842	-0.150575	M7 black|0.8335
11713	ZFPM1|ENSG00000179588	black	0.520792	0.833204	0.699606	0.305425	0.359122	0.490092	0.275478	0.198751	-0.238236	-0.494653	-0.259912	-0.48042	-0.227086	M7 black|0.8332
6477	GPAA1|ENSG00000197858	black	0.264834	0.832969	0.495253	0.128813	0.497215	0.73613	0.523352	0.327763	-0.557654	-0.088138	0.0989562	-0.616114	-0.120059	M7 black|0.833
12570	PROB1|ENSG00000228672	black	0.552984	0.832759	0.694023	0.117275	0.228569	0.475562	0.396223	0.154916	-0.30234	-0.53888	-0.187428	-0.40517	-0.0161397	M7 black|0.8328
11758	NPRL3|ENSG00000103148	black	0.264013	0.832105	0.54348	0.277558	0.549287	0.742708	0.471129	0.24099	-0.482393	-0.18701	0.00314386	-0.691073	-0.235066	M7 black|0.8321
24019	ZBTB45|ENSG00000119574	black	0.764426	0.830579	0.800776	-0.00429535	0.0578035	0.315947	0.396059	0.137368	-0.299143	-0.529286	-0.167281	-0.17298	0.183908	M7 black|0.8306
13457	NACC1|ENSG00000160877	black	0.617374	0.83015	0.637386	0.0776653	0.150563	0.415391	0.425071	0.23824	-0.353605	-0.482286	-0.117734	-0.330183	0.052293	M7 black|0.8302
4052	REX1BD|ENSG00000006015	black	0.572776	0.830079	0.740474	0.0104615	0.174759	0.327491	0.188851	0.193107	-0.275833	-0.539296	0.01495	-0.285769	-0.0484416	M7 black|0.8301
3307	UBE2J2|ENSG00000160087	black	0.657679	0.829914	0.689409	-2.97743e-05	0.127878	0.48087	0.583544	0.214663	-0.460962	-0.41624	-0.135121	-0.328703	0.219317	M7 black|0.8299
20643	AURKAIP1|ENSG00000175756	black	0.636859	0.828601	0.6427	-0.322227	-0.0330838	0.407816	0.587073	0.232836	-0.554401	-0.254893	0.231762	-0.181788	0.376802	M7 black|0.8286
7695	MVB12A|ENSG00000141971	black	0.429514	0.827153	0.631175	0.120652	0.334111	0.518474	0.282307	0.186679	-0.279645	-0.407938	-0.0635484	-0.438201	-0.126188	M7 black|0.8272
13746	NA|ENSG00000229387	black	0.568746	0.8269	0.719497	0.0388327	0.216291	0.468003	0.470784	0.150693	-0.401527	-0.449406	-0.0796022	-0.33933	0.0906522	M7 black|0.8269
8857	CHMP6|ENSG00000176108	black	0.298404	0.826546	0.609453	0.273438	0.534072	0.78005	0.623679	0.345916	-0.566628	-0.312234	-0.109333	-0.699066	-0.112295	M7 black|0.8265
14524	INTS11|ENSG00000127054	black	0.467316	0.826314	0.569642	0.248753	0.395973	0.51563	0.329546	0.24354	-0.340988	-0.398196	-0.185115	-0.478094	-0.193356	M7 black|0.8263
18996	TPGS1|ENSG00000141933	black	0.624842	0.82616	0.802166	0.2666	0.254611	0.374132	0.197133	0.127695	-0.159164	-0.644611	-0.270938	-0.365425	-0.158068	M7 black|0.8262
7040	GNB2|ENSG00000172354	black	0.389315	0.825879	0.455802	-0.132372	0.218344	0.655433	0.709826	0.302912	-0.676673	-0.144644	0.151824	-0.50115	0.146027	M7 black|0.8259
22268	TELO2|ENSG00000100726	black	0.41373	0.825476	0.603356	0.156565	0.38088	0.574378	0.429275	0.306331	-0.462294	-0.341272	-0.0540406	-0.519872	-0.108933	M7 black|0.8255
3017	LZTS2|ENSG00000107816	black	0.574919	0.825396	0.722583	0.190354	0.311174	0.455083	0.330621	0.143268	-0.314446	-0.462597	-0.11675	-0.392686	-0.089744	M7 black|0.8254
2281	PRR22|ENSG00000212123	black	0.602655	0.825397	0.767459	0.0759319	0.219009	0.404878	0.300562	0.219194	-0.302747	-0.46529	-0.104666	-0.325137	-0.0376456	M7 black|0.8254
3326	ZNF444|ENSG00000167685	black	0.462443	0.824182	0.647002	0.174706	0.356978	0.514846	0.320148	0.207625	-0.379258	-0.337683	-0.0397769	-0.478435	-0.160756	M7 black|0.8242
17636	POP7|ENSG00000172336	black	0.504546	0.823985	0.609956	-0.0844763	0.188381	0.582941	0.641253	0.205652	-0.542937	-0.242977	0.0532416	-0.389737	0.210568	M7 black|0.824
7006	GALK1|ENSG00000108479	black	0.320868	0.823287	0.52075	0.0573657	0.385853	0.634823	0.47474	0.267263	-0.495723	-0.23889	0.0671402	-0.536344	-0.06079	M7 black|0.8233
14110	SSBP4|ENSG00000130511	black	0.525379	0.823142	0.675649	-0.0541589	0.121447	0.405893	0.2954	0.214506	-0.339979	-0.470916	-0.00562341	-0.356823	-0.0196958	M7 black|0.8231
14901	C19orf47|ENSG00000160392	black	0.336559	0.823049	0.509698	0.208607	0.416835	0.631506	0.448089	0.260337	-0.419622	-0.333841	-0.0915553	-0.552492	-0.148235	M7 black|0.823
8111	PDLIM2|ENSG00000120913	black	0.190721	0.822505	0.476322	0.216712	0.535079	0.784993	0.517175	0.233988	-0.511176	-0.226031	-0.0231888	-0.734372	-0.239863	M7 black|0.8225
10420	|ENSG00000269176	black	0.477676	0.82138	0.643462	-0.0498294	0.260651	0.496341	0.473386	0.236346	-0.503423	-0.311537	0.127473	-0.362766	0.0424425	M7 black|0.8214
18273	ISOC2|ENSG00000063241	black	0.329445	0.821113	0.573981	0.0397202	0.368257	0.718825	0.648808	0.231486	-0.577081	-0.235075	0.0495378	-0.590239	0.0134299	M7 black|0.8211
17193	ALKBH7|ENSG00000125652	black	0.626446	0.820895	0.750787	-0.173383	0.0222784	0.340924	0.351137	0.19709	-0.400096	-0.380002	0.175993	-0.246146	0.139513	M7 black|0.8209
22329	FAM207A|ENSG00000160256	black	0.241442	0.820534	0.549296	0.245698	0.539824	0.745094	0.481923	0.292732	-0.49565	-0.281439	-0.0388224	-0.68584	-0.201854	M7 black|0.8205
15091	|ENSG00000269439	black	0.539438	0.819924	0.732678	0.089509	0.210013	0.395854	0.274325	0.220893	-0.294147	-0.604111	-0.100857	-0.376186	-0.0728912	M7 black|0.8199
17233	MIEF2|ENSG00000177427	black	0.226608	0.818456	0.488802	0.19048	0.546999	0.778037	0.57149	0.297969	-0.571768	-0.218671	-0.0183829	-0.677347	-0.133098	M7 black|0.8185
20494	C8orf82|ENSG00000213563	black	0.493369	0.817929	0.715098	0.258956	0.349591	0.456308	0.203234	0.175252	-0.205974	-0.528231	-0.217049	-0.438315	-0.190634	M7 black|0.8179
17022	EVI5L|ENSG00000142459	black	0.37557	0.816902	0.561665	0.251057	0.431659	0.605885	0.358712	0.239963	-0.37564	-0.333786	-0.113244	-0.57919	-0.208889	M7 black|0.8169
16943	TPRN|ENSG00000176058	black	0.284871	0.81648	0.505503	0.305589	0.522742	0.730701	0.461592	0.244833	-0.435555	-0.256284	-0.142043	-0.665335	-0.233689	M7 black|0.8165
23388	|ENSG00000235078	black	0.528137	0.815868	0.764294	0.0867591	0.256579	0.472798	0.366762	0.171	-0.348681	-0.545084	-0.0824388	-0.424255	-0.0334486	M7 black|0.8159
9277	COMTD1|ENSG00000165644	black	0.511142	0.815896	0.688238	0.0999987	0.277692	0.483278	0.395597	0.204341	-0.352004	-0.408636	-0.106909	-0.400065	-0.0371881	M7 black|0.8159
419	SLC38A10|ENSG00000157637	black	0.331275	0.814173	0.616625	0.472028	0.59056	0.652611	0.321486	0.248244	-0.328097	-0.449598	-0.256185	-0.658048	-0.349325	M7 black|0.8142
17457	C9orf129|ENSG00000204352	black	0.51858	0.811201	0.745601	0.377435	0.355036	0.479136	0.27281	0.136048	-0.218565	-0.55423	-0.370349	-0.497445	-0.235858	M7 black|0.8112
19485	POLR2L|ENSG00000177700	black	0.285173	0.810717	0.427666	0.0731401	0.395558	0.742123	0.637963	0.27343	-0.561862	-0.0658212	0.0680021	-0.58032	-0.00936782	M7 black|0.8107
21340	WIZ|ENSG00000011451	black	0.781694	0.81015	0.786649	0.0714519	0.0509791	0.253769	0.28736	0.145505	-0.197822	-0.58104	-0.241029	-0.160748	0.091933	M7 black|0.8102
6782	GLI4|ENSG00000250571	black	0.438726	0.809963	0.704505	0.366326	0.491811	0.561004	0.319802	0.207692	-0.319712	-0.384158	-0.172639	-0.517801	-0.228784	M7 black|0.81
2110	RALY|ENSG00000125970	black	0.476814	0.809531	0.570719	-0.214752	0.0876952	0.563994	0.669194	0.266691	-0.628248	-0.230491	0.151025	-0.395702	0.255874	M7 black|0.8095
6486	SELENOH|ENSG00000211450	black	0.247645	0.809072	0.552671	-0.026551	0.398322	0.710957	0.616633	0.338496	-0.688348	-0.161512	0.245773	-0.616821	-0.0063708	M7 black|0.8091
6991	NA|ENSG00000188686	black	0.692208	0.808926	0.701941	0.023499	0.0339975	0.268889	0.222555	0.101754	-0.210477	-0.560782	-0.164299	-0.222849	0.0297889	M7 black|0.8089
9493	ARMC5|ENSG00000140691	black	0.514469	0.808607	0.645392	0.184629	0.281104	0.544552	0.437164	0.169831	-0.343386	-0.395518	-0.185081	-0.432843	-0.0102662	M7 black|0.8086
18939	NFKBIL1|ENSG00000204498	black	0.255036	0.808319	0.482233	0.0773224	0.441956	0.754594	0.590148	0.220756	-0.599261	-0.138787	0.0591012	-0.663884	-0.099814	M7 black|0.8083
14680	SNAI3|ENSG00000185669	black	0.319634	0.808212	0.497242	0.0152595	0.345719	0.706159	0.651891	0.293013	-0.631766	-0.214245	0.0447399	-0.60829	0.0115409	M7 black|0.8082
15545	CCDC22|ENSG00000101997	black	0.305345	0.807563	0.445569	-0.0241445	0.353257	0.71853	0.708278	0.288878	-0.681365	-0.149238	0.0886212	-0.573265	0.0948802	M7 black|0.8076
9293	PYGB|ENSG00000100994	black	0.421744	0.807255	0.514913	0.15857	0.363678	0.598795	0.469524	0.307499	-0.413307	-0.217013	-0.0389765	-0.486471	-0.045237	M7 black|0.8073
3037	EFHD2|ENSG00000142634	black	0.624005	0.806601	0.662221	-0.10382	0.0396928	0.405443	0.452396	0.392146	-0.407187	-0.372136	-0.0148947	-0.284899	0.160059	M7 black|0.8066
9291	CLPP|ENSG00000125656	black	0.309579	0.805742	0.465038	-0.130491	0.304659	0.679288	0.653346	0.326099	-0.680383	-0.0645925	0.274745	-0.521902	0.0805228	M7 black|0.8057
19376	PTGES2|ENSG00000148334	black	0.446182	0.805201	0.578479	0.271034	0.384112	0.509409	0.347741	0.232106	-0.335695	-0.401173	-0.18782	-0.48299	-0.181114	M7 black|0.8052
14840	PRR12|ENSG00000126464	black	0.38181	0.804882	0.634509	0.46992	0.51115	0.618735	0.344605	0.233717	-0.328163	-0.442071	-0.278975	-0.634436	-0.304655	M7 black|0.8049
20275	CORO1A|ENSG00000102879	black	0.257571	0.804755	0.447158	0.0284842	0.409291	0.738236	0.668737	0.303737	-0.684239	-0.0684622	0.174875	-0.61359	0.0104172	M7 black|0.8048
1478	|ENSG00000272667	black	0.521586	0.804601	0.66314	-0.106299	0.174949	0.492067	0.529414	0.182994	-0.50547	-0.444564	-0.00312043	-0.363287	0.15298	M7 black|0.8046
14987	|ENSG00000255050	black	0.546503	0.804428	0.666145	0.0922052	0.241562	0.414487	0.315123	0.163517	-0.314961	-0.417147	-0.0836218	-0.354114	-0.0705111	M7 black|0.8044
5620	|ENSG00000271858	black	0.284333	0.803781	0.59912	0.293516	0.554417	0.636304	0.328789	0.222552	-0.366877	-0.324379	-0.017758	-0.599085	-0.294111	M7 black|0.8038
2697	COPE|ENSG00000105669	black	0.750502	0.803611	0.641331	-0.238141	-0.127401	0.292618	0.483454	0.141909	-0.372974	-0.378932	-0.00457453	-0.131222	0.349041	M7 black|0.8036
13825	FBXO46|ENSG00000177051	black	0.450403	0.803584	0.612718	0.0984785	0.324538	0.557714	0.481067	0.161078	-0.412323	-0.36953	-0.0338501	-0.444393	-0.0320765	M7 black|0.8036
13263	EXOSC4|ENSG00000178896	black	0.6214	0.802651	0.580875	-0.256215	-0.00814583	0.43936	0.667773	0.2287	-0.576521	-0.323331	0.084986	-0.246647	0.384261	M7 black|0.8027
11398	MED16|ENSG00000175221	black	0.349744	0.802277	0.563568	0.242182	0.433011	0.681287	0.509741	0.200899	-0.485638	-0.302845	-0.129801	-0.633246	-0.12837	M7 black|0.8023
11120	NOC4L|ENSG00000184967	black	0.703428	0.800845	0.656501	-0.137114	-0.0165939	0.3324	0.443552	0.220803	-0.407993	-0.436593	-0.0371835	-0.194827	0.250916	M7 black|0.8008
7796	TEDC1|ENSG00000185347	black	0.74761	0.800076	0.754329	-0.014124	0.0173169	0.284931	0.319777	0.0980402	-0.25481	-0.578976	-0.226048	-0.196766	0.117131	M7 black|0.8001
9357	PYCR3|ENSG00000104524	black	0.389298	0.799319	0.4806	-0.0231549	0.252415	0.646835	0.648039	0.271495	-0.586651	-0.240695	-0.0197535	-0.507921	0.139305	M7 black|0.7993
5282	ZNF428|ENSG00000131116	black	0.401956	0.798972	0.563106	-0.101682	0.23694	0.529603	0.449228	0.269828	-0.465324	-0.175402	0.248934	-0.396956	0.0495373	M7 black|0.799
6443	FAM189B|ENSG00000160767	black	0.253994	0.798816	0.487796	0.201451	0.425201	0.661696	0.389795	0.254876	-0.432993	-0.267168	-0.0357494	-0.638132	-0.227472	M7 black|0.7988
3941	MRPS2|ENSG00000122140	black	0.334152	0.798745	0.483319	-0.0908666	0.30349	0.710258	0.709011	0.284232	-0.658155	-0.101118	0.186506	-0.527338	0.147151	M7 black|0.7987
15406	LINC01003|ENSG00000261455	black	0.367253	0.798612	0.646186	0.0882243	0.368263	0.616007	0.451827	0.237754	-0.443389	-0.331549	0.0182034	-0.50837	-0.0531272	M7 black|0.7986
12498	RBCK1|ENSG00000125826	black	0.26882	0.798455	0.475542	0.0617547	0.39662	0.629036	0.416007	0.268737	-0.470062	-0.187149	0.146411	-0.54507	-0.120156	M7 black|0.7985
11973	DUT|ENSG00000128951	black	0.482735	0.798295	0.697452	-0.0373789	0.268181	0.437126	0.324568	0.204799	-0.420767	-0.368332	0.137688	-0.33512	-0.0048085	M7 black|0.7983
22466	TRAPPC6A|ENSG00000007255	black	0.223804	0.79776	0.533951	0.199277	0.521478	0.69999	0.442103	0.267886	-0.446784	-0.17715	0.0735959	-0.627746	-0.214158	M7 black|0.7978
1630	ZNF282|ENSG00000170265	black	0.511381	0.796848	0.602156	0.079121	0.23522	0.566682	0.594366	0.24514	-0.483472	-0.379358	-0.115939	-0.43114	0.132433	M7 black|0.7968
2495	ABHD8|ENSG00000127220	black	0.556409	0.796653	0.687621	0.0671434	0.195592	0.393829	0.339129	0.158523	-0.332632	-0.500944	-0.0877457	-0.324196	-0.00604573	M7 black|0.7967
21330	PSMB10|ENSG00000205220	black	0.388333	0.796172	0.52023	-0.193308	0.220789	0.637367	0.753471	0.275853	-0.751758	-0.0984265	0.237499	-0.464546	0.229693	M7 black|0.7962
15163	MRPL53|ENSG00000204822	black	0.612468	0.795495	0.670796	-0.206551	-0.00262481	0.389248	0.476348	0.17885	-0.440805	-0.272141	0.14102	-0.251299	0.227325	M7 black|0.7955
16638	HS6ST1P1|ENSG00000187952	black	0.551701	0.795311	0.721489	0.264149	0.27203	0.438538	0.332399	0.172571	-0.291366	-0.575745	-0.270591	-0.435468	-0.111246	M7 black|0.7953
12277	GTPBP6|ENSG00000178605	black	0.721338	0.794931	0.762285	0.03351	0.0861486	0.240941	0.234606	0.181039	-0.216775	-0.515246	-0.108741	-0.164219	0.023529	M7 black|0.7949
15031	NA|ENSGR0000178605	black	0.721338	0.794931	0.762285	0.03351	0.0861486	0.240941	0.234606	0.181039	-0.216775	-0.515246	-0.108741	-0.164219	0.023529	M7 black|0.7949
10195	|ENSG00000239636	black	0.287737	0.794609	0.622122	0.370067	0.592485	0.674993	0.361815	0.249011	-0.330736	-0.344636	-0.150973	-0.631346	-0.301857	M7 black|0.7946
3414	AP4M1|ENSG00000221838	black	0.266449	0.794449	0.381746	0.00410991	0.384526	0.723892	0.606749	0.295107	-0.602459	-0.0224931	0.151032	-0.556788	0.00695487	M7 black|0.7944
19345	PCBP1|ENSG00000169564	black	0.483836	0.794195	0.591672	-0.196035	0.130474	0.585714	0.701369	0.227676	-0.638686	-0.251658	0.0859821	-0.399265	0.301285	M7 black|0.7942
16010	DNLZ|ENSG00000213221	black	0.511101	0.793331	0.661104	-0.0364356	0.187701	0.467435	0.436661	0.128224	-0.397256	-0.345187	0.00736056	-0.340003	0.0684926	M7 black|0.7933
7022	|ENSG00000260274	black	0.547236	0.792822	0.724027	-0.0507616	0.189267	0.419625	0.406645	0.16995	-0.393343	-0.435852	0.049486	-0.302751	0.0848667	M7 black|0.7928
10344	LRP10|ENSG00000197324	black	0.282401	0.79243	0.516281	0.251837	0.442781	0.717638	0.535516	0.18571	-0.486279	-0.265955	-0.106221	-0.687692	-0.162995	M7 black|0.7924
16934	MBOAT7|ENSG00000125505	black	0.239329	0.792241	0.523166	0.302449	0.572994	0.697668	0.370841	0.304043	-0.453336	-0.254356	-0.0142303	-0.66865	-0.298953	M7 black|0.7922
19771	MFSD3|ENSG00000167700	black	0.145282	0.79188	0.511763	0.241499	0.607363	0.737998	0.394601	0.249922	-0.508633	-0.231337	0.0584833	-0.729114	-0.326841	M7 black|0.7919
12211	TOLLIP|ENSG00000078902	black	0.446717	0.791903	0.535283	0.0277215	0.201454	0.585393	0.589544	0.256859	-0.509412	-0.300221	-0.0502286	-0.49139	0.103552	M7 black|0.7919
9008	RNF166|ENSG00000158717	black	0.66609	0.790388	0.677733	-0.120705	0.0139564	0.290541	0.371778	0.34997	-0.381983	-0.468538	-0.00114298	-0.179754	0.168209	M7 black|0.7904
24209	PPP1R3F|ENSG00000049769	black	0.515482	0.790154	0.695381	0.193308	0.290365	0.404742	0.254337	0.170792	-0.259533	-0.527726	-0.170819	-0.375436	-0.130424	M7 black|0.7902
6145	PLD3|ENSG00000105223	black	0.178483	0.790101	0.523487	0.324044	0.623686	0.747359	0.40842	0.317202	-0.45023	-0.250347	-0.0564683	-0.730698	-0.333333	M7 black|0.7901
18603	|ENSG00000254501	black	0.751213	0.789698	0.699546	-0.308248	-0.125097	0.242533	0.432223	0.147403	-0.411945	-0.317558	0.161988	-0.0610739	0.342617	M7 black|0.7897
11919	NA|ENSG00000204771	black	0.677605	0.789537	0.734103	0.171469	0.141806	0.26851	0.158332	0.0953039	-0.142482	-0.481271	-0.208482	-0.239664	-0.101519	M7 black|0.7895
20534	|ENSG00000264578	black	0.423305	0.789066	0.502278	-0.0172275	0.279976	0.562292	0.524079	0.20554	-0.525385	-0.252143	0.0159637	-0.412998	0.0702112	M7 black|0.7891
10263	|ENSG00000272841	black	0.585466	0.789008	0.730963	0.0246043	0.145092	0.413868	0.375688	0.132811	-0.341105	-0.540175	-0.113384	-0.336399	0.0730624	M7 black|0.789
9520	LRFN4|ENSG00000173621	black	0.451065	0.787644	0.695389	0.223387	0.387703	0.455544	0.234848	0.128443	-0.267694	-0.444835	-0.126121	-0.421181	-0.193543	M7 black|0.7876
16241	SLC39A4|ENSG00000147804	black	0.343143	0.787276	0.604777	0.223472	0.398133	0.579731	0.338954	0.208491	-0.36649	-0.416696	-0.131691	-0.55436	-0.210238	M7 black|0.7873
3235	TMEM191A|ENSG00000226287	black	0.485169	0.786597	0.680216	0.0354149	0.229107	0.41266	0.290081	0.15229	-0.342328	-0.465697	0.014999	-0.368149	-0.045748	M7 black|0.7866
12225	|ENSG00000261819	black	0.363669	0.786499	0.487033	0.113182	0.353069	0.590362	0.473669	0.204375	-0.474732	-0.279814	-0.0725705	-0.551706	-0.0866844	M7 black|0.7865
18072	TNRC18P3|ENSG00000189166	black	0.709655	0.786244	0.7755	0.111867	0.0670266	0.218836	0.15901	0.0911873	-0.144451	-0.698656	-0.269056	-0.207466	-0.0266022	M7 black|0.7862
6796	UNKL|ENSG00000059145	black	0.365255	0.786083	0.607946	0.362724	0.545448	0.542641	0.291016	0.283663	-0.346071	-0.444844	-0.163829	-0.53638	-0.278532	M7 black|0.7861
7077	CENPB|ENSG00000125817	black	0.309965	0.785985	0.453297	-0.020564	0.3448	0.714831	0.754697	0.334125	-0.691246	-0.130184	0.145596	-0.551498	0.117318	M7 black|0.786
24219	PAK4|ENSG00000130669	black	0.471615	0.785919	0.580848	0.144208	0.290519	0.531591	0.424162	0.214955	-0.388291	-0.346691	-0.114351	-0.429299	-0.0397185	M7 black|0.7859
7883	MRPL4|ENSG00000105364	black	0.610524	0.785554	0.595943	-0.177885	0.0166001	0.336578	0.387354	0.143539	-0.322415	-0.263	0.160201	-0.15911	0.199963	M7 black|0.7856
2318	PTDSS2|ENSG00000174915	black	0.525452	0.785076	0.68608	0.152642	0.250673	0.420419	0.318436	0.182001	-0.350068	-0.378254	-0.0982874	-0.408912	-0.0938627	M7 black|0.7851
11544	HPCAL1|ENSG00000115756	black	0.409138	0.784286	0.538696	-0.00399297	0.277709	0.61807	0.597224	0.274025	-0.550568	-0.241391	0.0744452	-0.506021	0.0650079	M7 black|0.7843
13509	NA|ENSG00000204775	black	0.265978	0.784273	0.455716	0.109153	0.393154	0.668541	0.442808	0.233647	-0.451206	-0.112433	0.0311314	-0.587962	-0.131202	M7 black|0.7843
8247	RFNG|ENSG00000169733	black	0.412625	0.783703	0.616085	0.101417	0.353918	0.511411	0.323004	0.159995	-0.375767	-0.274464	0.0413385	-0.433168	-0.100432	M7 black|0.7837
12920	MRPL23|ENSG00000214026	black	0.25357	0.783359	0.456429	-0.116221	0.323213	0.726592	0.70334	0.310762	-0.699798	-0.00625984	0.344824	-0.556392	0.107502	M7 black|0.7834
18677	ZDHHC12|ENSG00000160446	black	0.587514	0.782145	0.609215	-0.250432	0.00447655	0.413111	0.574779	0.214456	-0.494208	-0.240808	0.158585	-0.198562	0.318763	M7 black|0.7821
11668	|ENSG00000256028	black	0.42561	0.781793	0.650685	0.158988	0.313996	0.453495	0.23046	0.254484	-0.295904	-0.482599	-0.0791919	-0.436897	-0.185112	M7 black|0.7818
18614	|ENSG00000255224	black	0.679507	0.780807	0.698193	-0.158825	-0.0167264	0.273589	0.310565	0.0470651	-0.266996	-0.425023	0.00401255	-0.139632	0.175671	M7 black|0.7808
24577	TSPO|ENSG00000100300	black	0.504007	0.780665	0.620078	-0.0579187	0.138138	0.436471	0.405004	0.231516	-0.367015	-0.369828	0.0278609	-0.311836	0.0890845	M7 black|0.7807
11534	ZNF668|ENSG00000167394	black	0.388081	0.780668	0.516987	0.0761591	0.323156	0.611867	0.594322	0.276411	-0.540531	-0.287329	0.00472953	-0.50523	0.0023374	M7 black|0.7807
23624	BORCS6|ENSG00000196544	black	0.543044	0.778043	0.574305	-0.227819	0.0440465	0.501716	0.714378	0.228524	-0.646712	-0.339215	0.0891699	-0.326203	0.364587	M7 black|0.778
19216	WNT6|ENSG00000115596	black	0.324748	0.777628	0.569187	0.230591	0.436365	0.555883	0.325842	0.273583	-0.356513	-0.449454	-0.101315	-0.518833	-0.193405	M7 black|0.7776
18860	YIF1A|ENSG00000174851	black	0.326727	0.776338	0.417954	-0.0858834	0.257973	0.685274	0.683036	0.21556	-0.613324	-0.109795	0.0942695	-0.508532	0.142151	M7 black|0.7763
6008	|ENSG00000267283	black	0.205209	0.774314	0.475933	0.384602	0.630156	0.685678	0.29462	0.243491	-0.359406	-0.23543	-0.0869223	-0.681427	-0.405574	M7 black|0.7743
5472	LIPE|ENSG00000079435	black	0.328471	0.77434	0.52099	0.186481	0.391602	0.60262	0.433437	0.148065	-0.446172	-0.335518	-0.0547031	-0.569472	-0.150925	M7 black|0.7743
14796	TSEN34|ENSG00000170892	black	0.330826	0.774241	0.46166	-0.0866569	0.295649	0.674581	0.715466	0.356676	-0.720211	-0.180796	0.132081	-0.507363	0.175685	M7 black|0.7742
15313	COX5B|ENSG00000135940	black	0.581965	0.773926	0.6866	-0.324575	-0.00928014	0.395024	0.57944	0.247348	-0.563494	-0.283541	0.311488	-0.205352	0.337899	M7 black|0.7739
22126	BCL7C|ENSG00000099385	black	0.308725	0.772863	0.540475	-0.0453901	0.308006	0.557029	0.412494	0.283459	-0.472792	-0.148107	0.265358	-0.441038	-0.0488934	M7 black|0.7729
8938	ISG15|ENSG00000187608	black	0.408039	0.772903	0.498904	-0.11024	0.158119	0.571101	0.60096	0.231254	-0.539759	-0.227493	0.110563	-0.444593	0.132358	M7 black|0.7729
11644	NDUFB11|ENSG00000147123	black	0.283404	0.772504	0.496805	-0.139289	0.272343	0.693993	0.722169	0.253663	-0.714621	-0.121999	0.312552	-0.54183	0.157167	M7 black|0.7725
6292	EP400P1|ENSG00000185684	black	0.315842	0.772299	0.60527	0.383371	0.533189	0.559139	0.23803	0.223931	-0.283614	-0.516313	-0.217161	-0.582612	-0.364805	M7 black|0.7723
11961	SPATC1L|ENSG00000160284	black	0.392304	0.772327	0.644888	0.216983	0.389723	0.479782	0.267578	0.22066	-0.306801	-0.441485	-0.0938106	-0.457418	-0.197127	M7 black|0.7723
16990	INTS1|ENSG00000164880	black	0.639184	0.772018	0.725209	0.172316	0.205721	0.28173	0.134669	0.162595	-0.170276	-0.466628	-0.16444	-0.241355	-0.102235	M7 black|0.772
6125	EMILIN1|ENSG00000138080	black	0.518209	0.771583	0.644704	0.143668	0.246658	0.382521	0.258608	0.262268	-0.227404	-0.464726	-0.111389	-0.32226	-0.0844043	M7 black|0.7716
1371	|ENSG00000233223	black	0.280798	0.771215	0.522446	0.0593455	0.401907	0.669027	0.515985	0.227268	-0.530822	-0.145753	0.115988	-0.566169	-0.0557589	M7 black|0.7712
9230	PPP1R35|ENSG00000160813	black	0.657031	0.770736	0.694443	-0.274277	-0.0258765	0.260987	0.421697	0.185396	-0.462626	-0.377399	0.197613	-0.11963	0.263638	M7 black|0.7707
3748	TRAF7|ENSG00000131653	black	0.345451	0.770199	0.449317	-0.0143393	0.227479	0.627401	0.529114	0.249109	-0.502137	-0.239033	-0.0238826	-0.556925	0.00603774	M7 black|0.7702
12602	TLNRD1|ENSG00000140406	black	0.552724	0.769688	0.620051	-0.0733097	0.112048	0.435984	0.559561	0.266888	-0.476783	-0.459247	-0.0533499	-0.287603	0.234024	M7 black|0.7697
2091	MEX3D|ENSG00000181588	black	0.45286	0.769331	0.574494	0.0747418	0.257085	0.559014	0.551696	0.248455	-0.493703	-0.416515	-0.150733	-0.465756	0.0696852	M7 black|0.7693
14920	|ENSG00000267436	black	0.27252	0.768987	0.539651	0.384292	0.575593	0.628363	0.278508	0.282814	-0.332836	-0.31154	-0.129584	-0.615132	-0.344851	M7 black|0.769
8129	EEF1D|ENSG00000104529	black	0.474016	0.768058	0.527642	-0.243651	0.0470625	0.442209	0.530039	0.248937	-0.597941	-0.101652	0.356226	-0.31137	0.207855	M7 black|0.7681
15643	ZNF696|ENSG00000185730	black	0.328347	0.766368	0.587223	0.372723	0.530071	0.670647	0.466775	0.245938	-0.387536	-0.446293	-0.275718	-0.619497	-0.18556	M7 black|0.7664
21608	MRTFA|ENSG00000196588	black	0.539915	0.766323	0.57338	0.121755	0.191971	0.420907	0.326949	0.201381	-0.21461	-0.385688	-0.13822	-0.287631	0.000358871	M7 black|0.7663
1609	ABCA7|ENSG00000064687	black	0.306422	0.765411	0.560611	0.214847	0.415968	0.569758	0.267876	0.174893	-0.345556	-0.33239	-0.0495477	-0.569106	-0.263671	M7 black|0.7654
6675	RHBDD3|ENSG00000100263	black	0.658151	0.76527	0.74586	0.0204883	0.0967227	0.297949	0.329535	0.0520108	-0.247124	-0.459213	-0.0538766	-0.199523	0.0832832	M7 black|0.7653
23513	NUDT22|ENSG00000149761	black	0.294931	0.765124	0.446395	-0.0118692	0.359489	0.625857	0.567255	0.260381	-0.586064	-0.063167	0.168061	-0.497569	0.00428524	M7 black|0.7651
1663	SSSCA1|ENSG00000173465	black	0.311648	0.764087	0.416055	-0.137314	0.243631	0.709543	0.761365	0.287502	-0.707427	-0.0756999	0.159089	-0.556318	0.148834	M7 black|0.7641
10761	GADD45GIP1|ENSG00000179271	black	0.618836	0.763048	0.620594	-0.372197	-0.081982	0.400023	0.679833	0.229901	-0.620179	-0.204258	0.258527	-0.179886	0.458514	M7 black|0.763
20195	ARHGAP27|ENSG00000159314	black	0.292125	0.762828	0.513295	0.0438079	0.378873	0.587715	0.472093	0.245252	-0.54727	-0.253378	0.132882	-0.532902	-0.0865345	M7 black|0.7628
15996	PPP6R2|ENSG00000100239	black	0.450695	0.762674	0.532844	0.177055	0.314623	0.471659	0.373708	0.240144	-0.396048	-0.329583	-0.034737	-0.430721	-0.0958433	M7 black|0.7627
23342	ABHD17AP3|ENSG00000250536	black	0.53512	0.76226	0.651803	-0.0389592	0.153561	0.405355	0.368718	0.14457	-0.344842	-0.416571	-0.0217705	-0.315686	0.0517745	M7 black|0.7623
24290	MRPL12|ENSG00000262814	black	0.427345	0.762222	0.588102	-0.105891	0.188563	0.625117	0.740055	0.242912	-0.635621	-0.269026	0.0699333	-0.457572	0.240775	M7 black|0.7622
20096	REEP4|ENSG00000168476	black	0.393233	0.762005	0.485482	-0.0787509	0.238568	0.487352	0.435775	0.245698	-0.444364	-0.174811	0.175121	-0.343843	0.0430879	M7 black|0.762
17862	PKD1P5|ENSG00000254681	black	0.628975	0.761845	0.743632	0.218484	0.183612	0.27613	0.113029	0.138651	-0.122904	-0.498357	-0.197092	-0.26828	-0.152637	M7 black|0.7618
18196	TMEM8A|ENSG00000129925	black	0.574613	0.761613	0.616998	0.0670377	0.153405	0.396606	0.319042	0.16228	-0.305093	-0.32203	-0.0901662	-0.311281	0.000135665	M7 black|0.7616
3723	GJD3|ENSG00000183153	black	0.578719	0.761518	0.754869	0.14651	0.196427	0.336536	0.215136	0.0956563	-0.187275	-0.530636	-0.198141	-0.303488	-0.0819369	M7 black|0.7615
13650	WDR34|ENSG00000119333	black	0.218351	0.760436	0.470736	0.0864469	0.44463	0.628133	0.387168	0.196731	-0.478941	-0.137102	0.0874418	-0.549906	-0.150021	M7 black|0.7604
842	ARSA|ENSG00000100299	black	0.395675	0.75939	0.596599	0.222876	0.40703	0.424153	0.185073	0.276033	-0.256693	-0.339431	0.000627123	-0.395144	-0.230469	M7 black|0.7594
11997	FAAP100|ENSG00000185504	black	0.192014	0.759288	0.516923	0.322524	0.598985	0.701591	0.41705	0.287191	-0.485201	-0.279221	-0.0408205	-0.683362	-0.283524	M7 black|0.7593
3626	SLC45A4|ENSG00000022567	black	0.418911	0.759264	0.601858	0.301632	0.409809	0.544074	0.336556	0.239728	-0.298747	-0.396875	-0.162529	-0.50714	-0.197028	M7 black|0.7593
15234	RAB24|ENSG00000169228	black	0.378566	0.758593	0.634494	-0.0153491	0.28093	0.466511	0.337338	0.241706	-0.433714	-0.292208	0.180953	-0.37625	-0.0394894	M7 black|0.7586
2297	|ENSG00000256034	black	0.374717	0.758387	0.567127	0.129422	0.295357	0.616892	0.570616	0.262689	-0.478006	-0.304812	-0.100716	-0.537057	0.032623	M7 black|0.7584
21167	|ENSG00000267232	black	0.523765	0.758203	0.608481	-0.122963	0.0997596	0.389044	0.40142	0.187426	-0.403054	-0.28086	0.122758	-0.272293	0.0824703	M7 black|0.7582
2279	RANBP1|ENSG00000099901	black	0.253542	0.757959	0.464465	0.0693658	0.405252	0.726723	0.625272	0.341565	-0.558748	-0.161214	0.107704	-0.586197	0.00216026	M7 black|0.758
10434	KLF16|ENSG00000129911	black	0.314907	0.757658	0.449994	0.138816	0.33428	0.626526	0.432927	0.253248	-0.424538	-0.190175	-0.0132776	-0.570345	-0.124532	M7 black|0.7577
11656	SYTL1|ENSG00000142765	black	0.332691	0.757111	0.564859	0.108538	0.348617	0.507884	0.300614	0.194024	-0.394058	-0.330766	0.043834	-0.490827	-0.162927	M7 black|0.7571
20222	CACTIN-AS1|ENSG00000226800	black	0.516782	0.756758	0.669488	0.394825	0.412367	0.418385	0.187375	0.135378	-0.174424	-0.447514	-0.245918	-0.400351	-0.253884	M7 black|0.7568
6399	NRL|ENSG00000129535	black	0.568932	0.756188	0.597335	-0.180088	0.052873	0.391241	0.506931	0.170758	-0.491855	-0.254743	0.136325	-0.225406	0.255504	M7 black|0.7562
919	TMUB1|ENSG00000164897	black	0.679324	0.755182	0.567599	-0.18009	-0.0447267	0.32305	0.491066	0.0888765	-0.392814	-0.279934	0.00116149	-0.16043	0.289892	M7 black|0.7552
2106	NA|ENSG00000187786	black	0.692517	0.755076	0.69934	-0.00360253	-0.0230797	0.214479	0.184787	0.0781926	-0.171093	-0.57311	-0.193649	-0.176004	0.0541014	M7 black|0.7551
6098	MRPL34|ENSG00000130312	black	0.279928	0.754976	0.425578	-0.18542	0.251493	0.65321	0.731928	0.313618	-0.754914	-0.160228	0.292221	-0.521741	0.161513	M7 black|0.755
23203	ZNF236-DT|ENSG00000264278	black	0.470822	0.75446	0.72106	0.100657	0.291363	0.398689	0.232876	0.181187	-0.302802	-0.471927	-0.0418432	-0.357124	-0.117551	M7 black|0.7545
1531	DGCR6L|ENSG00000128185	black	0.174803	0.754329	0.422248	0.0920349	0.49731	0.704332	0.486506	0.344701	-0.500198	-0.0434951	0.196195	-0.580251	-0.126097	M7 black|0.7543
1157	ARHGAP45|ENSG00000180448	black	0.665986	0.754108	0.727436	0.0615256	0.0973054	0.214035	0.14702	0.149614	-0.198487	-0.507096	-0.1218	-0.178561	-0.039491	M7 black|0.7541
23473	DPM3|ENSG00000179085	black	0.246842	0.753942	0.41436	-0.0301828	0.387761	0.689676	0.692517	0.322683	-0.697712	-0.0148307	0.217259	-0.538869	0.0620827	M7 black|0.7539
11073	NOA1|ENSG00000084092	black	0.351562	0.753217	0.507648	-0.136867	0.180008	0.627226	0.669393	0.218543	-0.620638	-0.204497	0.187445	-0.497597	0.176786	M7 black|0.7532
5424	DNPH1|ENSG00000112667	black	0.234155	0.752155	0.566409	0.225038	0.519343	0.704933	0.52491	0.308456	-0.493708	-0.217959	0.0533771	-0.637542	-0.160869	M7 black|0.7522
4177	SLX1B|ENSG00000181625	black	0.188062	0.751934	0.424639	0.0065194	0.386475	0.658187	0.453452	0.269132	-0.550558	-0.137516	0.157904	-0.596522	-0.105416	M7 black|0.7519
5052	HDAC5|ENSG00000108840	black	0.31491	0.751389	0.394044	0.0494864	0.348743	0.653066	0.561662	0.26147	-0.554398	-0.200333	-0.0524405	-0.538798	0.0324997	M7 black|0.7514
14653	ZDHHC24|ENSG00000174165	black	0.290401	0.751014	0.620528	0.296697	0.513551	0.582504	0.286647	0.214132	-0.321045	-0.346739	-0.0455424	-0.562965	-0.290952	M7 black|0.751
5421	HDAC10|ENSG00000100429	black	0.383018	0.749544	0.575472	0.257816	0.391673	0.45931	0.16642	0.203358	-0.19371	-0.321714	-0.050144	-0.438426	-0.275019	M7 black|0.7495
13443	ZNF511|ENSG00000198546	black	0.379758	0.748921	0.488534	-0.239319	0.140892	0.543431	0.606689	0.294723	-0.645095	-0.17056	0.221883	-0.388204	0.203754	M7 black|0.7489
3073	ARHGAP27P2|ENSG00000267472	black	0.709145	0.748112	0.706015	0.0030966	0.0158911	0.161985	0.151503	0.074612	-0.104694	-0.666692	-0.229558	-0.0798571	0.082663	M7 black|0.7481
10129	NA|ENSG00000263136	black	0.637776	0.747881	0.711359	-0.0769398	0.0272101	0.316704	0.416389	0.125	-0.371079	-0.463229	-0.0657243	-0.234229	0.163476	M7 black|0.7479
9154	DVL1|ENSG00000107404	black	0.541814	0.747805	0.658881	0.110138	0.166043	0.29124	0.128467	0.165775	-0.207498	-0.450905	-0.0939389	-0.317645	-0.15627	M7 black|0.7478
3130	PIP5K1C|ENSG00000186111	black	0.283757	0.747183	0.517358	0.405611	0.523674	0.588471	0.243301	0.214002	-0.271386	-0.364143	-0.191469	-0.595394	-0.349337	M7 black|0.7472
20762	MRPL57|ENSG00000173141	black	0.512584	0.74692	0.62751	-0.228853	0.12203	0.513112	0.743651	0.238526	-0.676683	-0.228184	0.20955	-0.286301	0.391854	M7 black|0.7469
5818	PEMT|ENSG00000133027	black	0.477844	0.746646	0.583953	0.138463	0.250268	0.412888	0.27535	0.222259	-0.246649	-0.295629	-0.0104417	-0.317239	-0.0418952	M7 black|0.7466
5539	TMEM161A|ENSG00000064545	black	0.182233	0.746227	0.479031	0.154034	0.50615	0.68429	0.39713	0.26457	-0.473405	-0.10693	0.112287	-0.614318	-0.219348	M7 black|0.7462
14911	WFIKKN1|ENSG00000127578	black	0.410049	0.746041	0.522773	0.216258	0.340785	0.52654	0.412268	0.181604	-0.371702	-0.411679	-0.177678	-0.485769	-0.0980564	M7 black|0.746
2512	TBC1D10C|ENSG00000175463	black	0.503414	0.745042	0.707017	-0.0575678	0.12535	0.298857	0.1639	0.141986	-0.300063	-0.383259	0.111996	-0.258028	-0.0522464	M7 black|0.745
10690	HCFC1R1|ENSG00000103145	black	0.286995	0.744772	0.506341	0.0179556	0.327281	0.637129	0.458754	0.190762	-0.462564	-0.143143	0.0814762	-0.543842	-0.0755297	M7 black|0.7448
21415	LLGL1|ENSG00000131899	black	0.270387	0.743559	0.515342	0.372662	0.526834	0.654734	0.398838	0.340567	-0.363921	-0.317118	-0.204636	-0.625209	-0.251508	M7 black|0.7436
13376	MEN1|ENSG00000133895	black	0.268366	0.742274	0.440146	0.171363	0.45861	0.634795	0.440944	0.200444	-0.436885	-0.191863	-0.0426719	-0.551805	-0.167677	M7 black|0.7423
10416	PUF60|ENSG00000179950	black	0.605307	0.742173	0.551654	-0.236287	-0.0441446	0.395867	0.569812	0.158429	-0.435115	-0.261684	0.064347	-0.165608	0.408211	M7 black|0.7422
8083	C16orf86|ENSG00000159761	black	0.224641	0.741299	0.486468	0.142653	0.453941	0.612748	0.390318	0.209964	-0.46775	-0.152828	0.134639	-0.545535	-0.174901	M7 black|0.7413
9561	ZNHIT1|ENSG00000106400	black	0.39224	0.741176	0.473257	-0.110452	0.212968	0.513968	0.51984	0.250969	-0.481889	-0.141404	0.116662	-0.347839	0.117089	M7 black|0.7412
12876	CORO1B|ENSG00000172725	black	0.223638	0.740796	0.54172	0.266532	0.508767	0.651118	0.382932	0.215611	-0.414469	-0.325789	-0.0447289	-0.637054	-0.269021	M7 black|0.7408
8488	|ENSG00000230149	black	0.312002	0.740357	0.526094	0.295254	0.42493	0.589072	0.415665	0.25986	-0.405661	-0.381779	-0.217268	-0.596339	-0.192162	M7 black|0.7404
8387	ABHD15|ENSG00000168792	black	0.39576	0.73854	0.557483	0.062297	0.296637	0.549627	0.544453	0.238079	-0.523179	-0.328821	0.0260362	-0.460693	0.032122	M7 black|0.7385
24039	ARL2|ENSG00000213465	black	0.260458	0.73779	0.475595	0.202773	0.458418	0.657843	0.514704	0.244172	-0.501044	-0.213058	-0.0673498	-0.569589	-0.126783	M7 black|0.7378
23765	UCN|ENSG00000163794	black	0.555181	0.73762	0.688024	0.0662888	0.19945	0.280542	0.199558	0.211472	-0.229059	-0.558962	-0.108938	-0.230662	-0.0606531	M7 black|0.7376
17083	SH2B1|ENSG00000178188	black	0.251659	0.736845	0.350676	0.146729	0.461155	0.629629	0.513144	0.253034	-0.543801	-0.104953	0.0702288	-0.549738	-0.100152	M7 black|0.7368
14886	JADE2|ENSG00000043143	black	0.371526	0.736487	0.488182	0.130489	0.334204	0.640636	0.6598	0.266759	-0.594163	-0.255773	-0.0599827	-0.558895	0.0605411	M7 black|0.7365
24608	TNFSF12|ENSG00000239697	black	0.236239	0.736449	0.484171	-0.0150783	0.362557	0.647947	0.544848	0.280871	-0.584041	-0.125128	0.214415	-0.534085	-0.00303565	M7 black|0.7364
2008	FBXL18|ENSG00000155034	black	0.720173	0.735639	0.693915	0.0713669	0.000101112	0.202768	0.210971	0.141538	-0.113604	-0.552502	-0.259251	-0.118971	0.0908012	M7 black|0.7356
14918	MRPS12|ENSG00000128626	black	0.453158	0.735619	0.460885	-0.32581	0.0260062	0.482884	0.691442	0.219589	-0.620911	-0.138477	0.268602	-0.266192	0.361714	M7 black|0.7356
21035	C19orf70|ENSG00000174917	black	0.196778	0.735064	0.312237	-0.129475	0.296437	0.687877	0.641984	0.312122	-0.647026	0.0971256	0.353189	-0.537351	0.0738464	M7 black|0.7351
3819	UFSP1|ENSG00000176125	black	0.242864	0.735108	0.455058	0.17067	0.419782	0.631064	0.485741	0.220115	-0.459925	-0.353289	-0.0955086	-0.585587	-0.106906	M7 black|0.7351
23875	SGSM3|ENSG00000100359	black	0.398364	0.734828	0.604408	0.051317	0.289991	0.409998	0.243511	0.171559	-0.347215	-0.320127	0.0732489	-0.346165	-0.0947043	M7 black|0.7348
6754	|ENSG00000224888	black	0.650658	0.734355	0.706141	0.237943	0.116705	0.257681	0.120661	0.130578	-0.0372295	-0.553851	-0.328065	-0.247761	-0.10864	M7 black|0.7344
24344	LMF2|ENSG00000100258	black	0.69107	0.734436	0.67881	-0.158215	-0.0310298	0.190793	0.274625	0.0947271	-0.326155	-0.36355	0.00348309	-0.077637	0.176376	M7 black|0.7344
11548	|ENSG00000273249	black	0.489955	0.734319	0.746764	0.157188	0.272959	0.382385	0.206134	0.142183	-0.199091	-0.559199	-0.206427	-0.341233	-0.121463	M7 black|0.7343
13778	POLD1|ENSG00000062822	black	0.31016	0.734002	0.495431	0.196105	0.409498	0.531457	0.272607	0.205892	-0.356084	-0.267459	-0.0260144	-0.486469	-0.195697	M7 black|0.734
12347	LRRC61|ENSG00000127399	black	0.393612	0.733585	0.588288	0.132255	0.28479	0.50641	0.457891	0.239873	-0.403533	-0.444728	-0.108713	-0.469325	-0.0315426	M7 black|0.7336
2860	IMP3|ENSG00000177971	black	0.36804	0.733532	0.510779	-0.165908	0.196706	0.600838	0.730797	0.283769	-0.661754	-0.222918	0.176795	-0.390884	0.302565	M7 black|0.7335
18128	TAB1|ENSG00000100324	black	0.44032	0.732541	0.525531	0.106908	0.278663	0.480773	0.38462	0.126461	-0.331102	-0.219785	-0.0086229	-0.361079	-0.0034269	M7 black|0.7325
6697	TPM1-AS|ENSG00000259498	black	0.518882	0.732513	0.677891	0.112579	0.156089	0.253631	0.11472	0.206159	-0.152567	-0.691409	-0.180826	-0.277005	-0.110683	M7 black|0.7325
3781	FGD3|ENSG00000127084	black	0.193254	0.731893	0.492017	0.248281	0.538065	0.682497	0.423348	0.321409	-0.459271	-0.261988	-0.0390905	-0.649268	-0.234448	M7 black|0.7319
19286	SIRT7|ENSG00000187531	black	0.366271	0.730986	0.41797	-0.0524786	0.257568	0.54571	0.524565	0.227948	-0.502168	-0.130266	0.143758	-0.376133	0.0947402	M7 black|0.731
7569	SWSAP1|ENSG00000173928	black	0.267035	0.730152	0.423771	-0.00960537	0.332224	0.610669	0.516966	0.237112	-0.486308	-0.16207	0.124979	-0.469855	0.018951	M7 black|0.7302
22166	DUSP23|ENSG00000158716	black	0.248735	0.729395	0.424289	0.00688352	0.349569	0.642544	0.544315	0.196638	-0.519615	-0.113545	0.178724	-0.504115	-0.0116662	M7 black|0.7294
17403	TMEM102|ENSG00000181284	black	0.41028	0.728992	0.500773	0.0108496	0.201438	0.562497	0.594794	0.146204	-0.481452	-0.384116	-0.112143	-0.454755	0.134761	M7 black|0.729
15066	FBXL8|ENSG00000135722	black	0.463635	0.727051	0.590454	0.0388967	0.1629	0.410514	0.36098	0.144194	-0.300089	-0.501416	-0.141895	-0.360186	-2.31435e-06	M7 black|0.7271
16710	PRKAR1B|ENSG00000188191	black	0.211783	0.727128	0.492162	0.234056	0.508004	0.670144	0.449162	0.258167	-0.461161	-0.193119	-0.0316362	-0.621884	-0.177454	M7 black|0.7271
14538	FAM110A|ENSG00000125898	black	0.216691	0.725958	0.446911	0.089797	0.41695	0.672236	0.545556	0.490122	-0.574521	-0.281172	0.0357255	-0.594448	-0.067877	M7 black|0.726
20468	SSR4|ENSG00000180879	black	0.511299	0.724953	0.539288	-0.382944	-0.0443279	0.389043	0.573084	0.261145	-0.579028	-0.130877	0.382458	-0.198482	0.338048	M7 black|0.725
1134	MBLAC1|ENSG00000214309	black	0.578363	0.724666	0.55382	-0.0897583	0.0344924	0.40587	0.49911	0.156605	-0.344132	-0.335952	-0.113634	-0.236197	0.245424	M7 black|0.7247
20045	CYBA|ENSG00000051523	black	0.492216	0.72335	0.578613	0.0686807	0.176185	0.335112	0.242371	0.218968	-0.285958	-0.378237	-0.0699601	-0.313223	-0.0570008	M7 black|0.7233
10754	CFD|ENSG00000197766	black	0.580941	0.72292	0.716914	0.038698	0.120381	0.264926	0.205627	0.37639	-0.211998	-0.507964	-0.0988289	-0.223103	-0.0160631	M7 black|0.7229
22078	TMCO4|ENSG00000162542	black	0.345234	0.722351	0.512287	-0.0314769	0.278041	0.51964	0.45475	0.165189	-0.462404	-0.2028	0.118228	-0.379705	0.0653717	M7 black|0.7224
23232	VPS51|ENSG00000149823	black	0.388951	0.722309	0.402843	-0.201824	0.126402	0.522706	0.61124	0.246004	-0.597431	-0.00776688	0.32718	-0.35053	0.220444	M7 black|0.7223
3161	MOSPD3|ENSG00000106330	black	0.174651	0.720025	0.439586	0.0335162	0.441307	0.65551	0.425582	0.294624	-0.50454	-0.0607982	0.21049	-0.55645	-0.135233	M7 black|0.72
4708	AP5S1|ENSG00000125843	black	0.314073	0.719714	0.423468	-0.000703491	0.254365	0.640874	0.596771	0.152506	-0.489139	-0.171372	-0.0130294	-0.489133	0.102503	M7 black|0.7197
17952	ZNF497|ENSG00000174586	black	0.46828	0.719686	0.6947	0.316354	0.373811	0.382383	0.160461	0.112774	-0.150549	-0.557413	-0.265186	-0.350077	-0.218455	M7 black|0.7197
22977	HSPBP1|ENSG00000133265	black	0.54701	0.719488	0.568633	-0.203479	-0.0116167	0.372309	0.473154	0.195505	-0.42771	-0.357019	0.077516	-0.225522	0.264865	M7 black|0.7195
12895	|ENSG00000273361	black	0.431186	0.719106	0.541828	0.149939	0.244942	0.427509	0.316152	0.350451	-0.290034	-0.486376	-0.229601	-0.38659	-0.050622	M7 black|0.7191
10208	MIIP|ENSG00000116691	black	0.407794	0.719087	0.527952	0.00337459	0.238353	0.41976	0.275721	0.105596	-0.294103	-0.209266	0.0845779	-0.288406	-0.00747862	M7 black|0.7191
113	RABEP2|ENSG00000177548	black	0.197096	0.719029	0.489375	0.359089	0.575254	0.628989	0.268096	0.10557	-0.298733	-0.19781	-0.0452585	-0.612399	-0.362467	M7 black|0.719
18257	|ENSG00000223804	black	0.302932	0.718935	0.58326	0.168442	0.413333	0.555121	0.341592	0.175943	-0.355298	-0.280526	0.00486749	-0.471134	-0.152975	M7 black|0.7189
20862	AXIN1|ENSG00000103126	black	0.467472	0.718445	0.487699	0.0315008	0.157667	0.450429	0.389789	0.173705	-0.358581	-0.282243	-0.0600845	-0.383676	0.00668112	M7 black|0.7184
22895	|ENSG00000205485	black	0.3266	0.716414	0.607678	0.202378	0.435604	0.532647	0.299187	0.0959998	-0.330549	-0.382555	-0.0720926	-0.486273	-0.178603	M7 black|0.7164
13309	|ENSG00000268583	black	0.267021	0.716244	0.60465	0.201487	0.461586	0.61639	0.415812	0.257627	-0.443889	-0.382832	-0.0953698	-0.571647	-0.161911	M7 black|0.7162
11300	LSM7|ENSG00000130332	black	0.423089	0.716079	0.522519	-0.0978543	0.171624	0.464907	0.452898	0.238348	-0.45201	-0.198721	0.144511	-0.355949	0.0706624	M7 black|0.7161
16474	SUN2|ENSG00000100242	black	0.196934	0.715958	0.404473	0.244275	0.469219	0.678421	0.537826	0.383712	-0.554688	-0.232994	-0.0844022	-0.649973	-0.13548	M7 black|0.716
21678	C11orf71|ENSG00000180425	black	0.417396	0.715947	0.559995	0.00323192	0.226202	0.424273	0.350479	0.103574	-0.363374	-0.276693	0.0852424	-0.350052	-0.0335671	M7 black|0.7159
8294	SIPA1|ENSG00000213445	black	0.343119	0.715401	0.452367	-0.113801	0.152384	0.514383	0.463551	0.267942	-0.527195	-0.247483	0.104439	-0.458384	0.0335331	M7 black|0.7154
19147	MRPL28|ENSG00000086504	black	0.343169	0.714902	0.39107	-0.232497	0.148623	0.58922	0.721898	0.307875	-0.697076	-0.00689752	0.27248	-0.395532	0.271907	M7 black|0.7149
6752	LINC00957|ENSG00000235314	black	0.275004	0.714095	0.482871	0.0938009	0.415843	0.579201	0.513565	0.296613	-0.588365	-0.282968	0.0398966	-0.537427	-0.0569213	M7 black|0.7141
406	DNASE1L2|ENSG00000167968	black	0.297268	0.713897	0.419544	0.191315	0.382178	0.570834	0.412989	0.232206	-0.393964	-0.25214	-0.131144	-0.520786	-0.122821	M7 black|0.7139
9587	PARD6A|ENSG00000102981	black	0.247688	0.713663	0.294587	-0.0857082	0.23684	0.666745	0.673581	0.278591	-0.629109	-0.0530064	0.1276	-0.520233	0.112665	M7 black|0.7137
17255	DDX49|ENSG00000105671	black	0.513057	0.713269	0.448866	-0.321094	-0.0175379	0.43617	0.595757	0.164163	-0.525774	-0.175174	0.159901	-0.230223	0.361391	M7 black|0.7133
18972	CHPF2|ENSG00000033100	black	0.53378	0.712285	0.495507	-0.0873784	0.111457	0.437371	0.608205	0.191278	-0.510896	-0.194695	0.0916883	-0.271151	0.229544	M7 black|0.7123
8981	NOXA1|ENSG00000188747	black	0.537178	0.712315	0.656521	0.0638194	0.1957	0.275544	0.154546	0.0831193	-0.189486	-0.424446	-0.0465073	-0.203894	-0.0584178	M7 black|0.7123
192	FBXL14|ENSG00000171823	black	0.547347	0.711988	0.554047	-0.0343338	0.0448837	0.383888	0.389471	0.143815	-0.312404	-0.363564	-0.0839197	-0.28569	0.129557	M7 black|0.712
9579	MADCAM1|ENSG00000099866	black	0.517445	0.711958	0.701357	0.236648	0.27669	0.307592	0.10997	0.13691	-0.126887	-0.473223	-0.170796	-0.291701	-0.210286	M7 black|0.712
23932	SH3GLB2|ENSG00000148341	black	0.215923	0.711896	0.426093	0.194986	0.41906	0.586161	0.302713	0.183507	-0.374302	-0.132337	0.0337917	-0.558618	-0.238087	M7 black|0.7119
18657	CBFA2T3|ENSG00000129993	black	0.410046	0.711332	0.515547	0.156256	0.239411	0.461031	0.382667	0.199174	-0.391389	-0.421591	-0.164794	-0.457453	-0.0659215	M7 black|0.7113
11725	EXD3|ENSG00000187609	black	0.506207	0.711068	0.697439	0.255305	0.320324	0.329098	0.118359	0.105675	-0.12352	-0.420089	-0.122467	-0.290871	-0.20813	M7 black|0.7111
10490	NAPRT|ENSG00000147813	black	0.466417	0.711055	0.562362	-0.00345843	0.187026	0.364196	0.303441	0.189958	-0.316536	-0.311792	0.0389854	-0.284036	-0.010017	M7 black|0.7111
2472	RAB4B|ENSG00000167578	black	0.277452	0.710334	0.444009	-0.092432	0.28278	0.535204	0.373379	0.243692	-0.465606	-0.106912	0.172051	-0.426143	-0.0166968	M7 black|0.7103
14962	C1orf122|ENSG00000197982	black	0.670099	0.710132	0.645518	-0.373024	-0.18277	0.17946	0.368872	0.174743	-0.352876	-0.366764	0.214077	-0.0124229	0.364959	M7 black|0.7101
6771	NA|ENSG00000182319	black	0.328199	0.709663	0.508133	0.238405	0.42843	0.627356	0.550804	0.216532	-0.44929	-0.314149	-0.189659	-0.525003	-0.0525928	M7 black|0.7097
22704	MXD4|ENSG00000123933	black	0.547057	0.709226	0.606754	0.144426	0.148402	0.378465	0.349665	0.146678	-0.23597	-0.448264	-0.199611	-0.317324	0.0318768	M7 black|0.7092
1299	JMJD8|ENSG00000161999	black	0.217391	0.708947	0.315039	-0.180425	0.293521	0.649871	0.642611	0.325949	-0.692292	0.109027	0.370783	-0.460486	0.117022	M7 black|0.7089
10997	IFI6|ENSG00000126709	black	0.210443	0.708186	0.406428	0.0271002	0.350419	0.667114	0.540578	0.320692	-0.473891	-0.182915	0.060375	-0.538627	-0.0203146	M7 black|0.7082
8983	A1BG|ENSG00000121410	black	0.574182	0.708146	0.615556	-0.164807	0.0521754	0.33854	0.453168	0.104251	-0.400267	-0.277241	0.152408	-0.163194	0.231737	M7 black|0.7081
23449	|ENSG00000268886	black	0.30649	0.707572	0.530727	0.264273	0.453399	0.58795	0.439551	0.175698	-0.404307	-0.399164	-0.266913	-0.543026	-0.138438	M7 black|0.7076
9073	EHMT2|ENSG00000204371	black	0.186077	0.706657	0.385418	0.0983137	0.47221	0.633919	0.431349	0.218534	-0.521871	-0.0327686	0.220677	-0.556607	-0.150565	M7 black|0.7067
20014	SLC35C2|ENSG00000080189	black	0.233996	0.706614	0.366551	-0.012442	0.36448	0.601721	0.523755	0.309476	-0.59003	-0.0977679	0.127296	-0.472549	0.0409632	M7 black|0.7066
16930	C17orf49|ENSG00000258315	black	0.492033	0.706383	0.579675	-0.0692369	0.119941	0.417562	0.413746	0.150981	-0.351181	-0.278398	0.0492551	-0.283716	0.106299	M7 black|0.7064
15266	ACTL10|ENSG00000182584	black	0.513283	0.704408	0.529578	-0.127063	0.0555595	0.424818	0.543147	0.0775798	-0.441537	-0.315813	0.0163827	-0.259605	0.271231	M7 black|0.7044
5782	MIGA2|ENSG00000148343	black	0.43663	0.704264	0.524217	0.194074	0.3198	0.425671	0.258861	0.151115	-0.268898	-0.207375	-0.0541298	-0.348299	-0.143709	M7 black|0.7043
18828	FSCN2|ENSG00000186765	black	0.495192	0.703874	0.664995	0.362129	0.27974	0.334519	0.0694027	0.0752838	-0.0495173	-0.519589	-0.319907	-0.40069	-0.287989	M7 black|0.7039
15581	GMIP|ENSG00000089639	black	0.730512	0.703814	0.655814	-0.143951	-0.113466	0.188006	0.354912	0.0902219	-0.26655	-0.485909	-0.0937504	-0.0812146	0.263838	M7 black|0.7038
13048	FBXL6|ENSG00000182325	black	0.23377	0.703709	0.435017	-0.00359544	0.361733	0.556902	0.333199	0.238842	-0.448803	-0.0786855	0.158565	-0.450941	-0.102169	M7 black|0.7037
6490	GGACT|ENSG00000134864	black	0.207348	0.702704	0.515018	0.283862	0.500757	0.632049	0.402749	0.189757	-0.356927	-0.332741	-0.103373	-0.589261	-0.214609	M7 black|0.7027
4774	ZNF276|ENSG00000158805	black	0.165406	0.702628	0.378819	0.349278	0.580765	0.649616	0.323781	0.315401	-0.372614	-0.198963	-0.0852047	-0.621728	-0.333039	M7 black|0.7026
12842	CMC4|ENSG00000182712	black	0.370719	0.701973	0.532437	0.0296924	0.241306	0.488033	0.417239	0.13441	-0.428712	-0.216361	0.076365	-0.418516	-0.0214438	M7 black|0.702
15577	SMIM1|ENSG00000235169	black	0.45914	0.702039	0.661164	0.208036	0.283582	0.356765	0.136799	0.134552	-0.136487	-0.442017	-0.167303	-0.314883	-0.187705	M7 black|0.702
17257	LRRC56|ENSG00000161328	black	0.471605	0.701855	0.515695	0.000208814	0.0643768	0.374436	0.305687	0.117419	-0.284483	-0.321236	-0.127227	-0.332517	0.00829148	M7 black|0.7019
13660	BOLA2B|ENSG00000169627	black	0.226782	0.701808	0.315358	-0.111855	0.252924	0.653961	0.616804	0.222859	-0.600472	-0.00880836	0.218423	-0.528452	0.083493	M7 black|0.7018
8291	PVRIG2P|ENSG00000235333	black	0.349862	0.701748	0.532562	0.256968	0.38998	0.491002	0.276077	0.122088	-0.316007	-0.279594	-0.155978	-0.479526	-0.244719	M7 black|0.7017
7736	CENPM|ENSG00000100162	black	0.346853	0.7011	0.420078	-0.0792735	0.198492	0.545118	0.556139	0.239883	-0.504442	-0.174297	0.0579555	-0.395588	0.13325	M7 black|0.7011
3678	NA|ENSG00000261139	black	0.545026	0.701069	0.600574	0.372239	0.291905	0.298787	0.0900918	0.0761068	-0.0398209	-0.472337	-0.382337	-0.282416	-0.203988	M7 black|0.7011
23005	|ENSG00000224407	black	0.534348	0.70056	0.523137	-0.140479	0.044295	0.410774	0.522664	0.240427	-0.412528	-0.275172	0.0228494	-0.228436	0.258896	M7 black|0.7006
19905	MVD|ENSG00000167508	black	0.422341	0.700453	0.441729	-0.0312641	0.185799	0.470771	0.454733	0.298129	-0.411818	-0.202518	0.0744093	-0.345231	0.064504	M7 black|0.7005
20806	|ENSG00000272948	black	0.391976	0.699431	0.620583	0.0692966	0.282071	0.467742	0.360892	0.199223	-0.346509	-0.44245	-0.0283376	-0.396428	-0.0607094	M7 black|0.6994
23578	ZNF598|ENSG00000167962	black	0.703337	0.69943	0.606418	-0.173834	-0.0897808	0.175419	0.287107	0.137122	-0.291136	-0.394776	0.036799	-0.0623252	0.211401	M7 black|0.6994
405	SIL1|ENSG00000120725	black	0.439179	0.699319	0.535745	-0.0330348	0.13143	0.387946	0.347102	0.177544	-0.29815	-0.189433	0.0753271	-0.257392	0.0793419	M7 black|0.6993
11405	|ENSG00000259881	black	0.389925	0.699164	0.594531	0.385275	0.415764	0.522	0.358226	0.226059	-0.331136	-0.477932	-0.334991	-0.545295	-0.218681	M7 black|0.6992
1089	RABAC1|ENSG00000105404	black	0.46736	0.69908	0.4309	-0.212624	0.0464181	0.410344	0.558364	0.187798	-0.468898	-0.169262	0.13277	-0.234037	0.253021	M7 black|0.6991
8090	APRT|ENSG00000198931	black	0.312197	0.698184	0.498874	-0.23806	0.150783	0.501556	0.518242	0.306643	-0.567937	-0.0651178	0.405479	-0.34955	0.158166	M7 black|0.6982
2667	MAN1B1-DT|ENSG00000268996	black	0.67834	0.698091	0.685168	-0.0554737	-0.0719437	0.0965378	0.113982	0.108162	-0.111856	-0.706512	-0.147272	-0.0816121	0.0807842	M7 black|0.6981
8595	|ENSG00000262049	black	0.591375	0.697289	0.579	-0.296007	-0.0196757	0.27706	0.452524	0.188014	-0.466428	-0.238834	0.225807	-0.105404	0.282199	M7 black|0.6973
23323	GTPBP3|ENSG00000130299	black	0.217467	0.697096	0.438286	0.35812	0.542425	0.563065	0.232002	0.276073	-0.246693	-0.315787	-0.135557	-0.544698	-0.335608	M7 black|0.6971
17540	NEURL2|ENSG00000124257	black	0.397939	0.697147	0.658219	0.35311	0.405764	0.396799	0.141664	0.147977	-0.162459	-0.407984	-0.170238	-0.425811	-0.299887	M7 black|0.6971
17528	TBC1D10B|ENSG00000169221	black	0.355049	0.696652	0.435667	0.12268	0.31672	0.596508	0.56966	0.207278	-0.492154	-0.264688	-0.143844	-0.506574	0.033944	M7 black|0.6967
16163	TMC6|ENSG00000141524	black	0.653209	0.6964	0.682476	0.121343	0.0817569	0.180179	0.179704	0.143058	-0.229646	-0.530462	-0.162415	-0.180756	-0.0185039	M7 black|0.6964
24308	TREX2|ENSG00000183479	black	0.569384	0.695478	0.615467	0.0681977	0.132218	0.256937	0.219313	0.0821112	-0.219192	-0.539837	-0.168734	-0.205754	-0.000616285	M7 black|0.6955
6780	|ENSG00000260879	black	0.252827	0.694886	0.564262	0.138154	0.413293	0.602321	0.487731	0.221811	-0.474231	-0.334938	0.00069639	-0.543868	-0.100881	M7 black|0.6949
9837	|ENSG00000225864	black	0.587262	0.69466	0.677698	-0.039217	0.0596942	0.261558	0.296208	0.140934	-0.294202	-0.444467	-0.0857173	-0.20097	0.0999229	M7 black|0.6947
12136	FAM171A2|ENSG00000161682	black	0.366501	0.69425	0.518578	-0.0257006	0.224955	0.45733	0.410141	0.229288	-0.446237	-0.295788	0.0605235	-0.386909	0.0200861	M7 black|0.6942
22865	ING1|ENSG00000153487	black	0.405442	0.693473	0.446398	-0.0943019	0.127602	0.478616	0.496815	0.206395	-0.447602	-0.167873	0.0738676	-0.32951	0.161977	M7 black|0.6935
5475	TMEM201|ENSG00000188807	black	0.641756	0.693408	0.625805	0.127422	0.0275074	0.214325	0.126641	0.0750676	-0.0598132	-0.472644	-0.242789	-0.150486	-0.0020522	M7 black|0.6934
21904	ABHD12|ENSG00000100997	black	0.292033	0.691884	0.395441	-0.0165153	0.240861	0.545245	0.428217	0.301249	-0.412262	-0.124016	0.124729	-0.433806	0.00891681	M7 black|0.6919
18904	ATAD3B|ENSG00000160072	black	0.623415	0.69161	0.630915	0.121981	0.135523	0.240598	0.171458	0.119571	-0.179899	-0.418039	-0.205651	-0.197718	-0.0524298	M7 black|0.6916
19516	ACADS|ENSG00000122971	black	0.498766	0.691532	0.56747	-0.166015	0.0567208	0.405914	0.550582	0.27252	-0.520504	-0.317018	0.0996649	-0.278268	0.247739	M7 black|0.6915
9121	SCO2|ENSG00000130489	black	0.502897	0.691507	0.455703	-0.180185	0.0461663	0.427293	0.527234	0.165607	-0.407196	-0.170141	0.0499714	-0.224211	0.254475	M7 black|0.6915
3195	|ENSG00000272821	black	0.480692	0.691299	0.461131	-0.126246	0.109731	0.457549	0.531746	0.167356	-0.424728	-0.200105	0.0237813	-0.279226	0.196351	M7 black|0.6913
5332	CABP7|ENSG00000100314	black	0.579615	0.69063	0.570667	-0.349932	-0.0619561	0.342625	0.592102	0.140898	-0.55172	-0.210345	0.205846	-0.150758	0.377939	M7 black|0.6906
12201	SPATA2L|ENSG00000158792	black	0.719512	0.690166	0.652787	-0.0827818	-0.0900705	0.239693	0.361895	0.043852	-0.23592	-0.521916	-0.235795	-0.126242	0.260781	M7 black|0.6902
3415	PHRF1|ENSG00000070047	black	0.734776	0.689956	0.651227	-0.0853551	-0.0968209	0.245509	0.468563	0.110258	-0.343322	-0.489176	-0.173652	-0.126931	0.331522	M7 black|0.69
12	C9orf163|ENSG00000196366	black	0.315818	0.689759	0.41441	0.0864679	0.302065	0.570267	0.460263	0.20786	-0.437525	-0.265903	-0.0508515	-0.458541	0.0175094	M7 black|0.6898
5136	ORAI2|ENSG00000160991	black	0.370127	0.689275	0.404245	0.182869	0.272091	0.52469	0.516041	0.240447	-0.381956	-0.377286	-0.220543	-0.424222	0.0237794	M7 black|0.6893
15267	|ENSG00000225205	black	0.434254	0.689168	0.620074	0.113685	0.217154	0.341962	0.151216	0.173366	-0.194282	-0.451513	-0.0856556	-0.337502	-0.12373	M7 black|0.6892
1317	CHCHD5|ENSG00000125611	black	0.188986	0.688627	0.345389	-0.118043	0.285621	0.653024	0.578713	0.321645	-0.594517	0.144038	0.368869	-0.502774	0.0755086	M7 black|0.6886
17902	PKN1|ENSG00000123143	black	0.330644	0.688629	0.451751	-0.127816	0.197897	0.494674	0.465596	0.263394	-0.479871	-0.076025	0.273081	-0.363996	0.0805506	M7 black|0.6886
7124	SLC16A3|ENSG00000141526	black	0.566655	0.68829	0.531808	0.157041	0.165428	0.356307	0.348511	0.2075	-0.265803	-0.464059	-0.308074	-0.28652	0.0339822	M7 black|0.6883
6644	ZNF784|ENSG00000179922	black	0.306083	0.68807	0.454778	0.286413	0.396763	0.600452	0.428543	0.224591	-0.351651	-0.322983	-0.215362	-0.52789	-0.116545	M7 black|0.6881
560	YIPF2|ENSG00000130733	black	0.516744	0.687866	0.540641	-0.127514	0.115271	0.400708	0.551506	0.134932	-0.495457	-0.152421	0.13244	-0.215927	0.255102	M7 black|0.6879
5972	KHSRP|ENSG00000088247	black	0.491825	0.687367	0.535108	0.148441	0.180585	0.44979	0.450866	0.202766	-0.352942	-0.314137	-0.157052	-0.378367	0.0755538	M7 black|0.6874
14970	KLC1|ENSG00000126214	black	0.37097	0.686887	0.556068	0.389628	0.440029	0.499022	0.328081	0.183129	-0.259876	-0.489953	-0.307288	-0.48378	-0.209743	M7 black|0.6869
24062	|ENSG00000235351	black	0.366633	0.686846	0.557875	0.475181	0.47719	0.449255	0.210723	0.252819	-0.171831	-0.558666	-0.404936	-0.466064	-0.283911	M7 black|0.6868
24195	PQLC1|ENSG00000122490	black	0.455371	0.686243	0.522947	-0.0520525	0.0997884	0.373238	0.345954	0.275622	-0.388252	-0.28987	0.00284386	-0.340105	-0.00115314	M7 black|0.6862
15728	AKT1S1|ENSG00000204673	black	0.481836	0.685286	0.550657	0.103798	0.187779	0.325669	0.196721	0.20459	-0.184638	-0.263008	-0.0511781	-0.226864	-0.0583444	M7 black|0.6853
22248	MAPK7|ENSG00000166484	black	0.181479	0.684625	0.36812	0.153559	0.396751	0.634384	0.406486	0.232274	-0.409061	-0.165795	-0.0445972	-0.570949	-0.167692	M7 black|0.6846
1595	PRR19|ENSG00000188368	black	0.213483	0.684552	0.403364	0.106601	0.357672	0.605103	0.411777	0.143729	-0.395105	-0.15366	-0.0354438	-0.537839	-0.116072	M7 black|0.6846
6375	COX8A|ENSG00000176340	black	0.596267	0.683569	0.601506	-0.424775	-0.150064	0.309139	0.594056	0.196015	-0.535025	-0.169297	0.341514	-0.0877174	0.459841	M7 black|0.6836
2812	|ENSG00000228201	black	0.27418	0.682724	0.541705	0.24399	0.430087	0.488959	0.262129	0.178927	-0.328823	-0.461073	-0.177314	-0.518096	-0.250029	M7 black|0.6827
10706	ABTB1|ENSG00000114626	black	0.189423	0.682568	0.413435	0.139729	0.470079	0.577853	0.315138	0.264207	-0.439992	-0.0933831	0.115067	-0.544596	-0.215586	M7 black|0.6826
11238	TMPO-AS1|ENSG00000257167	black	0.315284	0.682017	0.550017	0.208539	0.351116	0.507306	0.346512	0.153349	-0.36523	-0.317697	-0.0228528	-0.485361	-0.12683	M7 black|0.682
13491	B3GALT4|ENSG00000235863	black	0.301223	0.681831	0.421911	0.223369	0.405594	0.623122	0.580045	0.225849	-0.41234	-0.222613	-0.110186	-0.492036	-0.0120357	M7 black|0.6818
4036	CCDC106|ENSG00000173581	black	0.168403	0.681253	0.430581	0.237354	0.52449	0.631987	0.352976	0.147055	-0.428315	-0.182139	0.028829	-0.590377	-0.243287	M7 black|0.6813
17690	ZNF707|ENSG00000181135	black	0.415107	0.681186	0.483438	0.267896	0.355237	0.467701	0.416444	0.289741	-0.305131	-0.334579	-0.22532	-0.366008	-0.0468117	M7 black|0.6812
3425	TBC1D22A|ENSG00000054611	black	0.334603	0.679599	0.519493	0.0852957	0.19947	0.443674	0.266147	0.0913112	-0.27243	-0.310648	-0.0248301	-0.443875	-0.0916196	M7 black|0.6796
12045	TRAF2|ENSG00000127191	black	0.30097	0.679564	0.370397	0.13388	0.350563	0.581883	0.470764	0.205112	-0.361693	-0.0991305	-0.0254999	-0.425266	-0.0360859	M7 black|0.6796
12620	MCUB|ENSG00000005059	black	0.32035	0.679515	0.595586	-0.00819648	0.243411	0.472003	0.298197	0.16617	-0.347705	-0.286005	0.0845542	-0.392037	-0.0298428	M7 black|0.6795
15506	MPLKIP|ENSG00000168303	black	0.283464	0.679117	0.453073	-0.07372	0.269375	0.614218	0.623386	0.209225	-0.566011	-0.189182	0.120808	-0.432055	0.173352	M7 black|0.6791
3775	AGAP2-AS1|ENSG00000255737	black	0.388747	0.678555	0.503476	0.0356065	0.193682	0.417107	0.351921	0.204229	-0.349346	-0.334817	0.0262106	-0.363523	-0.00231069	M7 black|0.6786
22094	DTX2|ENSG00000091073	black	0.680489	0.678331	0.615137	0.028638	-0.0198388	0.179707	0.25437	0.0497686	-0.18757	-0.460199	-0.142835	-0.0952789	0.169456	M7 black|0.6783
23126	|ENSG00000250734	black	0.469251	0.677819	0.569504	0.189767	0.187764	0.273657	0.125436	0.184591	-0.157459	-0.594043	-0.268605	-0.324603	-0.169004	M7 black|0.6778
22389	CEBPB|ENSG00000172216	black	0.575426	0.677447	0.574661	-0.286142	-0.0560262	0.327822	0.486105	0.382196	-0.482691	-0.289192	0.146935	-0.181125	0.311964	M7 black|0.6774
10684	PVRIG|ENSG00000213413	black	0.44513	0.677144	0.595884	0.0393791	0.162894	0.365983	0.339904	0.248583	-0.360795	-0.384778	-0.0298317	-0.314668	0.026405	M7 black|0.6771
6172	|ENSG00000214708	black	0.570728	0.676735	0.618155	0.0119056	-0.00283109	0.133646	0.0623376	0.0753381	-0.0879709	-0.722693	-0.166317	-0.14685	9.04242e-05	M7 black|0.6767
20892	IRF2BPL|ENSG00000119669	black	0.711104	0.676676	0.569263	-0.188654	-0.176887	0.160791	0.291486	0.0251616	-0.191991	-0.436111	-0.0667782	-0.0262932	0.292194	M7 black|0.6767
674	NA|ENSG00000233368	black	0.50425	0.676042	0.564971	-0.285958	0.0144433	0.330927	0.463753	0.14037	-0.469965	-0.15579	0.312953	-0.157566	0.285904	M7 black|0.676
19894	LMF1|ENSG00000103227	black	0.190639	0.675885	0.48595	0.508235	0.611556	0.564625	0.163788	0.167888	-0.215074	-0.350528	-0.208735	-0.609201	-0.44091	M7 black|0.6759
19929	TM7SF2|ENSG00000149809	black	0.460483	0.675811	0.545774	0.128606	0.197253	0.360563	0.242131	0.0901046	-0.216525	-0.338618	-0.136389	-0.291234	-0.0462829	M7 black|0.6758
16088	TOMM40|ENSG00000130204	black	0.352646	0.675743	0.360019	-0.257557	0.109391	0.539704	0.658571	0.23429	-0.614683	-0.0197068	0.246999	-0.328614	0.293086	M7 black|0.6757
32	MAEA|ENSG00000090316	black	0.488992	0.675562	0.498597	-0.00656987	0.184067	0.41637	0.486951	0.133719	-0.461048	-0.216929	-0.0443363	-0.304712	0.118743	M7 black|0.6756
6320	NA|ENSG00000197914	black	0.576812	0.675074	0.630023	-0.162707	-0.0128836	0.253154	0.255389	0.0865058	-0.246381	-0.386573	-0.00702385	-0.151591	0.143236	M7 black|0.6751
3703	RNF208|ENSG00000212864	black	0.476811	0.674577	0.589936	0.0551128	0.172885	0.33779	0.248215	0.330161	-0.237643	-0.355455	-0.0452882	-0.280717	-0.0371396	M7 black|0.6746
21334	THAP3|ENSG00000041988	black	0.48508	0.67446	0.469073	-0.272421	0.0588955	0.388026	0.562613	0.181134	-0.575685	-0.119126	0.231489	-0.20557	0.27114	M7 black|0.6745
19874	ODF3B|ENSG00000177989	black	0.634624	0.674362	0.620722	-0.107943	-0.0305071	0.213899	0.256275	0.0991923	-0.181963	-0.419206	-0.0780111	-0.0958637	0.156171	M7 black|0.6744
22241	CARD19|ENSG00000165233	black	0.599723	0.674136	0.526674	-0.308666	-0.121573	0.286223	0.486377	0.258941	-0.437189	-0.238978	0.137715	-0.125256	0.317235	M7 black|0.6741
11317	NSUN5|ENSG00000130305	black	0.228447	0.67412	0.319964	-0.0847486	0.345815	0.623513	0.661598	0.242075	-0.678487	-0.00680508	0.218541	-0.450777	0.124438	M7 black|0.6741
13252	|ENSG00000224536	black	0.453807	0.672453	0.67349	0.212862	0.273118	0.28777	0.100226	0.159302	-0.137931	-0.661174	-0.281744	-0.325178	-0.207459	M7 black|0.6725
11778	NA|ENSG00000231360	black	0.549261	0.67161	0.525861	-0.316552	-0.062169	0.259899	0.410738	0.140182	-0.422442	-0.225105	0.198952	-0.0923087	0.309997	M7 black|0.6716
17167	EVA1B|ENSG00000142694	black	0.522837	0.671474	0.643416	0.298263	0.275292	0.287847	0.151816	0.094533	-0.0846062	-0.557236	-0.30339	-0.256382	-0.138398	M7 black|0.6715
22666	RPS19BP1|ENSG00000187051	black	0.695759	0.671436	0.607935	-0.457764	-0.246766	0.156458	0.480442	0.161611	-0.436219	-0.261883	0.272443	0.0538745	0.496853	M7 black|0.6714
5050	ANO8|ENSG00000074855	black	0.428627	0.67123	0.524327	0.186361	0.212717	0.363969	0.186618	0.23637	-0.120912	-0.465883	-0.245104	-0.327944	-0.127915	M7 black|0.6712
7618	ROMO1|ENSG00000125995	black	0.518775	0.670476	0.436841	-0.294918	-0.0663281	0.338082	0.535112	0.172076	-0.45653	-0.0228696	0.270182	-0.13147	0.355185	M7 black|0.6705
1108	CAPS|ENSG00000105519	black	0.199814	0.67035	0.48294	0.357374	0.565185	0.512816	0.13015	0.223408	-0.224877	-0.267701	-0.0725623	-0.540345	-0.41963	M7 black|0.6703
18190	CTDP1|ENSG00000060069	black	0.60434	0.670152	0.532225	-0.232094	-0.0639909	0.319175	0.557376	0.13549	-0.522525	-0.301672	0.0327671	-0.204366	0.322302	M7 black|0.6702
24141	ZNF581|ENSG00000171425	black	0.208174	0.669865	0.402789	-0.0179842	0.325867	0.549536	0.394449	0.172863	-0.469445	-0.115963	0.24404	-0.467005	-0.0826243	M7 black|0.6699
7617	SLC27A5|ENSG00000083807	black	0.347017	0.669446	0.505967	0.129759	0.336841	0.411556	0.186825	0.233213	-0.256678	-0.109985	0.103192	-0.345254	-0.170858	M7 black|0.6694
10699	STARD3|ENSG00000131748	black	0.566274	0.668801	0.51776	-0.149596	0.0123863	0.322586	0.476874	0.116107	-0.45067	-0.271365	0.0592675	-0.200012	0.218857	M7 black|0.6688
7858	TYMP|ENSG00000025708	black	0.356035	0.667855	0.498792	0.124077	0.281905	0.519884	0.412106	0.195824	-0.318037	-0.310238	-0.132607	-0.448519	-0.0595395	M7 black|0.6679
3330	CHPF|ENSG00000123989	black	0.395228	0.66755	0.478637	0.10646	0.211654	0.442818	0.340212	0.128439	-0.237968	-0.329553	-0.145996	-0.343038	-0.0266396	M7 black|0.6676
2571	SOWAHD|ENSG00000187808	black	0.369579	0.667128	0.467677	-0.165523	0.162797	0.463748	0.609242	0.210921	-0.600297	-0.297429	0.089208	-0.324318	0.25495	M7 black|0.6671
15401	LMNTD2|ENSG00000185522	black	0.52767	0.665479	0.627149	0.143491	0.171404	0.229284	0.0641208	0.066426	-0.111464	-0.399161	-0.139817	-0.236125	-0.150275	M7 black|0.6655
22828	FAM120C|ENSG00000184083	black	0.308855	0.664744	0.495027	0.195548	0.32362	0.341952	0.124227	0.27407	-0.18716	-0.562292	-0.15977	-0.34262	-0.208436	M7 black|0.6647
8025	NA|ENSG00000269093	black	0.450644	0.664188	0.640818	0.104977	0.215509	0.34125	0.16752	0.0475367	-0.163845	-0.498597	-0.145536	-0.305671	-0.108973	M7 black|0.6642
20693	MAMDC4|ENSG00000177943	black	0.603171	0.663247	0.657656	0.0441412	0.040418	0.202803	0.16852	0.0726886	-0.14134	-0.41726	-0.134266	-0.117758	0.0407725	M7 black|0.6632
8579	ACYP2|ENSG00000170634	black	0.197058	0.66311	0.441854	0.013311	0.297785	0.574029	0.387321	0.135401	-0.408771	-0.168852	0.141953	-0.511907	-0.0961879	M7 black|0.6631
21438	PRDM8|ENSG00000152784	black	0.344191	0.663111	0.453259	0.121315	0.287191	0.551855	0.478212	0.0977471	-0.398125	-0.287071	-0.120282	-0.461001	0.00490728	M7 black|0.6631
3695	|ENSG00000263756	black	0.649398	0.662953	0.581169	0.0741543	-0.020023	0.24155	0.258982	0.0220491	-0.128413	-0.448362	-0.273322	-0.164424	0.12313	M7 black|0.663
24079	NA|ENSG00000266939	black	0.572151	0.662973	0.622556	0.00955252	0.0434022	0.163207	0.115093	0.0317931	-0.151979	-0.586108	-0.110251	-0.133534	0.0189053	M7 black|0.663
5334	|ENSG00000260136	black	0.409738	0.66219	0.531691	0.315715	0.344783	0.442021	0.28816	0.165918	-0.167955	-0.431886	-0.353624	-0.383538	-0.157291	M7 black|0.6622
10514	PC|ENSG00000173599	black	0.233753	0.661477	0.47507	0.252831	0.471809	0.512414	0.245584	0.105993	-0.288356	-0.191204	-0.0419793	-0.474569	-0.258348	M7 black|0.6615
1193	PPP1R14B|ENSG00000173457	black	0.248521	0.660953	0.328394	-0.131969	0.166883	0.545637	0.481457	0.279636	-0.444201	-0.0331324	0.235566	-0.406975	0.0438924	M7 black|0.661
5272	MYH9|ENSG00000100345	black	0.245405	0.660779	0.416966	0.173431	0.358911	0.563651	0.497407	0.322931	-0.514375	-0.20539	0.00735243	-0.558905	-0.100333	M7 black|0.6608
18	CROCCP2|ENSG00000215908	black	0.299218	0.65981	0.486728	0.281784	0.441146	0.492926	0.273545	0.125979	-0.324145	-0.318705	-0.0987601	-0.466189	-0.236718	M7 black|0.6598
23281	B3GAT3|ENSG00000149541	black	0.666669	0.65939	0.609825	-0.251086	-0.0755357	0.148788	0.320763	0.0914357	-0.302241	-0.260764	0.130716	0.0229106	0.279584	M7 black|0.6594
14998	CAMTA2|ENSG00000108509	black	0.35854	0.659236	0.439106	0.144848	0.318907	0.457099	0.349509	0.143983	-0.357695	-0.212864	-0.0511545	-0.385878	-0.0630545	M7 black|0.6592
19188	C16orf91|ENSG00000174109	black	0.261871	0.658731	0.309416	-0.144991	0.173412	0.571552	0.61351	0.283562	-0.562766	-0.0469705	0.17149	-0.388718	0.170163	M7 black|0.6587
13015	GLTPD2|ENSG00000182327	black	0.485224	0.658716	0.523063	-0.0283228	0.0444444	0.231613	0.181783	0.18046	-0.196762	-0.530485	-0.108985	-0.20861	0.0236074	M7 black|0.6587
18551	RPS2P55|ENSG00000216866	black	0.614022	0.658736	0.672317	-0.310104	-0.153902	0.170395	0.311037	0.12409	-0.362157	-0.302452	0.294377	-0.0871141	0.238337	M7 black|0.6587
11265	PPP1R9B|ENSG00000108819	black	0.19854	0.658191	0.384461	0.317963	0.428989	0.60956	0.371165	0.188079	-0.354448	-0.177264	-0.0975701	-0.627913	-0.274815	M7 black|0.6582
22560	MLST8|ENSG00000167965	black	0.531491	0.657596	0.485988	-0.341022	-0.111032	0.299665	0.484909	0.175139	-0.47587	-0.146647	0.22103	-0.123848	0.375698	M7 black|0.6576
8806	SRMS|ENSG00000125508	black	0.286187	0.656984	0.48426	0.250704	0.364504	0.525641	0.369096	0.193986	-0.358392	-0.271125	-0.125829	-0.523065	-0.162482	M7 black|0.657
23412	|ENSG00000262624	black	0.539249	0.656855	0.576165	-0.119561	-0.0113201	0.227285	0.227868	0.138928	-0.238214	-0.517409	-0.0654329	-0.175551	0.0964825	M7 black|0.6569
17624	GPS1|ENSG00000169727	black	0.269766	0.656882	0.310169	-0.161441	0.242757	0.537828	0.572273	0.299733	-0.629678	0.0604938	0.312327	-0.37767	0.159292	M7 black|0.6569
8218	H2BFS|ENSG00000234289	black	0.495465	0.656003	0.512969	-0.14149	0.0105177	0.410545	0.519538	0.158969	-0.427653	-0.279683	-0.0367713	-0.302537	0.219808	M7 black|0.656
7898	MARCH2|ENSG00000099785	black	0.198796	0.655582	0.36814	-0.0641135	0.29825	0.556359	0.495843	0.44674	-0.50005	-0.00979858	0.269044	-0.424928	0.0180952	M7 black|0.6556
15276	PAXX|ENSG00000148362	black	0.443777	0.654927	0.507049	-0.148483	0.0414229	0.352655	0.318948	0.162931	-0.330924	-0.236471	0.0732931	-0.230413	0.121199	M7 black|0.6549
12189	DGCR2|ENSG00000070413	black	0.505512	0.654507	0.583422	0.133736	0.177532	0.372199	0.439853	0.207675	-0.389836	-0.388574	-0.135626	-0.283412	0.133889	M7 black|0.6545
11700	ZNF783|ENSG00000204946	black	0.231772	0.654236	0.469888	0.308655	0.492535	0.537729	0.33344	0.258349	-0.353883	-0.324473	-0.121619	-0.534556	-0.240866	M7 black|0.6542
21993	SAPCD2|ENSG00000186193	black	0.405023	0.652907	0.406845	-0.122357	0.0527153	0.41924	0.457622	0.387213	-0.406469	-0.234288	0.043671	-0.300923	0.154616	M7 black|0.6529
6643	CDC37|ENSG00000105401	black	0.465871	0.652602	0.40023	-0.369098	-0.0164604	0.366609	0.548947	0.221366	-0.562878	0.0151359	0.312766	-0.148521	0.351713	M7 black|0.6526
23485	CXXC5-AS1|ENSG00000250635	black	0.359625	0.651106	0.591504	0.521293	0.426975	0.378707	0.035255	0.0624182	-0.0196088	-0.491406	-0.409377	-0.469548	-0.424419	M7 black|0.6511
19846	C19orf71|ENSG00000183397	black	0.427424	0.650443	0.615032	0.442089	0.454114	0.328603	0.029726	0.124783	-0.0395244	-0.378501	-0.232466	-0.328728	-0.340332	M7 black|0.6504
23106	CD74|ENSG00000019582	black	0.343906	0.650434	0.400773	-0.248552	0.077694	0.470544	0.59074	0.206111	-0.567368	-0.14641	0.158775	-0.30468	0.259171	M7 black|0.6504
17030	|ENSG00000229422	black	0.436888	0.649834	0.585587	0.0975779	0.200254	0.252884	0.121971	0.0309574	-0.219547	-0.449536	-0.07692	-0.258273	-0.117838	M7 black|0.6498
7048	SPI1|ENSG00000066336	black	0.571918	0.648169	0.472682	-0.219005	-0.108077	0.219647	0.353786	0.202789	-0.303061	-0.392398	-0.0285131	-0.138101	0.21935	M7 black|0.6482
12683	PLBD2|ENSG00000151176	black	0.207861	0.648008	0.489559	0.35654	0.475115	0.599134	0.377887	0.366759	-0.358618	-0.290476	-0.159155	-0.61317	-0.227902	M7 black|0.648
11060	SLC39A13|ENSG00000165915	black	0.504059	0.648038	0.539078	-0.0535147	0.110954	0.224594	0.263797	0.124278	-0.3099	-0.251926	0.121935	-0.11746	0.101623	M7 black|0.648
18672	TRIM8|ENSG00000171206	black	0.584539	0.647272	0.584449	-0.154349	-0.0517582	0.194389	0.30238	0.206006	-0.256472	-0.370968	0.0551802	-0.0290371	0.268629	M7 black|0.6473
19558	|ENSG00000258472	black	0.348389	0.646199	0.584164	0.487912	0.501928	0.371172	0.0204081	0.191319	-0.0102728	-0.509804	-0.378187	-0.395016	-0.413465	M7 black|0.6462
17235	CRTC1|ENSG00000105662	black	0.286834	0.645233	0.508543	0.572427	0.524135	0.454556	0.0433857	0.116867	-0.0827862	-0.376589	-0.324596	-0.536603	-0.483948	M7 black|0.6452
15084	HIST1H4J|ENSG00000197238	black	0.53553	0.64406	0.600803	-0.160189	-0.00541584	0.251035	0.23788	0.0732739	-0.229016	-0.360431	0.000272115	-0.152382	0.127867	M7 black|0.6441
12455	WDR13|ENSG00000101940	black	0.196534	0.644144	0.308774	-0.181005	0.245234	0.580943	0.530795	0.274896	-0.562982	0.106567	0.302504	-0.389894	0.106275	M7 black|0.6441
13860	WASH2P|ENSG00000146556	black	0.59452	0.643998	0.531324	-0.178534	-0.0147891	0.188338	0.271216	0.0356407	-0.279875	-0.212819	0.112966	-0.0363677	0.201095	M7 black|0.644
19751	DMWD|ENSG00000185800	black	0.614046	0.643711	0.597701	0.327755	0.11832	0.213038	0.0962988	0.0542795	-0.014762	-0.509657	-0.410149	-0.218758	-0.114421	M7 black|0.6437
3585	NA|ENSG00000271359	black	0.274874	0.642992	0.499832	0.156424	0.350374	0.542426	0.415281	0.110849	-0.377394	-0.250393	-0.0715307	-0.460575	-0.0887891	M7 black|0.643
19494	CHCHD2|ENSG00000106153	black	0.639659	0.642487	0.569411	-0.456687	-0.257182	0.195094	0.495252	0.143156	-0.447766	-0.276797	0.285638	0.00316829	0.508925	M7 black|0.6425
5131	SYVN1|ENSG00000162298	black	0.355159	0.64237	0.350167	-0.0350963	0.225142	0.490153	0.600765	0.169449	-0.543578	-0.14611	0.0833095	-0.34939	0.134389	M7 black|0.6424
23847	RAI1|ENSG00000108557	black	0.292297	0.641737	0.443659	0.361036	0.402078	0.578218	0.384892	0.232261	-0.269707	-0.249722	-0.228722	-0.508642	-0.145482	M7 black|0.6417
23670	EIF3F|ENSG00000175390	black	0.582029	0.641619	0.596288	-0.39504	-0.196801	0.189279	0.361295	0.111121	-0.375872	-0.256096	0.329105	-0.0536812	0.340368	M7 black|0.6416
15160	MAP4K2|ENSG00000168067	black	0.35506	0.640231	0.425857	-0.174555	0.070887	0.349475	0.282728	0.20445	-0.35902	-0.117913	0.212797	-0.231742	0.0721581	M7 black|0.6402
23437	RILP|ENSG00000167705	black	0.199246	0.64025	0.32021	-0.0217188	0.28943	0.579801	0.480019	0.290639	-0.465472	-0.0490952	0.159416	-0.44541	0.00582361	M7 black|0.6402
10325	GRINA|ENSG00000178719	black	0.268382	0.63919	0.313272	-0.117712	0.193639	0.512108	0.505878	0.238887	-0.489395	0.0308462	0.262297	-0.341503	0.102245	M7 black|0.6392
10376	KIFC2|ENSG00000167702	black	0.494042	0.6381	0.586709	0.0230435	0.108464	0.192345	0.105393	0.0378614	-0.165725	-0.417645	-0.101531	-0.181102	-0.0608185	M7 black|0.6381
16164	ZNF341|ENSG00000131061	black	0.179213	0.637177	0.38452	0.139899	0.383044	0.570372	0.407596	0.221968	-0.473964	-0.234875	-0.00577558	-0.543534	-0.168635	M7 black|0.6372
23755	FKBP6|ENSG00000077800	black	0.519041	0.636743	0.59014	0.28535	0.251368	0.218899	0.101624	0.0923815	-0.0711764	-0.525379	-0.299711	-0.212478	-0.1661	M7 black|0.6367
11575	AHDC1|ENSG00000126705	black	0.576803	0.636427	0.550529	0.0660482	0.0471119	0.276712	0.331889	0.12771	-0.214043	-0.494132	-0.244975	-0.21203	0.07639	M7 black|0.6364
23199	AMDHD2|ENSG00000162066	black	0.302487	0.636415	0.348209	0.112173	0.275507	0.562713	0.47228	0.176212	-0.419844	-0.168378	-0.138812	-0.491743	-0.012596	M7 black|0.6364
15147	NTNG2|ENSG00000196358	black	0.384427	0.634874	0.46573	-0.0274791	0.142248	0.367787	0.267686	0.430523	-0.280949	-0.313479	-0.0447924	-0.287675	0.00472114	M7 black|0.6349
1962	TOR2A|ENSG00000160404	black	0.476732	0.634169	0.450365	-0.231199	-0.0309161	0.328691	0.459253	0.190889	-0.406277	-0.200205	0.146787	-0.169869	0.238824	M7 black|0.6342
20914	PEBP4|ENSG00000134020	black	0.366891	0.633164	0.627811	0.223082	0.327061	0.364348	0.168447	0.13924	-0.200498	-0.440018	-0.153084	-0.370535	-0.184477	M7 black|0.6332
18094	GPR137|ENSG00000173264	black	0.344133	0.632773	0.341633	0.00154761	0.185353	0.520035	0.46195	0.110414	-0.354392	-0.117989	-0.0634414	-0.370438	0.0904725	M7 black|0.6328
1140	SOX12|ENSG00000177732	black	0.347179	0.632773	0.504057	0.180353	0.307459	0.333668	0.102121	0.11863	-0.140144	-0.315731	-0.0380876	-0.287561	-0.193058	M7 black|0.6328
8549	DNAJC4|ENSG00000110011	black	0.192035	0.63207	0.404508	-0.119856	0.295227	0.524419	0.422685	0.276039	-0.520893	0.0390452	0.39553	-0.411552	-0.0186207	M7 black|0.6321
13475	APC2|ENSG00000115266	black	0.505956	0.631659	0.564822	0.300626	0.248347	0.35045	0.277631	0.0986749	-0.194152	-0.456197	-0.313829	-0.33575	-0.0882349	M7 black|0.6317
15990	NAGLU|ENSG00000108784	black	0.243293	0.631434	0.381653	0.0100537	0.293585	0.530717	0.417185	0.220817	-0.416789	-0.0809016	0.10299	-0.421059	-0.0134821	M7 black|0.6314
6066	AP3D1|ENSG00000065000	black	0.641357	0.630603	0.506888	-0.24515	-0.0916873	0.201339	0.390344	0.0782459	-0.38163	-0.248708	0.0942962	-0.0712053	0.282986	M7 black|0.6306
11962	SLC25A39|ENSG00000013306	black	0.299381	0.630268	0.359898	-0.113656	0.17341	0.440554	0.352659	0.21485	-0.376427	0.00113176	0.208503	-0.315466	0.0352039	M7 black|0.6303
13744	TSNARE1|ENSG00000171045	black	0.25898	0.630045	0.455055	0.297907	0.440081	0.503049	0.26331	0.205798	-0.332568	-0.331263	-0.168847	-0.517138	-0.242673	M7 black|0.63
10152	|ENSG00000273047	black	0.308957	0.629419	0.46078	0.00828398	0.239127	0.446339	0.348989	0.124551	-0.37291	-0.15329	0.0345355	-0.376481	-0.038436	M7 black|0.6294
23330	PTRHD1|ENSG00000184924	black	0.452759	0.62909	0.498529	-0.331138	-0.0627565	0.339929	0.464587	0.136258	-0.436486	-0.144044	0.334322	-0.18445	0.284745	M7 black|0.6291
22542	|ENSG00000271737	black	0.319125	0.627578	0.387822	-0.0986527	0.160954	0.411597	0.379022	0.122616	-0.424692	-0.276553	0.0746484	-0.336804	0.0554809	M7 black|0.6276
20026	WDR81|ENSG00000167716	black	0.448961	0.626971	0.48498	0.11067	0.13847	0.32527	0.220039	0.0915238	-0.218521	-0.369058	-0.128111	-0.317959	-0.0777406	M7 black|0.627
15974	POLR2J|ENSG00000005075	black	0.230464	0.626922	0.233865	-0.108812	0.218496	0.562989	0.557476	0.249255	-0.473311	0.0993374	0.217204	-0.365229	0.125805	M7 black|0.6269
13144	CHCHD2P6|ENSG00000235084	black	0.648623	0.626762	0.55814	-0.298159	-0.194402	0.204879	0.440782	0.0810859	-0.34792	-0.259459	0.0803956	-0.0393288	0.404705	M7 black|0.6268
15837	KRT10|ENSG00000186395	black	0.326654	0.625327	0.460834	-0.0975025	0.154578	0.447262	0.400201	0.0799349	-0.365039	-0.139698	0.223999	-0.280529	0.122661	M7 black|0.6253
24007	NA|ENSG00000256530	black	0.460723	0.625145	0.550419	0.078801	0.128879	0.336288	0.224265	0.0465026	-0.200316	-0.356614	-0.164592	-0.308787	-0.0199629	M7 black|0.6251
15115	RPS15|ENSG00000115268	black	0.564968	0.625138	0.542188	-0.458857	-0.214181	0.172418	0.370172	0.168331	-0.432433	-0.0975959	0.501556	-0.0218951	0.363821	M7 black|0.6251
14714	|ENSG00000233654	black	0.482459	0.623334	0.626643	-0.00883629	0.0966538	0.194035	0.136898	0.0444495	-0.182044	-0.482974	-0.0480208	-0.175183	-0.0220169	M7 black|0.6233
9374	KCTD13|ENSG00000174943	black	0.301511	0.622772	0.434616	0.408205	0.506618	0.454452	0.213133	0.183972	-0.200359	-0.252378	-0.188206	-0.419222	-0.252768	M7 black|0.6228
1525	SH3GL1|ENSG00000141985	black	0.595823	0.622381	0.447504	-0.243844	-0.100218	0.248243	0.462384	0.0797974	-0.418524	-0.206378	0.0945928	-0.12415	0.272797	M7 black|0.6224
15718	NA|ENSG00000263975	black	0.331239	0.622011	0.523287	0.549083	0.448417	0.396857	0.0743327	0.117769	-0.0554039	-0.37189	-0.33395	-0.455186	-0.394119	M7 black|0.622
10034	SLC2A8|ENSG00000136856	black	0.458305	0.621971	0.453587	-0.0503368	0.102177	0.392855	0.460277	0.0807785	-0.35947	-0.266012	-0.0668399	-0.232995	0.198647	M7 black|0.622
13755	ZNF710|ENSG00000140548	black	0.23396	0.622018	0.389812	0.18373	0.39201	0.531472	0.351044	0.158784	-0.322094	-0.150735	0.0273375	-0.451175	-0.185213	M7 black|0.622
9313	FIZ1|ENSG00000179943	black	0.268224	0.621741	0.384639	0.139974	0.318458	0.56171	0.429006	0.103177	-0.378598	-0.145342	-0.0622584	-0.483951	-0.0764622	M7 black|0.6217
15322	COMMD5|ENSG00000170619	black	0.336895	0.62107	0.383996	0.119424	0.261193	0.542181	0.532778	0.10481	-0.409275	-0.230098	-0.108154	-0.425668	0.0909427	M7 black|0.6211
2055	CHRNA10|ENSG00000129749	black	0.232322	0.620999	0.357734	0.108088	0.356813	0.554377	0.425205	0.180683	-0.424763	-0.170798	-0.0713297	-0.453174	-0.06754	M7 black|0.621
4503	PLEKHF1|ENSG00000166289	black	0.647698	0.620827	0.53382	-0.369773	-0.247757	0.173303	0.469772	0.275104	-0.376287	-0.290877	0.0878091	-0.00445485	0.449221	M7 black|0.6208
4639	PRSS27|ENSG00000172382	black	0.335757	0.620318	0.470721	0.162825	0.293612	0.358238	0.160343	0.0637936	-0.165662	-0.279659	-0.154604	-0.296866	-0.142914	M7 black|0.6203
18723	CROCC|ENSG00000058453	black	0.351006	0.619953	0.481817	0.294547	0.368274	0.323292	0.0381849	0.149276	-0.0857709	-0.294744	-0.130607	-0.300694	-0.274053	M7 black|0.62
24168	ASIP|ENSG00000101440	black	0.427494	0.619937	0.62068	-0.00246369	0.124705	0.33441	0.263373	0.134362	-0.256319	-0.320024	0.0483023	-0.270082	-0.0178988	M7 black|0.6199
19076	CACTIN|ENSG00000105298	black	0.262081	0.619511	0.399564	0.454364	0.544766	0.533144	0.27017	0.159117	-0.245795	-0.169056	-0.179705	-0.505542	-0.301653	M7 black|0.6195
365	NA|ENSGR0000169093	black	0.424683	0.619331	0.472697	-0.00593715	0.195749	0.44016	0.524172	0.243837	-0.429718	-0.234497	-0.0659446	-0.317459	0.139183	M7 black|0.6193
23850	ASMTL|ENSG00000169093	black	0.424465	0.618628	0.473314	-0.00605598	0.196045	0.440692	0.525251	0.243955	-0.43053	-0.232483	-0.0657563	-0.317841	0.139717	M7 black|0.6186
11185	TOP3BP1|ENSG00000228050	black	0.414622	0.618515	0.407091	-0.105806	0.128836	0.397275	0.469566	0.0893088	-0.478615	-0.107791	0.134661	-0.278335	0.16082	M7 black|0.6185
1132	RASAL3|ENSG00000105122	black	0.294793	0.618314	0.356332	-0.121637	0.17862	0.419113	0.41763	0.244023	-0.478783	-0.088473	0.241852	-0.344753	0.0374873	M7 black|0.6183
15975	|ENSG00000269934	black	0.383325	0.617994	0.527399	0.427723	0.353919	0.347941	0.0991376	0.0888919	-0.0354674	-0.47386	-0.311728	-0.368536	-0.3012	M7 black|0.618
6725	PTOV1|ENSG00000104960	black	0.241683	0.617517	0.373181	0.279464	0.421742	0.441635	0.123272	0.272825	-0.214668	-0.152152	-0.0349616	-0.42614	-0.319201	M7 black|0.6175
20466	DND1P1|ENSG00000264070	black	0.491642	0.617084	0.619576	0.227645	0.222731	0.244415	0.139069	0.11478	-0.094151	-0.60269	-0.328073	-0.23086	-0.101416	M7 black|0.6171
18075	MED14OS|ENSG00000234636	black	0.359961	0.616963	0.537192	0.0157912	0.187656	0.502023	0.476663	0.0637798	-0.381538	-0.300286	-0.0497085	-0.371193	0.0951293	M7 black|0.617
1458	DEF6|ENSG00000023892	black	0.355821	0.616674	0.471802	-0.116456	0.152189	0.327477	0.322443	0.178288	-0.389608	-0.235656	0.161242	-0.243282	0.0502636	M7 black|0.6167
23642	DGKQ|ENSG00000145214	black	0.245018	0.616604	0.42176	0.19054	0.316683	0.451728	0.219072	0.182861	-0.337218	-0.264925	-0.0268584	-0.482388	-0.223124	M7 black|0.6166
3175	NMB|ENSG00000197696	black	0.477538	0.615531	0.440391	-0.281331	-0.0559824	0.348236	0.537929	0.164199	-0.421573	-0.121105	0.186324	-0.149613	0.328374	M7 black|0.6155
11611	TUBGCP6|ENSG00000128159	black	0.160956	0.615194	0.36372	0.386954	0.567824	0.543831	0.229569	0.223839	-0.327313	-0.223232	-0.0976134	-0.577137	-0.359951	M7 black|0.6152
19978	C1QBPP2|ENSG00000213409	black	0.327729	0.612683	0.608684	0.493359	0.489654	0.363264	0.0175014	0.0960634	-0.0161169	-0.622583	-0.357143	-0.4117	-0.387085	M7 black|0.6127
97	DIPK1B|ENSG00000165716	black	0.352786	0.612584	0.420932	0.193898	0.261983	0.351811	0.17742	0.269159	-0.17245	-0.277748	-0.118292	-0.293932	-0.122659	M7 black|0.6126
18351	AP2A1|ENSG00000196961	black	0.496669	0.611685	0.472307	0.045426	0.0610365	0.285681	0.30335	0.183419	-0.225371	-0.358271	-0.128404	-0.259994	0.00242465	M7 black|0.6117
13675	ZNF777|ENSG00000196453	black	0.488603	0.611693	0.51492	0.022971	0.0908016	0.271749	0.202605	0.155758	-0.154824	-0.232807	0.000497495	-0.163951	0.053358	M7 black|0.6117
21131	XRCC3|ENSG00000126215	black	0.584411	0.608879	0.585599	0.257844	0.161576	0.156423	0.0637577	0.0552563	-0.0115545	-0.470122	-0.285788	-0.142423	-0.126968	M7 black|0.6089
11225	|ENSG00000227827	black	0.494388	0.608631	0.557232	0.262745	0.164215	0.223962	0.0465198	0.0502904	-0.051698	-0.456463	-0.285574	-0.268777	-0.193257	M7 black|0.6086
15326	RPLP1|ENSG00000137818	black	0.570144	0.608372	0.565895	-0.349725	-0.154056	0.138185	0.272079	0.122406	-0.361418	-0.195457	0.329495	-0.0205403	0.259833	M7 black|0.6084
5087	EP400|ENSG00000183495	black	0.327929	0.608147	0.374783	0.123628	0.221664	0.477742	0.413659	0.157338	-0.410814	-0.363012	-0.188975	-0.466794	-0.0160936	M7 black|0.6081
9611	|ENSG00000230979	black	0.61271	0.607969	0.53066	-0.361827	-0.209804	0.0860763	0.252649	0.0760267	-0.304868	-0.0915395	0.368785	0.0480323	0.291443	M7 black|0.608
14230	MAST1|ENSG00000105613	black	0.442825	0.607578	0.567509	0.0345549	0.136303	0.307144	0.223364	0.123605	-0.182247	-0.405534	-0.109533	-0.252362	-0.010719	M7 black|0.6076
21098	SFI1|ENSG00000198089	black	0.377364	0.607612	0.463579	0.246229	0.315443	0.347867	0.186741	0.196357	-0.174793	-0.409357	-0.225198	-0.312916	-0.138355	M7 black|0.6076
15462	HOOK2|ENSG00000095066	black	0.258384	0.607515	0.462732	0.237676	0.396064	0.453067	0.204838	0.0879353	-0.24112	-0.310524	-0.109774	-0.412726	-0.208112	M7 black|0.6075
22659	PNPLA6|ENSG00000032444	black	0.27465	0.607166	0.394358	0.299848	0.400465	0.417489	0.162001	0.271622	-0.193048	-0.141205	-0.0979348	-0.398383	-0.280107	M7 black|0.6072
10321	ZBTB48|ENSG00000204859	black	0.285626	0.607223	0.280634	0.0767692	0.281442	0.466142	0.400898	0.191126	-0.376466	-0.183651	-0.0374268	-0.384667	-0.0485307	M7 black|0.6072
6793	|ENSG00000267218	black	0.43875	0.606512	0.518106	0.0161679	0.142622	0.288013	0.251866	0.174962	-0.293303	-0.182492	0.0713708	-0.21176	0.0452935	M7 black|0.6065
6536	CHST7|ENSG00000147119	black	0.380988	0.606449	0.439012	0.0327394	0.135637	0.355602	0.294341	0.352907	-0.214461	-0.271337	-0.0108505	-0.287313	-0.0150928	M7 black|0.6064
1469	PRR5|ENSG00000186654	black	0.208557	0.606447	0.465628	0.19022	0.357493	0.526483	0.323291	0.220647	-0.347116	-0.150576	-0.0240579	-0.537945	-0.20111	M7 black|0.6064
16581	SLC22A18|ENSG00000110628	black	0.460734	0.60639	0.55269	0.159483	0.206849	0.256662	0.150705	0.0677891	-0.118154	-0.362751	-0.112796	-0.21616	-0.0930782	M7 black|0.6064
8103	TBC1D2|ENSG00000095383	black	0.160865	0.606139	0.435897	0.295753	0.452471	0.536343	0.254462	0.280597	-0.291913	-0.202838	-0.0602449	-0.545433	-0.274822	M7 black|0.6061
21106	BRF1|ENSG00000185024	black	0.546646	0.605937	0.596725	0.209696	0.151936	0.182349	0.085383	0.152139	-0.0809954	-0.444053	-0.23333	-0.188388	-0.121683	M7 black|0.6059
9816	|ENSG00000256514	black	0.120498	0.605463	0.429037	-0.0103111	0.324302	0.55695	0.348133	0.169414	-0.429286	-0.156266	0.196481	-0.515543	-0.153638	M7 black|0.6055
19802	SCNN1D|ENSG00000162572	black	0.471038	0.605531	0.580343	0.23749	0.250091	0.221071	0.0492055	0.0951389	-0.055906	-0.301545	-0.14378	-0.191418	-0.189911	M7 black|0.6055
1444	ACAP3|ENSG00000131584	black	0.514925	0.605106	0.586381	0.0370464	0.00789508	0.172336	0.0406101	0.144633	-0.0940258	-0.413711	-0.13104	-0.218569	-0.116035	M7 black|0.6051
4911	ECSIT|ENSG00000130159	black	0.24937	0.6045	0.330772	-0.156882	0.191422	0.503163	0.471694	0.211413	-0.496418	0.0515937	0.320652	-0.344379	0.120011	M7 black|0.6045
11596	EXOSC6|ENSG00000223496	black	0.557924	0.604083	0.58344	-0.0519161	-0.0139474	0.205167	0.228602	0.134921	-0.123339	-0.468196	-0.0998636	-0.0846019	0.143692	M7 black|0.6041
20372	P4HTM|ENSG00000178467	black	0.483623	0.603913	0.560738	-0.0401763	0.114868	0.183168	0.1486	0.1557	-0.229979	-0.224711	0.0936844	-0.100067	0.0234767	M7 black|0.6039
12871	ABCB8|ENSG00000197150	black	0.286264	0.602689	0.406238	0.488327	0.460624	0.463557	0.229849	0.251477	-0.161062	-0.378988	-0.412038	-0.49206	-0.32041	M7 black|0.6027
1705	OXLD1|ENSG00000204237	black	0.316051	0.602658	0.424372	-0.228795	0.167214	0.362024	0.433092	0.191488	-0.486358	-0.0563881	0.37734	-0.202345	0.15527	M7 black|0.6027
21272	CYB5R3|ENSG00000100243	black	0.478076	0.602073	0.459519	-0.171358	-0.0243955	0.307902	0.443553	0.166437	-0.412454	-0.21741	0.0382885	-0.204739	0.202386	M7 black|0.6021
8283	PACS2|ENSG00000179364	black	0.403701	0.601017	0.498799	0.429505	0.323005	0.295007	0.0474966	0.096933	0.0157856	-0.40159	-0.341295	-0.319148	-0.267847	M7 black|0.601
16598	SH3BP1|ENSG00000100092	black	0.179448	0.600945	0.406126	0.225867	0.394732	0.560457	0.318115	0.118054	-0.321589	-0.171816	-0.0300289	-0.566804	-0.263938	M7 black|0.6009
21738	SMIM10L1|ENSG00000256537	black	0.497698	0.600276	0.494373	-0.012691	0.0219222	0.2669	0.245475	0.070727	-0.16477	-0.237958	-0.0505968	-0.154418	0.0984498	M7 black|0.6003
579	|ENSG00000270726	black	0.478499	0.599671	0.497646	-0.277618	-0.0287483	0.315366	0.500537	0.159966	-0.465513	-0.181335	0.150512	-0.121151	0.340991	M7 black|0.5997
24037	POLR2I|ENSG00000105258	black	0.343117	0.599742	0.287356	-0.211436	0.0782586	0.438116	0.528423	0.156406	-0.472218	0.0965973	0.277717	-0.224089	0.225858	M7 black|0.5997
3676	TAF1C|ENSG00000103168	black	0.508051	0.599569	0.53276	0.0551903	0.1368	0.1592	0.105888	0.165163	-0.172428	-0.340881	-0.0206316	-0.129896	-0.0558816	M7 black|0.5996
11541	NA|ENSGR0000270726	black	0.477761	0.599513	0.49707	-0.277784	-0.0282453	0.315839	0.5009	0.160138	-0.465998	-0.181294	0.150046	-0.1215	0.341166	M7 black|0.5995
18309	RASA4CP|ENSG00000228903	black	0.267186	0.59903	0.445665	0.136071	0.331703	0.436725	0.292851	0.177434	-0.32868	-0.244621	0.0230455	-0.417619	-0.155173	M7 black|0.599
20851	SKI|ENSG00000157933	black	0.275895	0.599031	0.379466	0.263558	0.374369	0.492972	0.397192	0.281476	-0.430434	-0.346768	-0.170475	-0.513645	-0.144973	M7 black|0.599
14328	|ENSG00000260005	black	0.337046	0.598486	0.484456	0.184186	0.335124	0.349658	0.208263	0.110775	-0.243583	-0.186986	-0.00152542	-0.309586	-0.148716	M7 black|0.5985
23831	CC2D1A|ENSG00000132024	black	0.217189	0.598235	0.415776	0.361706	0.506117	0.43726	0.151324	0.227251	-0.233871	-0.354283	-0.218211	-0.457273	-0.334463	M7 black|0.5982
6205	FITM1|ENSG00000139914	black	0.366349	0.597991	0.404472	-0.0973712	0.110868	0.400361	0.406913	0.0963103	-0.423434	-0.124837	0.113746	-0.280793	0.0840321	M7 black|0.598
17111	NR2F6|ENSG00000160113	black	0.351987	0.597245	0.424976	0.00424579	0.150432	0.344042	0.220662	0.196338	-0.24546	-0.189677	-0.0102292	-0.253703	-0.00741496	M7 black|0.5972
2057	C19orf73|ENSG00000221916	black	0.368174	0.596947	0.50289	-0.0408102	0.13241	0.379779	0.259783	0.0561579	-0.233862	-0.287991	-0.00213817	-0.304056	0.0136738	M7 black|0.5969
11707	NA|ENSG00000269279	black	0.467341	0.595668	0.490371	-0.0677135	-0.0130005	0.342761	0.448217	0.123724	-0.348787	-0.33428	-0.11719	-0.276368	0.202058	M7 black|0.5957
9844	ATPAF2|ENSG00000171953	black	0.485097	0.595499	0.509864	0.17039	0.123296	0.233514	0.136685	0.0308711	-0.0333497	-0.390485	-0.211161	-0.147234	-0.0658818	M7 black|0.5955
15519	PNKP|ENSG00000039650	black	0.154316	0.595293	0.404192	0.392841	0.507426	0.516764	0.186021	0.303407	-0.255608	-0.265501	-0.165015	-0.536159	-0.353867	M7 black|0.5953
13363	TFEB|ENSG00000112561	black	0.200005	0.594986	0.323835	-0.0982163	0.266387	0.496091	0.494364	0.263787	-0.606102	-0.0764381	0.260296	-0.417371	0.0285461	M7 black|0.595
2737	TNFRSF14|ENSG00000157873	black	0.374458	0.594553	0.4028	-0.0645318	0.146123	0.330852	0.329951	0.226868	-0.384516	-0.0303632	0.219726	-0.253749	0.0582342	M7 black|0.5946
13687	FAM98C|ENSG00000130244	black	0.145845	0.594433	0.390544	0.0607067	0.400015	0.543038	0.253748	0.17586	-0.327145	0.0145728	0.216519	-0.468498	-0.197634	M7 black|0.5944
5318	LRRC29|ENSG00000125122	black	0.177849	0.594333	0.446967	0.218214	0.460098	0.487183	0.19735	0.230784	-0.241579	-0.186215	0.0344739	-0.454976	-0.237643	M7 black|0.5943
16807	PFKL|ENSG00000141959	black	0.469503	0.592468	0.426607	-0.0847827	0.0215422	0.301848	0.39335	0.175295	-0.360625	-0.247446	-0.030152	-0.245945	0.109228	M7 black|0.5925
16006	RBM47|ENSG00000163694	black	0.25632	0.591109	0.41416	0.115546	0.310913	0.531999	0.450128	0.186403	-0.364973	-0.212781	-0.0411791	-0.397095	-0.00353139	M7 black|0.5911
9719	PHF12|ENSG00000109118	black	0.312765	0.59087	0.406899	0.0738552	0.28532	0.409375	0.31556	0.188006	-0.345874	-0.0571536	0.10121	-0.326123	-0.0922811	M7 black|0.5909
12940	|ENSG00000268536	black	0.416679	0.590509	0.439531	-0.0526808	0.0639076	0.250394	0.219097	0.200661	-0.246965	-0.353797	-0.0291252	-0.206074	0.0490362	M7 black|0.5905
22150	|ENSG00000258738	black	0.60894	0.590242	0.537324	-0.200274	-0.17621	0.177402	0.258633	-0.0303007	-0.119189	-0.428434	-0.081634	-0.0213249	0.266971	M7 black|0.5902
13629	ZMIZ2|ENSG00000122515	black	0.241557	0.590076	0.39906	0.431995	0.471751	0.470139	0.182412	0.182765	-0.163856	-0.296853	-0.262987	-0.47144	-0.332868	M7 black|0.5901
21790	|ENSG00000272432	black	0.306886	0.589932	0.469531	0.180939	0.335154	0.386456	0.244758	0.174446	-0.263538	-0.334408	-0.0980126	-0.329629	-0.12359	M7 black|0.5899
19742	MIRLET7BHG|ENSG00000197182	black	0.353114	0.589099	0.479784	0.16343	0.263779	0.460654	0.343716	0.151215	-0.26087	-0.263272	-0.0911295	-0.415023	-0.0783247	M7 black|0.5891
5016	NUAK2|ENSG00000163545	black	0.284883	0.588568	0.345181	-0.0103524	0.223525	0.528945	0.575925	0.306291	-0.50267	-0.217158	-0.0761478	-0.390841	0.158773	M7 black|0.5886
476	SEPT9|ENSG00000184640	black	0.320238	0.58838	0.402193	0.168788	0.285509	0.44853	0.388743	0.160876	-0.302027	-0.0562864	0.0355283	-0.372537	-0.0447296	M7 black|0.5884
13005	|ENSG00000261067	black	0.193322	0.588272	0.406858	0.219022	0.427029	0.533406	0.390972	0.290943	-0.444905	-0.232558	-0.0848723	-0.521127	-0.159874	M7 black|0.5883
21038	|ENSG00000232807	black	0.18931	0.588124	0.335092	-0.066734	0.337927	0.532247	0.458817	0.163472	-0.502892	0.0258127	0.233751	-0.381103	-0.00570406	M7 black|0.5881
13162	NA|ENSG00000262222	black	0.408931	0.588081	0.586859	0.0855513	0.232055	0.25064	0.120859	0.11568	-0.176024	-0.396195	-0.0749653	-0.222955	-0.104313	M7 black|0.5881
19621	MT2A|ENSG00000125148	black	0.257967	0.58732	0.349569	-0.0455049	0.184854	0.503177	0.471009	0.485754	-0.41273	-0.105955	0.0867355	-0.389668	0.0617346	M7 black|0.5873
20695	MRPS24|ENSG00000062582	black	0.32271	0.585153	0.391723	-0.346721	-0.00689725	0.375991	0.457547	0.24801	-0.487318	-0.0148296	0.429777	-0.183503	0.306898	M7 black|0.5852
24102	TCEA2|ENSG00000171703	black	0.546223	0.584494	0.507409	-0.267251	-0.095799	0.154726	0.298089	0.108449	-0.315779	-0.201375	0.156515	-0.0268792	0.237685	M7 black|0.5845
18187	|ENSG00000237669	black	0.405252	0.584393	0.521387	0.170137	0.238438	0.270578	0.145916	0.155075	-0.207629	-0.289724	-0.134904	-0.273563	-0.150499	M7 black|0.5844
9916	CLTB|ENSG00000175416	black	0.611608	0.584079	0.482058	-0.447724	-0.268227	0.15863	0.436064	0.0997762	-0.319106	-0.125117	0.230629	0.0709405	0.500023	M7 black|0.5841
13474	AKTIP|ENSG00000166971	black	0.294913	0.583875	0.484933	-0.15248	0.183299	0.399128	0.414771	0.227203	-0.504441	-0.199575	0.278276	-0.282639	0.122406	M7 black|0.5839
14541	KCNV2|ENSG00000168263	black	0.230769	0.58319	0.4111	0.256667	0.374129	0.457193	0.238429	0.131523	-0.257032	-0.345325	-0.207418	-0.462575	-0.245235	M7 black|0.5832
1747	NT5C|ENSG00000125458	black	0.427777	0.582528	0.413469	-0.425044	-0.0890819	0.251889	0.476986	0.177369	-0.532083	-0.0949503	0.391486	-0.0776995	0.370674	M7 black|0.5825
12142	FSTL3|ENSG00000070404	black	0.247923	0.581989	0.344064	-0.0399053	0.16845	0.470639	0.373836	0.22788	-0.33883	-0.0701801	0.102252	-0.385264	-0.00965462	M7 black|0.582
18667	HS3ST1|ENSG00000002587	black	0.329633	0.581941	0.508209	0.11865	0.276019	0.393032	0.30143	0.199255	-0.278189	-0.406488	-0.149298	-0.338588	-0.0525307	M7 black|0.5819
21937	|ENSG00000256747	black	0.202468	0.580719	0.453517	0.372057	0.449578	0.487561	0.222953	0.188459	-0.207702	-0.312591	-0.239981	-0.520474	-0.314753	M7 black|0.5807
21048	C7orf50|ENSG00000146540	black	0.516576	0.579246	0.482081	-0.229875	-0.0773849	0.19398	0.352671	0.24367	-0.398331	-0.245509	0.120626	-0.0768583	0.284765	M7 black|0.5792
21019	TNK2|ENSG00000061938	black	0.447645	0.578485	0.451854	0.333372	0.25308	0.195162	-0.04986	0.146399	0.0347084	-0.317293	-0.20432	-0.202546	-0.250406	M7 black|0.5785
19010	USF2|ENSG00000105698	black	0.250207	0.578265	0.256342	-0.137953	0.142163	0.463805	0.472466	0.285516	-0.473757	0.0962692	0.276597	-0.340011	0.0975806	M7 black|0.5783
16544	NA|ENSG00000212734	black	0.194552	0.578214	0.468282	0.241524	0.432929	0.42565	0.140869	0.118287	-0.267475	-0.296923	-0.0400233	-0.462175	-0.290958	M7 black|0.5782
15347	GNA11|ENSG00000088256	black	0.364447	0.577799	0.397138	0.204303	0.243297	0.391238	0.253361	0.0965594	-0.206675	-0.259572	-0.181081	-0.347774	-0.0938094	M7 black|0.5778
10592	ANKRD13B|ENSG00000198720	black	0.36484	0.577264	0.394461	0.010845	0.115131	0.359127	0.272453	0.16401	-0.207967	-0.207696	-0.0845572	-0.286388	0.0124789	M7 black|0.5773
12588	|ENSG00000256951	black	0.170219	0.577236	0.414263	0.0975131	0.409437	0.541595	0.443955	0.190659	-0.479307	-0.128759	0.030591	-0.465256	-0.0608712	M7 black|0.5772
8029	ZNF264|ENSG00000083844	black	0.394989	0.577118	0.435984	0.168395	0.17495	0.358568	0.367189	0.14998	-0.25471	-0.463588	-0.306038	-0.318863	0.0222158	M7 black|0.5771
1542	CMTM1|ENSG00000089505	black	0.390011	0.576917	0.497104	0.153179	0.259212	0.417069	0.379768	0.127472	-0.257123	-0.301286	-0.222611	-0.329165	-0.0140627	M7 black|0.5769
24355	IPO4|ENSG00000196497	black	0.481417	0.576696	0.378307	-0.229556	-0.0843879	0.251982	0.401187	0.0985844	-0.337549	-0.0841464	0.164007	-0.107467	0.254078	M7 black|0.5767
9114	|ENSG00000267213	black	0.213596	0.576334	0.492048	0.234077	0.428322	0.498603	0.238795	0.0923174	-0.223166	-0.216271	-0.0357897	-0.444732	-0.237637	M7 black|0.5763
9531	|ENSG00000261526	black	0.288957	0.576244	0.424659	-0.219307	0.126442	0.42122	0.45827	0.233344	-0.480316	-0.104745	0.324114	-0.285029	0.113225	M7 black|0.5762
21314	|ENSG00000260269	black	0.183512	0.574762	0.40189	0.0323086	0.306922	0.477896	0.330122	0.214072	-0.364621	-0.212524	0.122977	-0.416387	-0.0682581	M7 black|0.5748
506	RELL2|ENSG00000164620	black	0.498013	0.574719	0.498537	-0.168443	0.00686237	0.169155	0.222398	0.0082339	-0.243437	-0.196592	0.15413	-0.0751634	0.125577	M7 black|0.5747
17246	|ENSG00000235605	black	0.456954	0.574619	0.431923	-0.317346	-0.103315	0.218829	0.337093	0.115311	-0.374215	-0.0168727	0.407959	-0.0835351	0.262427	M7 black|0.5746
18279	KCNG2|ENSG00000178342	black	0.491065	0.574556	0.531177	0.0955019	0.0129387	0.150712	0.0943488	-0.0363779	-0.104213	-0.566708	-0.22566	-0.201937	-0.0629911	M7 black|0.5746
4250	ZNF316|ENSG00000205903	black	0.41424	0.574219	0.534159	0.341655	0.301396	0.238114	0.0331286	0.129243	-0.0606149	-0.461448	-0.26884	-0.261825	-0.234277	M7 black|0.5742
4591	WDR97|ENSG00000179698	black	0.31759	0.574097	0.470289	0.37581	0.408027	0.343728	0.0762388	0.156813	-0.0872672	-0.310383	-0.220754	-0.319024	-0.277962	M7 black|0.5741
11719	HAGHL|ENSG00000103253	black	0.358655	0.574033	0.4227	-0.0548261	0.184663	0.284707	0.254922	0.208516	-0.336106	-0.175337	0.128297	-0.180369	0.0627357	M7 black|0.574
13807	RASA4DP|ENSG00000233297	black	0.405383	0.573936	0.522417	0.119035	0.217954	0.317891	0.277872	0.028153	-0.251802	-0.349673	-0.0744554	-0.303165	-0.0813266	M7 black|0.5739
16210	SMARCA2|ENSG00000080503	black	0.334885	0.57379	0.463924	0.0541945	0.172313	0.387074	0.29121	0.163068	-0.198261	-0.192769	-0.008119	-0.247356	0.0397824	M7 black|0.5738
3830	CDCA4|ENSG00000170779	black	0.330642	0.57346	0.352008	-0.129817	0.0983917	0.467104	0.586985	0.178526	-0.450985	-0.132043	0.110687	-0.283475	0.252209	M7 black|0.5735
14420	GAA|ENSG00000171298	black	0.322901	0.572612	0.452726	0.194649	0.301982	0.31413	0.123849	0.161737	-0.153208	-0.260159	-0.068776	-0.29104	-0.189691	M7 black|0.5726
15559	RIN3|ENSG00000100599	black	0.322596	0.572544	0.413561	0.088988	0.177123	0.375584	0.324878	0.203411	-0.310484	-0.295555	-0.0392078	-0.367408	-0.0462471	M7 black|0.5725
11820	TTYH3|ENSG00000136295	black	0.60505	0.571504	0.462043	-0.0998548	-0.132972	0.144328	0.305265	0.177659	-0.193778	-0.421404	-0.216185	-0.0622912	0.240416	M7 black|0.5715
2246	|ENSG00000179743	black	0.143727	0.57106	0.34194	-0.0840449	0.322327	0.522403	0.400403	0.16562	-0.460586	0.0456213	0.316686	-0.383045	-0.00293699	M7 black|0.5711
17379	|ENSG00000260081	black	0.370312	0.571062	0.58949	-0.0204437	0.182404	0.266535	0.159377	0.144242	-0.222177	-0.319393	0.121274	-0.20713	-0.0737412	M7 black|0.5711
19000	NDUFS8|ENSG00000110717	black	0.620093	0.571097	0.470557	-0.509824	-0.276967	0.0898291	0.38955	0.109385	-0.390052	-0.130104	0.323027	0.101535	0.457677	M7 black|0.5711
6060	NA|ENSG00000272521	black	0.392042	0.570626	0.429936	-0.134295	0.0949725	0.292499	0.342524	0.157469	-0.325144	-0.181127	0.105302	-0.149059	0.154737	M7 black|0.5706
10688	RAB35|ENSG00000111737	black	0.601817	0.570273	0.444531	-0.247793	-0.148689	0.259981	0.535841	0.128038	-0.404235	-0.284464	-0.0304646	-0.0761656	0.475634	M7 black|0.5703
4962	NR1D1|ENSG00000126368	black	0.341029	0.568917	0.367693	-0.0767483	0.142751	0.465687	0.541024	0.234566	-0.477733	-0.120287	0.0280053	-0.316822	0.228562	M7 black|0.5689
1568	IL4I1|ENSG00000104951	black	0.428781	0.568191	0.44951	-0.0288301	0.0741953	0.321153	0.343906	0.160683	-0.288583	-0.32585	-0.113036	-0.248666	0.115958	M7 black|0.5682
16060	|ENSG00000245958	black	0.206824	0.567965	0.459858	0.114278	0.391896	0.444954	0.270841	0.119074	-0.351374	-0.240309	0.0656285	-0.385009	-0.128902	M7 black|0.568
3708	NUDT8|ENSG00000167799	black	0.50649	0.567938	0.513293	-0.199721	-0.0370949	0.199961	0.333807	0.0764128	-0.308559	-0.244146	0.10866	-0.0335407	0.256144	M7 black|0.5679
19121	FURIN|ENSG00000140564	black	0.378269	0.566998	0.371128	0.0113132	0.0962774	0.323629	0.285131	0.255484	-0.291236	-0.162943	-0.0116974	-0.250736	0.0102691	M7 black|0.567
19284	SPPL2B|ENSG00000005206	black	0.508918	0.566668	0.53572	0.0855501	0.0747176	0.16516	0.113746	0.201252	-0.159725	-0.407406	-0.104526	-0.163437	-0.0633009	M7 black|0.5667
16574	|ENSG00000272092	black	0.40491	0.565905	0.471705	0.0527106	0.107964	0.278208	0.122846	-0.036706	-0.100011	-0.338165	-0.129386	-0.246283	-0.0747264	M7 black|0.5659
18088	SPIN2B|ENSG00000186787	black	0.154663	0.565295	0.401255	0.152864	0.490983	0.500794	0.310728	0.216381	-0.360628	-0.116436	0.106368	-0.433986	-0.190941	M7 black|0.5653
15669	COL9A2|ENSG00000049089	black	0.248461	0.564411	0.457492	0.112331	0.36879	0.406096	0.247154	0.144536	-0.279617	-0.175902	0.054163	-0.326342	-0.0976794	M7 black|0.5644
10486	AMH|ENSG00000104899	black	0.280505	0.564094	0.452225	0.333878	0.398243	0.437353	0.242508	0.146107	-0.223286	-0.233145	-0.226392	-0.409885	-0.20059	M7 black|0.5641
7747	FNDC10|ENSG00000228594	black	0.232289	0.563561	0.284233	-0.111732	0.0679045	0.419181	0.350121	0.273765	-0.289934	-0.122642	0.103722	-0.337865	0.0555182	M7 black|0.5636
19095	TMEM86B|ENSG00000180089	black	0.223956	0.563471	0.30411	0.223563	0.363825	0.466216	0.260256	0.263515	-0.26832	-0.167134	-0.055908	-0.434169	-0.208642	M7 black|0.5635
14521	HRAS|ENSG00000174775	black	0.24685	0.56296	0.294393	-0.159957	0.107705	0.405078	0.345284	0.209902	-0.424933	0.00729699	0.177441	-0.32605	0.017819	M7 black|0.563
8842	HMGA1|ENSG00000137309	black	0.359761	0.562922	0.37609	-0.241576	-0.0804414	0.321782	0.373263	0.11237	-0.362922	-0.188661	0.199069	-0.243148	0.157986	M7 black|0.5629
1485	METRN|ENSG00000103260	black	0.225659	0.56258	0.447373	0.420464	0.456889	0.459425	0.195759	0.214764	-0.162202	-0.282103	-0.233133	-0.473386	-0.280347	M7 black|0.5626
13053	ZNF362|ENSG00000160094	black	0.435724	0.562304	0.481173	0.0398977	0.0935026	0.213789	0.203013	0.147501	-0.156107	-0.340827	-0.0432404	-0.174426	-0.00359894	M7 black|0.5623
6543	LLGL2|ENSG00000073350	black	0.22724	0.561938	0.448939	0.361025	0.438286	0.3751	0.0472241	0.245669	-0.110563	-0.236312	-0.158128	-0.401993	-0.347629	M7 black|0.5619
21357	HIST2H3A|ENSG00000203852	black	0.307772	0.561723	0.319584	0.0841607	0.148195	0.373147	0.248959	0.150914	-0.167142	-0.36644	-0.222006	-0.328911	-0.0744769	M7 black|0.5617
10457	CACFD1|ENSG00000160325	black	0.416212	0.561406	0.412662	-0.0307801	0.0707004	0.352915	0.372096	0.127852	-0.293692	-0.109838	-0.00642049	-0.232862	0.143404	M7 black|0.5614
13328	ARIH2OS|ENSG00000221883	black	0.333116	0.561313	0.448251	-0.0749519	0.121633	0.358969	0.267023	0.0784119	-0.194261	-0.252121	0.0474022	-0.245375	0.0666551	M7 black|0.5613
22531	|ENSG00000268603	black	0.250529	0.560843	0.347941	0.0786163	0.239322	0.404653	0.287659	0.189	-0.288765	-0.245002	-0.0483646	-0.349182	-0.0460494	M7 black|0.5608
5857	LINC00476|ENSG00000175611	black	0.145286	0.558978	0.390614	0.181071	0.43633	0.474253	0.259422	0.166445	-0.291655	-0.115522	0.100645	-0.413414	-0.190562	M7 black|0.559
12388	UNC93B5|ENSG00000184795	black	0.472874	0.559042	0.484207	-0.151284	-0.0298223	0.200897	0.269045	0.0473818	-0.261191	-0.192461	0.146274	-0.123355	0.135833	M7 black|0.559
5831	FAM53A|ENSG00000174137	black	0.402018	0.558926	0.508508	0.039849	0.126385	0.356171	0.338593	0.103903	-0.249655	-0.238005	0.0248513	-0.281594	0.0646624	M7 black|0.5589
20602	|ENSG00000267811	black	0.402449	0.558756	0.559607	0.091725	0.182662	0.239162	0.140277	0.0892802	-0.194912	-0.289331	0.0358388	-0.220678	-0.10106	M7 black|0.5588
12113	CERS4|ENSG00000090661	black	0.185293	0.558425	0.311008	-0.0131888	0.192383	0.465242	0.321906	0.141818	-0.344327	-0.10481	0.1441	-0.417743	-0.0786461	M7 black|0.5584
11764	|ENSG00000167046	black	0.275277	0.556914	0.439919	0.342959	0.354455	0.397302	0.190118	0.136017	-0.154696	-0.329028	-0.253314	-0.378428	-0.18921	M7 black|0.5569
5038	|ENSG00000260651	black	0.542696	0.55683	0.551877	-0.141115	-0.101735	0.113404	0.152914	0.028946	-0.129313	-0.455189	-0.056967	-0.0462702	0.141946	M7 black|0.5568
11628	|ENSG00000260107	black	0.535481	0.556617	0.466118	-0.31209	-0.103941	0.157083	0.319405	0.142513	-0.361079	-0.187485	0.266913	-0.00255162	0.286188	M7 black|0.5566
5760	CDK13|ENSG00000065883	black	0.155105	0.555711	0.333724	0.237523	0.386476	0.467889	0.165244	0.0892331	-0.174956	-0.193679	-0.0749368	-0.385612	-0.220237	M7 black|0.5557
5288	|ENSG00000264808	black	0.282464	0.554708	0.53019	0.271169	0.358009	0.407206	0.215567	0.109084	-0.204767	-0.427611	-0.173918	-0.395193	-0.184852	M7 black|0.5547
14394	SMARCA4|ENSG00000127616	black	0.346194	0.554586	0.356751	0.060025	0.115614	0.294282	0.119678	0.177502	-0.109681	-0.13843	-0.0411939	-0.228368	-0.0690901	M7 black|0.5546
13022	LAMA5|ENSG00000130702	black	0.388583	0.554284	0.396436	0.0791037	0.107658	0.303644	0.217099	0.0503242	-0.176239	-0.20926	-0.0898115	-0.248776	-0.0249128	M7 black|0.5543
9084	DTX2P1|ENSG00000186704	black	0.250535	0.55386	0.419112	0.385291	0.381555	0.401749	0.147792	0.0382796	-0.157743	-0.351667	-0.296843	-0.457547	-0.298546	M7 black|0.5539
19390	|ENSG00000270006	black	0.454431	0.553398	0.48223	-0.0566999	0.0252304	0.154764	0.125971	0.0457359	-0.133237	-0.316247	0.00852929	-0.0894297	0.0349534	M7 black|0.5534
10998	ITPK1|ENSG00000100605	black	0.274316	0.553412	0.375568	-0.0858842	0.09851	0.37138	0.334426	0.216579	-0.353814	-0.125654	0.154501	-0.293647	0.0648689	M7 black|0.5534
16047	CHCHD2P9|ENSG00000186940	black	0.579692	0.552954	0.464689	-0.283726	-0.18284	0.151626	0.351866	0.088118	-0.280741	-0.0874743	0.157767	0.0232913	0.370341	M7 black|0.553
16950	C12orf57|ENSG00000111678	black	0.355617	0.552849	0.339919	-0.309017	-0.041382	0.322371	0.392311	0.17013	-0.396026	0.0601469	0.381116	-0.169327	0.255983	M7 black|0.5528
9318	AKAP17A|ENSG00000197976	black	0.439666	0.552539	0.45174	-0.11452	0.0376041	0.232405	0.267929	0.109441	-0.349804	-0.214617	0.144872	-0.170944	0.0687001	M7 black|0.5525
12104	NA|ENSGR0000197976	black	0.439666	0.552539	0.45174	-0.11452	0.0376041	0.232405	0.267929	0.109441	-0.349804	-0.214617	0.144872	-0.170944	0.0687001	M7 black|0.5525
12239	HIST2H3C|ENSG00000203811	black	0.303642	0.551811	0.309939	0.080671	0.142962	0.364144	0.241597	0.143092	-0.160219	-0.362964	-0.222585	-0.32031	-0.0708415	M7 black|0.5518
19258	KLHL17|ENSG00000187961	black	0.177835	0.551262	0.400704	0.229724	0.414755	0.414917	0.102859	0.24382	-0.230165	-0.189684	-0.0388507	-0.434131	-0.300287	M7 black|0.5513
1678	CIC|ENSG00000079432	black	0.466667	0.550907	0.452824	0.208779	0.140988	0.221336	0.0958953	0.0922843	-0.104472	-0.290637	-0.212696	-0.225872	-0.0981444	M7 black|0.5509
2005	PIEZO1|ENSG00000103335	black	0.254589	0.550918	0.341086	-0.000993503	0.150499	0.397281	0.280783	0.273878	-0.278154	-0.102272	0.0750155	-0.333916	-0.042077	M7 black|0.5509
14516	DECR2|ENSG00000242612	black	0.332992	0.54906	0.383898	0.0222323	0.122529	0.315211	0.175295	0.112139	-0.160238	-0.228502	-0.0028301	-0.257928	-0.0624428	M7 black|0.5491
6945	CHST2|ENSG00000175040	black	0.418294	0.548421	0.481233	-0.0397776	0.13013	0.298189	0.416548	0.216641	-0.36756	-0.343427	-0.0483259	-0.175685	0.208618	M7 black|0.5484
9801	SCARF1|ENSG00000074660	black	0.30579	0.547425	0.342987	0.131901	0.231519	0.359594	0.241738	0.205086	-0.21653	-0.1771	-0.0367031	-0.273403	-0.0787999	M7 black|0.5474
4879	DNAAF5|ENSG00000164818	black	0.158059	0.546785	0.345838	0.273096	0.422416	0.499924	0.245904	0.221414	-0.288061	-0.167908	-0.0630841	-0.478271	-0.237709	M7 black|0.5468
3857	CARD11|ENSG00000198286	black	0.285821	0.54664	0.39117	0.228341	0.293488	0.341666	0.096959	0.171774	-0.126333	-0.193558	-0.0664095	-0.348058	-0.226061	M7 black|0.5466
6083	LY6E|ENSG00000160932	black	0.319213	0.545881	0.421267	-0.156663	0.0429793	0.298525	0.333622	0.190498	-0.372059	-0.181886	0.181321	-0.230061	0.0980718	M7 black|0.5459
1434	CHCHD6|ENSG00000159685	black	0.197315	0.545163	0.383086	0.114682	0.291261	0.431859	0.208936	0.147296	-0.261955	-0.0292934	0.0910348	-0.391449	-0.135991	M7 black|0.5452
13330	COQ8A|ENSG00000163050	black	0.151217	0.545195	0.344517	-0.0675906	0.310588	0.471612	0.389624	0.267076	-0.531291	0.00323668	0.308996	-0.367824	0.00825461	M7 black|0.5452
18247	|ENSG00000253982	black	0.191351	0.544433	0.376156	-0.019201	0.279988	0.485715	0.485136	0.25903	-0.450779	-0.0474621	0.192655	-0.346664	0.0627643	M7 black|0.5444
19538	|ENSG00000269388	black	0.220636	0.544381	0.47908	0.294843	0.375916	0.418913	0.165575	0.0979051	-0.165733	-0.254877	-0.172179	-0.443344	-0.282419	M7 black|0.5444
8132	LHB|ENSG00000104826	black	0.289048	0.543288	0.344878	-0.0130462	0.151994	0.391304	0.32399	0.132904	-0.29389	-0.0558835	0.0153719	-0.285138	0.0350871	M7 black|0.5433
18582	C7orf55-LUC7L2|ENSG00000269955	black	0.328016	0.542628	0.460101	0.0377916	0.212905	0.421358	0.516797	0.183536	-0.455976	-0.212687	0.0118008	-0.33239	0.115	M7 black|0.5426
4137	ABCB9|ENSG00000150967	black	0.164846	0.542193	0.328467	0.0278376	0.282408	0.425208	0.252986	0.255489	-0.338427	-0.0748541	0.152022	-0.364289	-0.106523	M7 black|0.5422
7249	PLIN3|ENSG00000105355	black	0.345215	0.542112	0.406228	-0.0898356	0.124636	0.358987	0.452377	0.231053	-0.334984	-0.0876978	0.151717	-0.187625	0.192142	M7 black|0.5421
22676	ELK2AP|ENSG00000213140	black	0.334874	0.541359	0.488672	0.489925	0.364586	0.259907	-0.0417652	0.088341	0.0522074	-0.49025	-0.369799	-0.349772	-0.380955	M7 black|0.5414
21220	NA|ENSGR0000169100	black	0.454033	0.541161	0.510427	-0.222348	-0.123434	0.159842	0.21406	0.161983	-0.263973	-0.100268	0.275525	-0.11886	0.117875	M7 black|0.5412
18601	SLC25A6|ENSG00000169100	black	0.454033	0.541161	0.510427	-0.222348	-0.123434	0.159842	0.21406	0.161983	-0.263973	-0.100268	0.275525	-0.11886	0.117875	M7 black|0.5412
14617	|ENSG00000267533	black	0.210251	0.539784	0.353972	-0.0510208	0.17124	0.421278	0.298947	0.221724	-0.349198	-0.0735316	0.0967429	-0.378593	-0.0496874	M7 black|0.5398
2549	FGF22|ENSG00000070388	black	0.26862	0.538989	0.414362	0.284352	0.340252	0.357427	0.186117	0.288362	-0.245861	-0.375515	-0.188794	-0.406346	-0.222236	M7 black|0.539
21342	SIGIRR|ENSG00000185187	black	0.274129	0.535812	0.405828	-0.0496298	0.184462	0.309691	0.171401	0.245793	-0.271578	-0.129616	0.217957	-0.258318	-0.0726134	M7 black|0.5358
16945	|ENSG00000255508	black	0.213686	0.535729	0.280183	0.118574	0.314902	0.475934	0.408902	0.152515	-0.358748	-0.117435	-0.00863057	-0.385397	-0.0168326	M7 black|0.5357
3316	CD320|ENSG00000167775	black	0.307052	0.535207	0.383	-0.0533595	0.172773	0.338163	0.332639	0.219887	-0.359887	-0.0780822	0.246893	-0.233558	0.0537916	M7 black|0.5352
11546	PKD1|ENSG00000008710	black	0.244738	0.534615	0.368918	0.411218	0.397986	0.364389	0.0403521	0.234649	-0.0922838	-0.138656	-0.106178	-0.392273	-0.358827	M7 black|0.5346
29	SNX18|ENSG00000178996	black	0.335799	0.534638	0.442801	-0.0744447	0.146653	0.42976	0.506847	0.184115	-0.431593	-0.187598	0.0187176	-0.288714	0.204116	M7 black|0.5346
15971	|ENSG00000267735	black	0.347327	0.532452	0.395691	-0.0303754	0.0957926	0.359305	0.418396	0.113085	-0.362358	-0.152393	-0.0183306	-0.279191	0.12374	M7 black|0.5325
19356	NA|ENSG00000271912	black	0.323109	0.532302	0.277954	0.0608009	0.163272	0.382531	0.350454	0.124842	-0.316793	-0.0619507	-0.0313208	-0.303938	0.0129231	M7 black|0.5323
13203	HPS1|ENSG00000107521	black	0.0960627	0.532046	0.353928	0.104744	0.401418	0.452099	0.152531	0.204658	-0.248114	-0.0916062	0.183484	-0.397524	-0.229529	M7 black|0.532
9601	AGPAT3|ENSG00000160216	black	0.18936	0.531707	0.34761	0.463363	0.48155	0.466023	0.184805	0.196991	-0.131118	-0.277046	-0.30395	-0.460304	-0.346085	M7 black|0.5317
8497	NEURL4|ENSG00000215041	black	0.141145	0.531353	0.234955	0.177092	0.396707	0.477309	0.271091	0.154038	-0.35319	-0.005106	0.0598091	-0.45318	-0.222511	M7 black|0.5314
1995	FBXW9|ENSG00000132004	black	0.537007	0.530166	0.419113	-0.366242	-0.205775	0.228693	0.516686	0.122103	-0.433765	-0.181328	0.124778	-0.0663345	0.454101	M7 black|0.5302
5003	RAB40B|ENSG00000141542	black	0.215258	0.529516	0.300889	0.16625	0.293193	0.454635	0.297825	0.15658	-0.236297	-0.249332	-0.202892	-0.395931	-0.0875846	M7 black|0.5295
7058	ANKRD23|ENSG00000163126	black	0.20162	0.529113	0.394438	0.223663	0.452634	0.400265	0.143339	0.135023	-0.163666	-0.0832702	0.04141	-0.329932	-0.237298	M7 black|0.5291
21450	TRMT2A|ENSG00000099899	black	0.335603	0.529138	0.414196	-0.249016	0.0806893	0.308223	0.437504	0.206321	-0.538725	-0.100691	0.282784	-0.176539	0.235751	M7 black|0.5291
13431	|ENSG00000233133	black	0.208526	0.529	0.359167	0.331518	0.394547	0.389923	0.138692	0.0599851	-0.132828	-0.168047	-0.109407	-0.386321	-0.276512	M7 black|0.529
23477	SOCS1|ENSG00000185338	black	0.394095	0.529025	0.436052	-0.134627	0.0259483	0.23838	0.286763	0.213479	-0.340532	-0.271168	0.0414788	-0.175463	0.103981	M7 black|0.529
9120	CCDC116|ENSG00000161180	black	0.257393	0.528856	0.416219	0.24893	0.37608	0.430781	0.282364	0.177492	-0.245219	-0.2071	-0.0797865	-0.365665	-0.161043	M7 black|0.5289
13852	CARM1|ENSG00000142453	black	0.29273	0.528763	0.37115	0.238026	0.314293	0.315336	0.119193	0.152037	-0.158559	-0.221704	-0.0403614	-0.306996	-0.204529	M7 black|0.5288
14045	MID1IP1|ENSG00000165175	black	0.454318	0.528621	0.458548	-0.0510183	-0.0108449	0.305028	0.363977	0.101932	-0.229794	-0.227682	-0.0595001	-0.183953	0.166851	M7 black|0.5286
18969	PHLDB3|ENSG00000176531	black	0.446463	0.528623	0.492626	0.138839	0.153916	0.184624	0.09307	0.0114505	-0.0390708	-0.279763	-0.0235991	-0.10449	-0.0501542	M7 black|0.5286
12486	WNT10A|ENSG00000135925	black	0.224623	0.527955	0.33347	0.189199	0.318332	0.462682	0.337053	0.10941	-0.308702	-0.191731	-0.156453	-0.388339	-0.0726171	M7 black|0.528
12141	PTBP1|ENSG00000011304	black	0.513548	0.527916	0.479292	0.0170305	0.0175763	0.270439	0.450101	0.209099	-0.314868	-0.294774	-0.144135	-0.12646	0.298163	M7 black|0.5279
8027	IRAK1|ENSG00000184216	black	0.199808	0.52765	0.290203	0.0583712	0.204221	0.398715	0.315675	0.300433	-0.358926	-0.172481	0.0211019	-0.422677	-0.0873396	M7 black|0.5276
16359	PNPLA7|ENSG00000130653	black	0.307562	0.526091	0.4205	0.462329	0.413869	0.350569	0.091736	0.0878288	-0.013069	-0.263907	-0.295549	-0.350757	-0.310903	M7 black|0.5261
16203	PGAM2|ENSG00000164708	black	0.272756	0.525033	0.401384	0.443441	0.411904	0.330906	0.0758985	0.122471	-0.0175364	-0.317699	-0.300821	-0.331978	-0.334714	M7 black|0.525
17868	NA|ENSG00000261252	black	0.260146	0.52372	0.498462	0.0541049	0.264734	0.391892	0.366219	0.181826	-0.395228	-0.303915	0.00843549	-0.341848	-0.0302955	M7 black|0.5237
3975	|ENSG00000259802	black	0.232524	0.523048	0.308827	-0.0519243	0.196702	0.446817	0.385054	0.0433102	-0.33583	-0.0771945	0.0823553	-0.32822	0.0679299	M7 black|0.523
21348	ANKRD39|ENSG00000213337	black	0.214161	0.522985	0.414574	0.390371	0.453328	0.377591	0.0849537	0.1832	-0.089396	-0.250236	-0.167725	-0.369643	-0.337369	M7 black|0.523
23304	CPSF4|ENSG00000160917	black	0.30682	0.522717	0.267126	0.00530429	0.151127	0.330688	0.241886	0.117956	-0.19257	-0.00473677	0.0691333	-0.202746	-0.0239072	M7 black|0.5227
3191	TMEM121|ENSG00000184986	black	0.500463	0.52212	0.478205	-0.0982815	-0.120898	0.0985943	0.164627	0.122258	-0.113753	-0.456458	-0.0647959	-0.0959689	0.109443	M7 black|0.5221
14370	QRICH2|ENSG00000129646	black	0.248412	0.521758	0.349379	0.183672	0.299532	0.372382	0.175016	0.099393	-0.132181	-0.125722	-0.0776026	-0.301618	-0.147279	M7 black|0.5218
20606	PDLIM7|ENSG00000196923	black	0.202244	0.520373	0.358733	0.115594	0.265592	0.423523	0.305523	0.183198	-0.309719	-0.143698	-0.0171651	-0.388393	-0.098308	M7 black|0.5204
3357	RAB4B-EGLN2|ENSG00000171570	black	0.460228	0.518443	0.487449	0.106352	0.0252343	0.196201	0.162559	0.120316	-0.116254	-0.383208	-0.232412	-0.166292	0.050053	M7 black|0.5184
9945	FAM177A1|ENSG00000151327	black	0.296532	0.517834	0.285264	-0.130666	0.135753	0.4315	0.448041	0.0210714	-0.305643	-0.00890244	0.0922592	-0.217424	0.18922	M7 black|0.5178
12894	CYP1B1|ENSG00000138061	black	0.311046	0.517211	0.420026	0.207575	0.195593	0.314713	0.239006	0.359724	-0.19952	-0.392311	-0.236714	-0.322271	-0.0737525	M7 black|0.5172
23985	PCOLCE|ENSG00000106333	black	0.306793	0.516638	0.384615	0.0628797	0.194769	0.304732	0.153221	0.0195062	-0.160045	-0.0601374	0.0881035	-0.241044	-0.0966454	M7 black|0.5166
1820	|ENSG00000214259	black	0.45559	0.51514	0.521714	-0.0649763	-0.0460605	0.179654	0.276301	0.158755	-0.246981	-0.32266	0.0737072	-0.109971	0.146646	M7 black|0.5151
3902	NA|ENSG00000182502	black	0.278335	0.514753	0.479062	0.245655	0.324988	0.32161	0.131059	0.10471	-0.170776	-0.295135	-0.0695679	-0.33286	-0.212161	M7 black|0.5148
1775	RHOD|ENSG00000173156	black	0.294895	0.514785	0.376121	0.0182039	0.176159	0.404825	0.358195	0.126624	-0.281549	-0.117791	-0.000316629	-0.295807	0.0239716	M7 black|0.5148
3444	SLC2A6|ENSG00000160326	black	0.409743	0.51475	0.365189	-0.272194	-0.114304	0.21599	0.312353	0.225046	-0.321342	-0.199534	0.0468531	-0.10177	0.242583	M7 black|0.5148
17973	FUT7|ENSG00000180549	black	0.0917344	0.514567	0.181124	-0.0613578	0.201546	0.467542	0.381354	0.403837	-0.43884	-0.110959	0.135067	-0.442257	-0.0214644	M7 black|0.5146
4277	CCDC71L|ENSG00000253276	black	0.168598	0.513395	0.352776	-0.0870064	0.246868	0.461463	0.480261	0.280452	-0.484144	-0.111408	0.207573	-0.309372	0.143776	M7 black|0.5134
15688	ZFP92|ENSG00000189420	black	0.277571	0.512696	0.382867	0.206312	0.20649	0.346803	0.261611	0.159056	-0.182936	-0.374672	-0.269892	-0.358089	-0.0961649	M7 black|0.5127
15721	GGT1|ENSG00000100031	black	0.416661	0.511816	0.390439	-0.177891	-0.0385159	0.215201	0.308898	0.155127	-0.274143	-0.148257	0.0529312	-0.0981348	0.160332	M7 black|0.5118
17314	|ENSG00000267122	black	0.558917	0.511409	0.450071	-0.00569293	-0.114185	0.101207	0.152563	0.0480876	-0.106118	-0.364011	-0.147438	-0.0900658	0.102988	M7 black|0.5114
21479	MAP2K5|ENSG00000137764	black	0.24145	0.511407	0.375589	0.0091169	0.160988	0.416166	0.287	0.00415151	-0.276284	-0.162909	-0.0318476	-0.360614	0.00615092	M7 black|0.5114
16380	PPA2|ENSG00000138777	black	0.372685	0.51047	0.478717	-0.249678	-0.0211656	0.215992	0.282975	0.202736	-0.298917	-0.147962	0.331038	-0.0848236	0.192809	M7 black|0.5105
1166	|ENSG00000266373	black	0.213754	0.50996	0.268241	-0.008035	0.215337	0.462242	0.499137	0.199819	-0.433604	-0.00516204	0.103923	-0.337423	0.0541808	M7 black|0.51
1613	DSCR9|ENSG00000230366	black	0.19502	0.509767	0.31762	0.0737335	0.263156	0.425864	0.280006	0.158189	-0.287251	-0.0970137	0.0753818	-0.377338	-0.126944	M7 black|0.5098
10662	DNAJC30|ENSG00000176410	black	0.386345	0.508955	0.448054	-0.12539	0.0533893	0.242238	0.277085	0.12473	-0.19072	-0.110584	0.194597	-0.0570171	0.193032	M7 black|0.509
20109	INF2|ENSG00000203485	black	0.4083	0.508582	0.396881	-0.114158	0.00816547	0.219292	0.257598	0.092143	-0.293388	-0.121313	0.112219	-0.144289	0.105196	M7 black|0.5086
7168	VEGFB|ENSG00000173511	black	0.143337	0.508163	0.266996	-0.196824	0.130774	0.414805	0.385206	0.204869	-0.482154	0.0126886	0.355806	-0.347893	0.0251464	M7 black|0.5082
8176	HES6|ENSG00000144485	black	0.421124	0.50803	0.349459	-0.2174	-0.123521	0.224119	0.307154	0.148457	-0.249388	-0.296789	-0.0394109	-0.13604	0.206683	M7 black|0.508
21426	AES|ENSG00000104964	black	0.38696	0.507918	0.367074	-0.257826	-0.0212897	0.181809	0.261101	0.158525	-0.365183	-0.0595475	0.329809	-0.0546188	0.208225	M7 black|0.5079
9446	ABHD17AP6|ENSG00000226981	black	0.449737	0.507617	0.436257	-0.048374	0.00587862	0.16664	0.168008	-0.0183979	-0.159804	-0.351511	-0.0582754	-0.125549	0.0430752	M7 black|0.5076
9041	LRWD1|ENSG00000161036	black	0.496163	0.506782	0.361054	0.00173813	0.0203278	0.176238	0.23943	0.106526	-0.110004	-0.278437	-0.161734	-0.0440323	0.173962	M7 black|0.5068
20386	BLOC1S4|ENSG00000186222	black	0.410637	0.506595	0.423502	-0.249114	-0.058309	0.190621	0.28282	0.0738167	-0.241474	-0.17334	0.222445	-0.0214461	0.25212	M7 black|0.5066
17279	UNC13D|ENSG00000092929	black	0.102265	0.506107	0.255155	0.193458	0.418796	0.455491	0.271002	0.313325	-0.296098	-0.105401	0.085144	-0.419388	-0.197225	M7 black|0.5061
2800	CBY3|ENSG00000204659	black	0.191513	0.504923	0.368056	0.163246	0.331956	0.347936	0.20999	0.188254	-0.248763	-0.342231	-0.0542732	-0.383526	-0.167439	M7 black|0.5049
14326	IL15RA|ENSG00000134470	black	0.303551	0.504614	0.295971	-0.146364	0.0543714	0.380816	0.469706	0.184286	-0.373752	-0.0573952	0.102509	-0.228084	0.189144	M7 black|0.5046
5720	CARMIL2|ENSG00000159753	black	0.228957	0.503066	0.318227	0.0717075	0.29146	0.370122	0.275598	0.152444	-0.328729	-0.0277314	0.129012	-0.315607	-0.0817717	M7 black|0.5031
15139	CCDC24|ENSG00000159214	black	0.29583	0.502876	0.302956	-0.0477715	0.0665487	0.344617	0.284871	0.0129103	-0.216074	-0.166716	-0.0563979	-0.271549	0.027282	M7 black|0.5029
18552	TMEM191C|ENSG00000206140	black	0.185842	0.502541	0.400255	0.0936324	0.317328	0.355516	0.197456	0.181745	-0.312176	-0.146469	0.145903	-0.309616	-0.11927	M7 black|0.5025
11981	RPS2P5|ENSG00000240342	black	0.307221	0.501528	0.398594	-0.183641	-0.00640348	0.286456	0.341083	0.0915068	-0.386516	-0.076298	0.286855	-0.230746	0.133191	M7 black|0.5015
15865	DEGS2|ENSG00000168350	black	0.386437	0.501401	0.362425	-0.0427493	0.0320785	0.318708	0.457799	0.108897	-0.361411	-0.194234	-0.0504529	-0.209894	0.214419	M7 black|0.5014
21751	|ENSG00000260729	black	0.242279	0.499426	0.38906	0.149254	0.252408	0.35292	0.213576	0.14269	-0.229844	-0.140764	-0.0769985	-0.354685	-0.135018	M7 black|0.4994
2105	PORCN|ENSG00000102312	black	0.234127	0.49939	0.359466	0.00452229	0.230167	0.335411	0.32791	0.179871	-0.375584	-0.0687872	0.147934	-0.23948	0.0146491	M7 black|0.4994
18795	HSPB1P2|ENSG00000230216	black	0.292784	0.49886	0.367337	0.343016	0.305575	0.296292	0.0987767	0.100531	-0.0413676	-0.319833	-0.330873	-0.291738	-0.209726	M7 black|0.4989
15383	|ENSG00000273014	black	0.272977	0.496891	0.44249	0.180408	0.298059	0.356189	0.243874	0.176778	-0.170005	-0.282852	-0.146228	-0.230156	-0.0077511	M7 black|0.4969
13712	QTRT1|ENSG00000213339	black	0.389043	0.496761	0.368565	-0.128691	0.0779769	0.156082	0.211359	0.148348	-0.265623	-0.146534	0.0849967	-0.0462214	0.0913166	M7 black|0.4968
23541	HIST2H3PS2|ENSG00000203818	black	0.432624	0.494841	0.406806	-0.153791	-0.135349	0.12775	0.144221	-0.000602037	-0.152127	-0.43826	-0.0917496	-0.0955164	0.129713	M7 black|0.4948
1318	WDR90|ENSG00000161996	black	0.486364	0.494125	0.438081	0.110149	0.057396	0.0958692	0.0680958	0.161707	-0.0813159	-0.328583	-0.133977	-0.0536967	-0.0147712	M7 black|0.4941
20302	MAML1|ENSG00000161021	black	0.37651	0.493816	0.473563	0.28585	0.251267	0.346838	0.384839	0.120329	-0.262971	-0.386028	-0.320119	-0.272418	0.0288159	M7 black|0.4938
12053	MISP3|ENSG00000141854	black	0.21391	0.492852	0.331367	0.0826713	0.240862	0.337719	0.217893	0.339781	-0.216752	-0.223253	-0.026279	-0.299047	-0.11383	M7 black|0.4929
11003	MAPK8IP2|ENSG00000008735	black	0.418196	0.490064	0.43084	0.162617	0.139323	0.129734	0.0346897	0.06765	-0.0155996	-0.311057	-0.187522	-0.113938	-0.0959232	M7 black|0.4901
21347	INO80B|ENSG00000115274	black	0.293906	0.489617	0.455375	0.214223	0.310948	0.32014	0.254535	0.272081	-0.245481	-0.36759	-0.148442	-0.301582	-0.0825697	M7 black|0.4896
13432	FASN|ENSG00000169710	black	0.497077	0.489369	0.32722	-0.0444402	-0.0573489	0.153262	0.206166	0.183523	-0.115795	-0.180626	-0.0915375	-0.0263634	0.180834	M7 black|0.4894
13846	FBXL17|ENSG00000145743	black	0.291371	0.489251	0.47646	0.206006	0.207789	0.332887	0.23557	0.0554419	-0.15912	-0.365562	-0.179501	-0.317542	-0.0550955	M7 black|0.4893
11042	|ENSG00000271761	black	0.175928	0.488629	0.354422	0.0882635	0.242793	0.305942	0.117685	0.2283	-0.237348	-0.334018	-0.00484898	-0.33279	-0.179265	M7 black|0.4886
1973	ITPKA|ENSG00000137825	black	0.383571	0.488151	0.385666	0.0166907	0.0595656	0.288629	0.272881	0.0738684	-0.154785	-0.183138	-0.103853	-0.169207	0.0713396	M7 black|0.4882
5521	BRWD1-AS2|ENSG00000255568	black	0.302197	0.48811	0.4228	0.145171	0.210463	0.29265	0.15772	0.040074	-0.121207	-0.295982	-0.168717	-0.259212	-0.115068	M7 black|0.4881
23131	|ENSG00000268983	black	0.398742	0.487886	0.349161	-0.301422	-0.00343916	0.197667	0.373257	0.163769	-0.382605	0.0468063	0.369039	-0.00741924	0.278174	M7 black|0.4879
10294	STARD10|ENSG00000214530	black	0.206598	0.487879	0.295726	-0.0439576	0.170623	0.386478	0.316283	0.20745	-0.316946	-0.0394811	0.13547	-0.286705	-0.00654919	M7 black|0.4879
1365	MSRA|ENSG00000175806	black	0.232831	0.487682	0.349426	-0.185396	0.0752571	0.332748	0.256974	0.0459194	-0.276436	-0.00831172	0.28146	-0.221253	0.10087	M7 black|0.4877
9129	|ENSG00000242411	black	0.481026	0.487298	0.417332	-0.175273	-0.116247	0.110561	0.183973	0.0729284	-0.1707	-0.228016	0.0955557	-0.0263951	0.186124	M7 black|0.4873
4465	NA|ENSG00000268302	black	0.456084	0.486392	0.358593	-0.242545	-0.0762373	0.10466	0.214771	0.0722637	-0.262889	-0.0696783	0.240176	0.044765	0.217989	M7 black|0.4864
861	TFR2|ENSG00000106327	black	0.145109	0.486135	0.334378	0.0732768	0.28675	0.417412	0.273103	0.140135	-0.29481	-0.208615	0.0293291	-0.370274	-0.104739	M7 black|0.4861
17251	GPSM1|ENSG00000160360	black	0.464794	0.484907	0.355889	-0.0955534	-0.0737941	0.198555	0.289796	0.0875791	-0.136661	-0.304719	-0.180227	-0.0975616	0.195399	M7 black|0.4849
4024	GADD45A|ENSG00000116717	black	0.267593	0.484334	0.282138	-0.0846815	0.133581	0.430296	0.478531	0.205693	-0.414721	-0.0568198	0.0769082	-0.284611	0.162595	M7 black|0.4843
11760	LINC01637|ENSG00000237476	black	0.249631	0.484303	0.33901	0.050613	0.217458	0.302789	0.221701	0.223691	-0.180812	-0.247099	0.00155533	-0.216245	-0.0286794	M7 black|0.4843
8032	DNM1P35|ENSG00000246877	black	0.203738	0.483757	0.236351	0.128528	0.196766	0.3805	0.243091	0.0435375	-0.183494	-0.154807	-0.119796	-0.344495	-0.0981244	M7 black|0.4838
23459	|ENSG00000271937	black	0.213452	0.483594	0.327112	-0.0105045	0.175581	0.384341	0.334773	0.048841	-0.319494	-0.202202	0.0311746	-0.318962	0.00274373	M7 black|0.4836
20118	|ENSG00000247121	black	0.157708	0.483064	0.38609	0.158954	0.344852	0.337947	0.101865	0.0682141	-0.147074	-0.149542	0.00451207	-0.314844	-0.221569	M7 black|0.4831
11320	HLA-F|ENSG00000204642	black	0.233778	0.482927	0.304201	-0.159993	0.104031	0.365375	0.449415	0.220759	-0.460579	-0.0806373	0.128014	-0.269427	0.171487	M7 black|0.4829
6382	AMN|ENSG00000166126	black	0.200732	0.482828	0.327716	0.0385073	0.168188	0.339526	0.196311	0.072221	-0.232247	-0.110995	0.0863288	-0.315596	-0.115268	M7 black|0.4828
21041	FOXD4|ENSG00000170122	black	0.197007	0.482586	0.249113	0.0773777	0.233285	0.379224	0.298185	0.0551406	-0.291033	-0.278605	-0.107723	-0.3203	-0.0358579	M7 black|0.4826
15514	SCGB1B2P|ENSG00000268751	black	0.429911	0.482269	0.477904	-0.0486834	0.0265337	0.166579	0.165849	0.180932	-0.178036	-0.179675	0.060063	-0.0875226	0.0424976	M7 black|0.4823
6475	COL7A1|ENSG00000114270	black	0.220274	0.481054	0.275802	0.133435	0.258806	0.36032	0.24242	0.140225	-0.208427	-0.117336	-0.0611228	-0.281663	-0.0978799	M7 black|0.4811
981	TNPO2|ENSG00000105576	black	0.257958	0.480044	0.218295	-0.201709	0.0480727	0.353974	0.414903	0.278149	-0.444921	0.00114069	0.202938	-0.250758	0.156012	M7 black|0.48
[truncated: 22,659 more rows]
