# Supplementary material for: Multivariate transcriptome analysis identifies networks and key drivers of chronic lymphocytic leukemia relapse risk and patient survival
Source: BMC Med Genomics. 2021 Jun 29;14:171. doi: 10.1186/s12920-021-01012-y (PMC8243588; doi:10.1186/s12920-021-01012-y)
Supplement: Supplementary file 11 — Additional file 11. ANOVA Differential Expression Results. The genes are listed, followed by ANOVA F statistics, Tukey p values, log2 FPKM differences, and module names. [file 12920_2021_1012_MOESM11_ESM.xls]

## Sheet: ANOVA_diffEx-Tiara24658cleanDat
Tiara CLL cleanDat ANOVA pairwise comparison results		ANOVA	ANOVA	Tukey p values						log2(FPKM) differences						WGCNA	WGCNA			Stage A	Stage B	Consistent
Orig Order from cleanDat	UniqueID	F-Value	Pr(>F)	noRelapse.StgB-noRelapse.StgA	Relapse.StgA-noRelapse.StgA	Relapse.StgB-noRelapse.StgA	Relapse.StgA-noRelapse.StgB	Relapse.StgB-noRelapse.StgB	Relapse.StgB-Relapse.StgA	diff noRelapse.StgB-noRelapse.StgA	diff Relapse.StgA-noRelapse.StgA	diff Relapse.StgB-noRelapse.StgA	diff Relapse.StgA-noRelapse.StgB	diff Relapse.StgB-noRelapse.StgB	diff Relapse.StgB-Relapse.StgA	NETcolors	kMEtableSortVector	min Tukey p (of 2)	kMEintramodule	Direction in Relapse	Direction in Relapse	Stg A & B?
1532	IGKV1-16|ENSG00000240864	14.7917	1.0955e-08	0.216967	2.55063e-09	0.424279	0.970871	0.950195	0.542369	-1.61557	-1.9889	-1.05442	-0.373332	0.561143	0.934474	grey	grey|AllKmeAvg:0.0333	2.55063e-09	NA	DOWN	UP	FALSE
22555	CHST11|ENSG00000171310	17.1193	7.16139e-10	0.205924	3.27567e-09	0.000593067	0.978388	0.71782	0.692713	0.521173	0.628173	0.872218	0.107	0.351045	0.244045	purple	M10 purple|0.6663	3.27567e-09	0.6663	UP	UP	TRUE
22834	ALPK3|ENSG00000136383	14.4889	1.57068e-08	0.216184	4.7753e-09	0.181368	0.97829	0.996911	0.859557	0.389085	0.470153	0.337258	0.0810685	-0.0518267	-0.132895	grey	grey|AllKmeAvg:-0.0165	4.7753e-09	NA	UP	DOWN	FALSE
13318	IGHV3-23|ENSG00000211949	13.8459	3.38916e-08	0.458783	9.85773e-09	0.120051	0.846763	0.990729	0.95027	-1.84568	-2.88115	-2.31632	-1.03546	-0.470637	0.564827	grey	grey|AllKmeAvg:0.031	9.85773e-09	NA	DOWN	DOWN	TRUE
23290	IGKV1-27|ENSG00000244575	13.7689	3.71749e-08	0.242154	1.07248e-08	0.946163	0.977154	0.670568	0.132202	-1.41307	-1.7226	-0.343749	-0.309532	1.06932	1.37885	grey	grey|AllKmeAvg:0.0141	1.07248e-08	NA	DOWN	UP	FALSE
12072	MDS2|ENSG00000197880	18.3748	1.69451e-10	0.329642	1.16619e-08	8.3523e-06	0.93768	0.215387	0.126988	-0.970515	-1.30644	-2.36373	-0.335921	-1.39322	-1.0573	blue	M2 blue|0.4453	1.16619e-08	0.4453	DOWN	DOWN	TRUE
16019	|ENSG00000256084	17.381	5.29386e-10	0.99086	1.1912e-08	0.000134469	0.0553156	0.0117688	0.399128	0.202886	-1.55663	-2.45538	-1.75952	-2.65827	-0.898749	blue	M2 blue|0.3991	1.1912e-08	0.3991	DOWN	DOWN	TRUE
21633	CLEC3B|ENSG00000163815	12.9304	1.02325e-07	0.189643	2.932e-08	0.663875	0.99671	0.83288	0.429945	1.07651	1.19034	0.507611	0.113828	-0.568903	-0.682731	purple	M10 purple|0.493	2.932e-08	0.493	UP	DOWN	FALSE
11734	IGHV3-15|ENSG00000211943	12.654	1.43152e-07	0.496141	2.93243e-08	0.454297	0.853219	0.998832	0.635766	-1.40676	-2.21604	-1.2208	-0.809277	0.18596	0.995237	grey	grey|AllKmeAvg:0.0147	2.93243e-08	NA	DOWN	UP	FALSE
2708	IGHV3-49|ENSG00000211965	12.476	1.77837e-07	0.586517	3.41208e-08	0.753779	0.786793	0.984853	0.35269	-1.1238	-1.96106	-0.730232	-0.837259	0.393568	1.23083	grey	grey|AllKmeAvg:0.0119	3.41208e-08	NA	DOWN	UP	FALSE
18848	GFI1|ENSG00000162676	16.6812	1.19011e-09	0.487802	4.87161e-08	2.53538e-05	0.874749	0.194415	0.166152	0.762818	1.17142	2.10444	0.408603	1.34163	0.933024	green	M5 green|0.2655	4.87161e-08	0.2655	UP	UP	TRUE
15653	CPM|ENSG00000135678	17.1866	6.62551e-10	0.768464	5.65503e-08	8.33669e-06	0.631354	0.0602051	0.0949373	0.494768	1.11144	2.11174	0.616676	1.61697	1.00029	grey	grey|AllKmeAvg:0.0596	5.65503e-08	NA	UP	UP	TRUE
8143	SCN3A|ENSG00000153253	12.4725	1.78582e-07	0.681778	9.19165e-08	0.0449995	0.74084	0.830377	0.999955	-0.478705	-0.919156	-0.937121	-0.44045	-0.458416	-0.0179656	blue	M2 blue|0.3893	9.19165e-08	0.3893	DOWN	DOWN	TRUE
7606	GALNT2|ENSG00000143641	16.3582	1.73325e-09	0.411374	1.416e-07	1.36214e-05	0.945232	0.197535	0.101712	0.350795	0.477648	0.915029	0.126853	0.564233	0.437381	purple	M10 purple|0.5155	1.416e-07	0.5155	UP	UP	TRUE
17109	CYP2U1|ENSG00000155016	14.0077	2.79148e-08	0.885328	3.28329e-07	0.000293983	0.560617	0.139325	0.351035	-0.159549	-0.44784	-0.751515	-0.288291	-0.591967	-0.303676	blue	M2 blue|0.3023	3.28329e-07	0.3023	DOWN	DOWN	TRUE
22327	RELL1|ENSG00000181826	12.3068	2.1861e-07	0.272032	4.76973e-07	0.00784482	0.996819	0.900544	0.862203	1.12796	1.25865	1.66798	0.130688	0.540018	0.40933	brown	M3 brown|0.4371	4.76973e-07	0.4371	UP	UP	TRUE
19040	ARHGEF6|ENSG00000129675	16.5425	1.39837e-09	0.514392	0.523709	8.57593e-10	0.251496	4.94245e-07	3.31457e-08	0.337892	-0.120796	-1.37777	-0.458688	-1.71566	-1.25697	blue	M2 blue|0.6156	4.94245e-07	0.6156	DOWN	DOWN	TRUE
15721	GGT1|ENSG00000100031	12.2609	2.31241e-07	0.257548	5.84346e-07	0.00671003	0.998483	0.897805	0.83112	0.669785	0.729254	0.988249	0.0594687	0.318464	0.258995	black	M7 black|0.5118	5.84346e-07	0.5118	UP	UP	TRUE
16199	IGLV3-9|ENSG00000211670	10.8947	1.2445e-06	0.99589	6.04541e-07	0.245525	0.124773	0.492596	0.948302	0.133526	-1.18007	-0.911484	-1.31359	-1.04501	0.268584	grey	grey|AllKmeAvg:-0.0045	6.04541e-07	NA	DOWN	DOWN	TRUE
2823	CRY1|ENSG00000008405	16.4448	1.56689e-09	0.997329	8.25795e-07	3.44773e-06	0.139889	0.00251591	0.0329526	-0.217507	2.19727	4.75813	2.41477	4.97563	2.56086	purple	M10 purple|0.4552	8.25795e-07	0.4552	UP	UP	TRUE
18447	IGKV1D-16|ENSG00000241244	9.98336	3.87919e-06	0.940304	8.84971e-07	0.611761	0.50793	0.984935	0.662989	-0.415925	-1.43497	-0.737368	-1.01904	-0.321442	0.697602	grey	grey|AllKmeAvg:0.0055	8.84971e-07	NA	DOWN	DOWN	TRUE
11577	TNR|ENSG00000116147	11.6492	4.89732e-07	0.875112	8.8901e-07	0.00762426	0.622076	0.416534	0.832156	-0.365047	-0.956085	-1.30014	-0.591037	-0.935088	-0.344051	blue	M2 blue|0.5579	8.8901e-07	0.5579	DOWN	DOWN	TRUE
11643	IFT88|ENSG00000032742	11.13	9.29607e-07	0.497919	1.02265e-06	0.0219455	0.945661	0.858962	0.955211	-0.207112	-0.289379	-0.353186	-0.0822668	-0.146074	-0.0638073	grey	grey|AllKmeAvg:-0.0029	1.02265e-06	NA	DOWN	DOWN	TRUE
18360	SOWAHC|ENSG00000198142	17.3493	5.49145e-10	0.982381	1.14051e-06	3.36694e-07	0.399293	0.00399341	0.00733212	0.292389	1.53624	3.68142	1.24385	3.38903	2.14518	grey	grey|AllKmeAvg:0.116	1.14051e-06	NA	UP	UP	TRUE
24235	DPF3|ENSG00000205683	14.4211	1.7028e-08	0.552801	1.17098e-06	3.20259e-05	0.922568	0.177245	0.10338	-0.998883	-1.48018	-2.93817	-0.481293	-1.93929	-1.458	blue	M2 blue|0.4739	1.17098e-06	0.4739	DOWN	DOWN	TRUE
21047	IGHV4-59|ENSG00000224373	10.0496	3.57035e-06	0.227469	1.36599e-06	0.51597	0.999989	0.927424	0.774548	-1.83435	-1.86454	-1.09421	-0.0301867	0.740142	0.770329	grey	grey|AllKmeAvg:0.0026	1.36599e-06	NA	DOWN	UP	FALSE
15132	FKBP5|ENSG00000096060	12.6878	1.37399e-07	0.889195	1.55757e-06	0.000482684	0.627257	0.163243	0.344405	0.323204	0.867365	1.49526	0.544161	1.17205	0.627893	grey	grey|AllKmeAvg:0.0723	1.55757e-06	NA	UP	UP	TRUE
6618	IGHV3-48|ENSG00000211964	10.2284	2.85433e-06	0.949655	1.5658e-06	0.963002	0.0720652	0.877835	0.264463	0.542555	-1.94735	-0.402473	-2.4899	-0.945028	1.54487	grey	grey|AllKmeAvg:0.0131	1.5658e-06	NA	DOWN	DOWN	TRUE
7108	IGKV2-24|ENSG00000241294	9.68621	5.63368e-06	0.469784	1.60838e-06	0.927889	0.964682	0.875842	0.329567	-1.27269	-1.69263	-0.445259	-0.41994	0.82743	1.24737	grey	grey|AllKmeAvg:0.017	1.60838e-06	NA	DOWN	UP	FALSE
18054	ZNF236|ENSG00000130856	14.0808	2.55742e-08	0.563044	1.63115e-06	3.96739e-05	0.925461	0.184334	0.107925	0.209639	0.310474	0.617684	0.100836	0.408045	0.30721	purple	M10 purple|0.5382	1.63115e-06	0.5382	UP	UP	TRUE
5023	CRIP3|ENSG00000146215	12.5995	1.52988e-07	0.816716	1.70967e-06	0.000491716	0.72765	0.210241	0.342437	-0.549512	-1.20547	-2.08324	-0.655959	-1.53373	-0.877773	blue	M2 blue|0.6148	1.70967e-06	0.6148	DOWN	DOWN	TRUE
22753	HNRNPCP1|ENSG00000258900	10.2428	2.80326e-06	0.936545	1.71705e-06	0.0653509	0.547083	0.64359	0.998532	-0.138532	-0.455667	-0.487501	-0.317135	-0.348969	-0.0318343	blue	M2 blue|0.4473	1.71705e-06	0.4473	DOWN	DOWN	TRUE
14400	NDRG2|ENSG00000165795	10.7657	1.46086e-06	0.259605	1.98368e-06	0.0290602	0.999843	0.981213	0.963968	-0.594945	-0.619718	-0.749509	-0.0247729	-0.154564	-0.129792	blue	M2 blue|0.4495	1.98368e-06	0.4495	DOWN	DOWN	TRUE
3159	TULP4|ENSG00000130338	10.1643	3.09242e-06	0.428035	2.54214e-06	0.0532986	0.982486	0.962737	0.992644	0.291072	0.362854	0.407198	0.0717827	0.116126	0.0443433	purple	M10 purple|0.518	2.54214e-06	0.518	UP	UP	TRUE
4292	HSF4|ENSG00000102878	10.1575	3.11895e-06	0.841243	2.62903e-06	0.0371838	0.717895	0.674529	0.975963	0.318588	0.727929	0.86171	0.40934	0.543122	0.133782	grey	grey|AllKmeAvg:0.0294	2.62903e-06	NA	UP	UP	TRUE
7899	IGLV4-69|ENSG00000211637	10.1115	3.30371e-06	0.186832	2.64899e-06	0.120753	0.999362	0.999066	0.999922	-1.38537	-1.30121	-1.26655	0.0841616	0.118818	0.0346568	turquoise	M1 turquoise|0.3161	2.64899e-06	0.3161	DOWN	UP	FALSE
14563	IGHV1-24|ENSG00000211950	9.16982	1.08048e-05	0.636724	2.91444e-06	0.480649	0.900243	1	0.839534	-0.854377	-1.35729	-0.8547	-0.502916	-0.000322637	0.502594	grey	grey|AllKmeAvg:0.0242	2.91444e-06	NA	DOWN	DOWN	TRUE
8561	TRAF3IP3|ENSG00000009790	10.2737	2.69709e-06	0.548095	3.11944e-06	0.0255937	0.946994	0.84598	0.942718	-0.308079	-0.43665	-0.546566	-0.128571	-0.238487	-0.109916	greenyellow	M11 greenyellow|0.4495	3.11944e-06	0.4495	DOWN	DOWN	TRUE
18057	TWSG1|ENSG00000128791	15.6106	4.16152e-09	0.504164	3.45826e-06	1.52266e-06	0.965329	0.0771122	0.0138834	0.476825	0.639346	1.51372	0.162521	1.0369	0.874379	grey	grey|AllKmeAvg:0.0668	3.45826e-06	NA	UP	UP	TRUE
5121	CYP2D7|ENSG00000205702	9.27273	9.48701e-06	0.278798	3.48081e-06	0.848583	0.999856	0.807349	0.484079	0.32457	0.338017	0.12158	0.0134473	-0.20299	-0.216437	purple	M10 purple|0.4829	3.48081e-06	0.4829	UP	DOWN	FALSE
14044	IGHV3-43|ENSG00000232216	8.86917	1.58117e-05	0.657129	3.9758e-06	0.79664	0.896992	0.989138	0.555778	-0.723115	-1.1661	-0.475278	-0.442986	0.247837	0.690823	grey	grey|AllKmeAvg:-0.0084	3.9758e-06	NA	DOWN	UP	FALSE
16776	URAHP|ENSG00000222019	10.6024	1.7899e-06	0.341352	4.44862e-06	0.010393	0.998025	0.880183	0.807087	0.997924	1.10451	1.55297	0.106585	0.555046	0.448462	black	M7 black|0.4339	4.44862e-06	0.4339	UP	UP	TRUE
8867	TMEM11|ENSG00000178307	11.041	1.03792e-06	0.925437	4.75032e-06	0.00272687	0.618765	0.254336	0.562442	0.145167	0.431804	0.687476	0.286638	0.542309	0.255672	yellow	M4 yellow|0.6753	4.75032e-06	0.6753	UP	UP	TRUE
17354	IGLV5-45|ENSG00000211650	9.95369	4.02626e-06	0.931652	4.88562e-06	0.116949	0.0764037	0.208568	1	0.355248	-1.0897	-1.09505	-1.44495	-1.4503	-0.0053533	grey	grey|AllKmeAvg:0.0196	4.88562e-06	NA	DOWN	DOWN	TRUE
6211	IGHV3-74|ENSG00000224650	9.24558	9.81804e-06	0.146483	5.35917e-06	0.587968	0.99112	0.821711	0.781763	-1.8558	-1.59754	-0.90932	0.258263	0.946479	0.688215	grey	grey|AllKmeAvg:0.021	5.35917e-06	NA	DOWN	UP	FALSE
8617	GALR2|ENSG00000182687	10.6011	1.79282e-06	0.034028	6.85065e-06	0.0485838	0.798484	0.966778	0.977762	1.44459	0.95886	1.13741	-0.485731	-0.307182	0.178549	purple	M10 purple|0.7018	6.85065e-06	0.7018	UP	DOWN	FALSE
22202	USP28|ENSG00000048028	14.7237	1.18763e-08	0.184078	7.06815e-06	5.31915e-06	0.996971	0.304138	0.0246698	-0.381135	-0.342236	-0.793669	0.0388992	-0.412534	-0.451433	blue	M2 blue|0.4419	7.06815e-06	0.4419	DOWN	DOWN	TRUE
4656	MYH15|ENSG00000144821	11.2371	8.14196e-07	0.0752492	7.27331e-06	0.00511016	0.928584	0.991961	0.652949	1.61526	1.20532	1.85247	-0.409934	0.237215	0.647148	grey	grey|AllKmeAvg:0.0252	7.27331e-06	NA	UP	UP	TRUE
13287	PRKCSH|ENSG00000130175	8.85807	1.6036e-05	0.437964	7.31168e-06	0.231079	0.990003	0.999934	0.99203	-0.183094	-0.220755	-0.191774	-0.0376605	-0.00868	0.0289805	grey	grey|AllKmeAvg:-2e-04	7.31168e-06	NA	DOWN	DOWN	TRUE
18179	HSPA4L|ENSG00000164070	8.48074	2.59044e-05	0.595053	7.38698e-06	0.917263	0.945235	0.940299	0.426218	-0.318101	-0.460353	-0.135695	-0.142252	0.182406	0.324657	greenyellow	M11 greenyellow|0.8388	7.38698e-06	0.8388	DOWN	UP	FALSE
10928	RPL21P18|ENSG00000213343	8.66079	2.06011e-05	0.641885	7.45092e-06	0.999411	0.923255	0.82498	0.176656	-0.252404	-0.388074	-0.0209328	-0.13567	0.231471	0.367141	greenyellow	M11 greenyellow|0.7231	7.45092e-06	0.7231	DOWN	UP	FALSE
7890	PRR18|ENSG00000176381	9.07003	1.22587e-05	0.380844	7.84548e-06	0.131104	0.996996	0.998359	1	0.77623	0.87597	0.877395	0.0997395	0.101165	0.00142595	grey	grey|AllKmeAvg:0.0546	7.84548e-06	NA	UP	UP	TRUE
20312	ABLIM1|ENSG00000099204	15.2673	6.23681e-09	0.733633	0.0266924	1.05541e-08	0.18084	7.88831e-06	6.8049e-06	0.247939	-0.246371	-1.26456	-0.494309	-1.5125	-1.01819	blue	M2 blue|0.6755	7.88831e-06	0.6755	DOWN	DOWN	TRUE
5589	IGLV1-40|ENSG00000211653	8.43961	2.72975e-05	0.988151	7.90593e-06	0.565519	0.459247	0.93264	0.819559	-0.296747	-1.65065	-0.982195	-1.3539	-0.685449	0.668454	grey	grey|AllKmeAvg:0.0274	7.90593e-06	NA	DOWN	DOWN	TRUE
19641	FAM166A|ENSG00000188163	12.4396	1.85894e-07	0.00575402	8.00152e-06	0.00483042	0.433717	0.974701	0.636772	1.9966	1.08259	1.67922	-0.914019	-0.31738	0.596639	purple	M10 purple|0.396	8.00152e-06	0.396	UP	DOWN	FALSE
3903	IGHV6-1|ENSG00000211933	8.3929	2.89717e-05	0.67395	8.23739e-06	0.522756	0.908258	1	0.853849	-0.907936	-1.4532	-0.91132	-0.545268	-0.00338335	0.541884	grey	grey|AllKmeAvg:0.0323	8.23739e-06	NA	DOWN	DOWN	TRUE
19397	NPDC1|ENSG00000107281	10.8346	1.34095e-06	0.0121588	8.70832e-06	0.0643713	0.575042	0.844732	0.989005	1.72416	1.00239	1.15038	-0.721772	-0.573781	0.147991	purple	M10 purple|0.4694	8.70832e-06	0.4694	UP	DOWN	FALSE
14045	MID1IP1|ENSG00000165175	8.59291	2.24583e-05	0.303767	9.34025e-06	0.490771	0.999962	0.968392	0.881324	1.06816	1.09745	0.717951	0.0292912	-0.350211	-0.379502	black	M7 black|0.5286	9.34025e-06	0.5286	UP	DOWN	FALSE
15454	CDK17|ENSG00000059758	8.30399	3.24494e-05	0.912702	9.56362e-06	0.434361	0.67625	0.965279	0.917053	0.146766	0.399479	0.278673	0.252713	0.131907	-0.120807	brown	M3 brown|0.4677	9.56362e-06	0.4677	UP	UP	TRUE
14978	|ENSG00000242747	8.15521	3.92364e-05	0.890601	1.03389e-05	0.921905	0.715245	0.998685	0.437205	-0.200368	-0.499201	-0.146192	-0.298833	0.0541762	0.353009	greenyellow	M11 greenyellow|0.8696	1.03389e-05	0.8696	DOWN	UP	FALSE
6625	NA|ENSG00000216522	13.3966	5.82039e-08	0.933675	1.08239e-05	1.68047e-05	0.643179	0.0363163	0.0438316	0.156471	0.468708	1.05234	0.312237	0.895865	0.583628	grey	grey|AllKmeAvg:0.078	1.08239e-05	NA	UP	UP	TRUE
13205	|ENSG00000239470	8.19644	3.72237e-05	0.65973	1.09548e-05	0.95642	0.92398	0.938348	0.371521	-0.227944	-0.353064	-0.0839128	-0.12512	0.144032	0.269151	greenyellow	M11 greenyellow|0.7791	1.09548e-05	0.7791	DOWN	UP	FALSE
15794	RBPMS|ENSG00000157110	10.2837	2.66373e-06	0.996013	1.09982e-05	0.00505311	0.415255	0.175755	0.626148	-0.0516813	-0.410122	-0.642626	-0.358441	-0.590944	-0.232503	grey	grey|AllKmeAvg:-0.084	1.09982e-05	NA	DOWN	DOWN	TRUE
15981	NA|ENSG00000271927	13.9304	3.06234e-08	0.341038	1.13433e-05	8.62496e-06	0.999606	0.21039	0.0291385	-0.285102	-0.302836	-0.702291	-0.017734	-0.417189	-0.399455	blue	M2 blue|0.4589	1.13433e-05	0.4589	DOWN	DOWN	TRUE
17242	NA|ENSG00000211936	8.30094	3.25761e-05	0.440284	1.2305e-05	0.983013	0.993174	0.776478	0.302201	-1.09144	-1.28911	-0.221472	-0.197663	0.86997	1.06763	grey	grey|AllKmeAvg:-0.006	1.2305e-05	NA	DOWN	UP	FALSE
23441	|ENSG00000270066	11.5432	5.58004e-07	0.611841	1.26018e-05	0.000341025	0.949525	0.307709	0.211486	0.614942	0.887741	1.70848	0.272799	1.09354	0.820736	purple	M10 purple|0.6066	1.26018e-05	0.6066	UP	UP	TRUE
19473	IGHV3-11|ENSG00000211941	9.11227	1.16205e-05	0.651257	1.50281e-05	0.89557	0.0221839	0.506447	0.503095	1.12335	-1.69507	-0.562887	-2.81842	-1.68623	1.13219	grey	grey|AllKmeAvg:0.0347	1.50281e-05	NA	DOWN	DOWN	TRUE
17628	TCTEX1D4|ENSG00000188396	8.04486	4.51797e-05	0.613897	1.5035e-05	0.433433	0.952326	0.999996	0.931787	0.779076	1.11858	0.797303	0.339507	0.0182271	-0.32128	salmon	M13 salmon|0.6239	1.5035e-05	0.6239	UP	UP	TRUE
16642	DDX54|ENSG00000123064	8.63357	2.13264e-05	0.538234	1.52206e-05	0.0958612	0.976912	0.96635	0.996922	0.264745	0.346163	0.380199	0.0814179	0.115453	0.0340355	purple	M10 purple|0.6775	1.52206e-05	0.6775	UP	UP	TRUE
24429	TMED1|ENSG00000099203	8.72211	1.90568e-05	0.993426	1.67201e-05	0.0682664	0.459894	0.489991	0.984572	0.0472864	0.310799	0.363886	0.263512	0.3166	0.0530877	purple	M10 purple|0.5429	1.67201e-05	0.5429	UP	UP	TRUE
13433	IGLV3-19|ENSG00000211663	7.91363	5.34409e-05	0.559255	1.67418e-05	0.925117	0.972595	0.921503	0.459428	-1.15011	-1.53511	-0.452504	-0.385004	0.697604	1.08261	grey	grey|AllKmeAvg:0.0305	1.67418e-05	NA	DOWN	UP	FALSE
1183	LINC01783|ENSG00000233421	8.52298	2.45483e-05	0.980742	1.74027e-05	0.0922278	0.534795	0.602105	0.995423	-0.216168	-0.98163	-1.09267	-0.765462	-0.876503	-0.111041	blue	M2 blue|0.5214	1.74027e-05	0.5214	DOWN	DOWN	TRUE
15525	TLK1|ENSG00000198586	9.63703	5.99321e-06	0.0475336	1.74265e-05	0.0796751	0.824524	0.960095	0.990921	0.296045	0.197467	0.225651	-0.098578	-0.0703943	0.0281837	purple	M10 purple|0.4827	1.74265e-05	0.4827	UP	DOWN	FALSE
15684	VDAC1P9|ENSG00000232366	11.5202	5.74072e-07	0.9657	1.76409e-05	0.000252141	0.589416	0.0826085	0.1714	-0.241065	-0.894315	-1.7805	-0.65325	-1.53944	-0.886185	pink	M8 pink|0.5475	1.76409e-05	0.5475	DOWN	DOWN	TRUE
9591	FMNL2|ENSG00000157827	7.89441	5.47723e-05	0.99479	1.85781e-05	0.474098	0.452923	0.87361	0.916802	-0.0716346	-0.506958	-0.348745	-0.435324	-0.27711	0.158214	blue	M2 blue|0.5929	1.85781e-05	0.5929	DOWN	DOWN	TRUE
12055	MTHFD2|ENSG00000065911	7.85023	5.79618e-05	0.594492	1.95557e-05	0.980915	0.964278	0.878312	0.332934	0.334914	0.463416	0.0846818	0.128502	-0.250232	-0.378734	green	M5 green|0.5672	1.95557e-05	0.5672	UP	DOWN	FALSE
1430	ZBTB17|ENSG00000116809	9.70826	5.47959e-06	0.81784	1.97175e-05	0.00562422	0.830753	0.437308	0.610763	0.18382	0.363887	0.580084	0.180067	0.396264	0.216197	purple	M10 purple|0.8571	1.97175e-05	0.8571	UP	UP	TRUE
23005	|ENSG00000224407	8.56648	2.32262e-05	0.559625	1.98346e-05	0.0720472	0.9749	0.940129	0.985218	0.373365	0.494627	0.578549	0.121261	0.205184	0.0839228	black	M7 black|0.7006	1.98346e-05	0.7006	UP	UP	TRUE
24194	DCAF4|ENSG00000119599	8.33848	3.10532e-05	0.457967	1.99552e-05	0.143997	0.993888	0.995027	0.999956	-0.335957	-0.395725	-0.40523	-0.0597685	-0.0692735	-0.00950495	grey	grey|AllKmeAvg:-0.0489	1.99552e-05	NA	DOWN	DOWN	TRUE
18881	RUSC2|ENSG00000198853	15.6747	3.85901e-09	0.502789	2.01126e-05	2.76658e-07	0.987532	0.0433696	0.0026297	0.881287	1.09157	2.97548	0.21028	2.09419	1.88391	grey	grey|AllKmeAvg:0.0629	2.01126e-05	NA	UP	UP	TRUE
20126	INPP4B|ENSG00000109452	10.7939	1.41038e-06	0.122434	2.03867e-05	0.0022889	0.962774	0.92932	0.445144	1.0848	0.846232	1.45823	-0.238571	0.373424	0.611995	purple	M10 purple|0.324	2.03867e-05	0.324	UP	UP	TRUE
4731	AJM1|ENSG00000232434	8.3534	3.04677e-05	0.16831	2.13261e-05	0.372576	0.986799	0.937785	0.96699	1.05039	0.877519	0.679987	-0.172867	-0.3704	-0.197532	salmon	M13 salmon|0.8542	2.13261e-05	0.8542	UP	DOWN	FALSE
22366	DOHH|ENSG00000129932	9.119	1.1522e-05	0.156341	2.17211e-05	0.0542565	0.982088	0.999999	0.965249	0.70605	0.579199	0.712079	-0.126851	0.00602841	0.132879	purple	M10 purple|0.849	2.17211e-05	0.849	UP	UP	TRUE
1281	APH1B|ENSG00000138613	9.16721	1.08405e-05	0.999795	2.266e-05	0.0243581	0.282759	0.210165	0.868491	-0.0209781	0.43531	0.598457	0.456288	0.619435	0.163147	grey	grey|AllKmeAvg:0.0643	2.266e-05	NA	UP	UP	TRUE
2739	CHIT1|ENSG00000133063	10.0983	3.359e-06	0.329855	2.31775e-05	0.00349367	0.999995	0.78073	0.51175	0.605376	0.614306	1.02891	0.00893035	0.423538	0.414608	black	M7 black|0.4737	2.31775e-05	0.4737	UP	UP	TRUE
12584	|ENSG00000267587	12.1334	2.70286e-07	0.616784	0.269145	2.37257e-07	0.25063	2.36777e-05	1.39495e-05	-0.502151	0.270727	1.95652	0.772878	2.45867	1.6858	red	M6 red|0.4533	2.36777e-05	0.4533	UP	UP	TRUE
11505	DMD|ENSG00000198947	11.3003	7.53011e-07	0.7165	2.50063e-05	0.00212541	0.0334476	0.00786127	0.420802	-1.05252	1.70647	2.98674	2.75899	4.03926	1.28027	grey	grey|AllKmeAvg:0.0402	2.50063e-05	NA	UP	UP	TRUE
15751	BORCS5|ENSG00000165714	8.24386	3.50372e-05	0.180313	2.65854e-05	0.302076	0.988562	0.96644	0.989593	0.490556	0.412389	0.349474	-0.0781676	-0.141082	-0.0629146	purple	M10 purple|0.5465	2.65854e-05	0.5465	UP	DOWN	FALSE
15451	|ENSG00000256663	10.0155	3.72583e-06	0.0128988	2.74072e-05	0.0760302	0.528761	0.83036	0.983992	1.01869	0.565163	0.665256	-0.453529	-0.353436	0.100093	grey	grey|AllKmeAvg:0.0963	2.74072e-05	NA	UP	DOWN	FALSE
11452	|ENSG00000261026	10.2026	2.94797e-06	0.651926	2.74432e-05	0.00156802	0.949514	0.427609	0.36724	-0.510907	-0.74997	-1.34959	-0.239063	-0.838679	-0.599616	pink	M8 pink|0.4244	2.74432e-05	0.4244	DOWN	DOWN	TRUE
11575	AHDC1|ENSG00000126705	8.48137	2.58837e-05	0.507669	2.88002e-05	0.0536242	0.989764	0.93641	0.958114	0.537086	0.657548	0.820923	0.120461	0.283837	0.163375	black	M7 black|0.6364	2.88002e-05	0.6364	UP	UP	TRUE
1238	YPEL1|ENSG00000100027	15.3632	5.56981e-09	0.802319	2.89251e-05	2.887e-07	0.859641	0.0145389	0.00239119	-0.183757	-0.345359	-0.956528	-0.161602	-0.772771	-0.611169	blue	M2 blue|0.6178	2.89251e-05	0.6178	DOWN	DOWN	TRUE
432	FAM174A|ENSG00000174132	8.24162	3.51377e-05	0.980554	2.90941e-05	0.0782755	0.562128	0.573549	0.984764	0.109059	0.481631	0.565735	0.372572	0.456676	0.0841045	purple	M10 purple|0.6135	2.90941e-05	0.6135	UP	UP	TRUE
214	ST6GALNAC4|ENSG00000136840	13.1164	8.16659e-08	0.413499	2.92507e-05	1.18378e-05	0.998688	0.18871	0.0273296	0.424684	0.467508	1.11748	0.0428234	0.6928	0.649977	purple	M10 purple|0.6701	2.92507e-05	0.6701	UP	UP	TRUE
15779	NCKAP5L|ENSG00000167566	8.51398	2.4831e-05	0.187139	2.96467e-05	0.117203	0.989548	0.999248	0.997831	0.543681	0.458892	0.500291	-0.0847887	-0.0433898	0.0413989	purple	M10 purple|0.6448	2.96467e-05	0.6448	UP	DOWN	FALSE
7355	GRIN2D|ENSG00000105464	7.49209	9.17798e-05	0.513642	3.08811e-05	0.687668	0.989401	0.982456	0.788119	0.102148	0.125493	0.0676522	0.023345	-0.0344963	-0.0578413	grey	grey|AllKmeAvg:0.0527	3.08811e-05	NA	UP	DOWN	FALSE
21447	C2orf42|ENSG00000115998	7.60812	7.90687e-05	0.83695	3.1316e-05	0.284371	0.830673	0.956557	0.993903	-0.149254	-0.302179	-0.263439	-0.152925	-0.114186	0.0387395	grey	grey|AllKmeAvg:0.0361	3.1316e-05	NA	DOWN	DOWN	TRUE
19932	KANK2|ENSG00000197256	17.7373	3.51383e-10	0.772804	3.14188e-05	8.51713e-09	0.885846	0.0039731	0.000183114	0.959579	1.6945	5.27587	0.73492	4.31629	3.58137	grey	grey|AllKmeAvg:0.0303	3.14188e-05	NA	UP	UP	TRUE
5743	GPR15|ENSG00000154165	7.54654	8.55772e-05	0.999644	3.17577e-05	0.824994	0.288107	0.916275	0.647624	0.0398345	-0.676519	-0.284816	-0.716354	-0.324651	0.391703	grey	grey|AllKmeAvg:0.0295	3.17577e-05	NA	DOWN	DOWN	TRUE
22811	CTPS1|ENSG00000171793	8.24322	3.50657e-05	0.449104	3.30356e-05	0.0824843	0.997013	0.979167	0.985877	0.375869	0.427854	0.501098	0.0519847	0.12523	0.0732449	yellow	M4 yellow|0.6596	3.30356e-05	0.6596	UP	UP	TRUE
12696	ZNF667|ENSG00000198046	12.7055	1.34465e-07	0.823632	3.31162e-05	1.61337e-05	0.845823	0.0624149	0.0319233	0.92225	1.80411	4.27755	0.881865	3.3553	2.47343	grey	grey|AllKmeAvg:0.0514	3.31162e-05	NA	UP	UP	TRUE
1540	SETP9|ENSG00000235101	17.1162	7.1873e-10	0.957937	3.42501e-05	5.31231e-08	0.135178	0.000116701	0.00067851	0.181749	-0.607567	-1.7961	-0.789317	-1.97785	-1.18853	blue	M2 blue|0.4984	3.42501e-05	0.4984	DOWN	DOWN	TRUE
17251	GPSM1|ENSG00000160360	9.12984	1.13651e-05	0.343063	3.48044e-05	0.013986	0.999999	0.904542	0.750944	0.779142	0.786683	1.17741	0.00754074	0.398268	0.390727	black	M7 black|0.4849	3.48044e-05	0.4849	UP	UP	TRUE
23238	SGO1|ENSG00000129810	7.83702	5.89511e-05	0.00182217	0.53556	0.045143	0.0102101	3.55585e-05	0.00937592	0.908831	0.120564	-0.540388	-0.788267	-1.44922	-0.660952	turquoise	M1 turquoise|0.3367	3.55585e-05	0.3367	UP	DOWN	FALSE
6662	RNF41|ENSG00000181852	14.4518	1.64166e-08	0.917257	3.69185e-05	9.61823e-07	0.734474	0.0126581	0.00501879	0.182709	0.476086	1.2771	0.293377	1.0944	0.801019	brown	M3 brown|0.6461	3.69185e-05	0.6461	UP	UP	TRUE
23299	BCAT1|ENSG00000060982	9.60671	6.22636e-06	0.958245	3.75602e-05	0.00329434	0.649746	0.229298	0.471537	0.463662	1.54693	2.66588	1.08327	2.20222	1.11895	grey	grey|AllKmeAvg:0.048	3.75602e-05	NA	UP	UP	TRUE
22643	MIATNB|ENSG00000244625	8.00968	4.72594e-05	0.991813	3.87197e-05	0.183069	0.213196	0.401965	1	0.0586881	-0.343818	-0.3436	-0.402506	-0.402288	0.000217919	blue	M2 blue|0.5695	3.87197e-05	0.5695	DOWN	DOWN	TRUE
2629	ELMO1|ENSG00000155849	13.4432	5.50246e-08	0.345737	3.88688e-05	5.88959e-06	0.999999	0.186686	0.0162622	0.300017	0.30216	0.755361	0.00214315	0.455344	0.453201	brown	M3 brown|0.5453	3.88688e-05	0.5453	UP	UP	TRUE
13448	LINC01588|ENSG00000214900	11.6134	5.11793e-07	0.48827	0.0553417	1.84432e-06	0.0968167	3.90617e-05	0.000305089	0.36467	-0.236837	-1.12836	-0.601508	-1.49303	-0.891526	blue	M2 blue|0.4474	3.90617e-05	0.4474	DOWN	DOWN	TRUE
21493	|ENSG00000267281	10.4523	2.15814e-06	0.47451	0.993113	2.1148e-06	0.424001	3.92779e-05	5.04881e-06	0.416545	-0.0281504	-1.26211	-0.444695	-1.67865	-1.23396	blue	M2 blue|0.4138	3.92779e-05	0.4138	DOWN	DOWN	TRUE
7119	NSD3|ENSG00000147548	7.17832	0.000137453	0.94389	3.96865e-05	0.702536	0.687166	0.993359	0.788607	-0.0890636	-0.266553	-0.14228	-0.177489	-0.0532161	0.124273	blue	M2 blue|0.3625	3.96865e-05	0.3625	DOWN	DOWN	TRUE
11820	TTYH3|ENSG00000136295	8.38797	2.91542e-05	0.18916	4.03677e-05	0.0970832	0.987452	0.999884	0.99097	0.645723	0.538228	0.618085	-0.107495	-0.0276378	0.0798574	black	M7 black|0.5715	4.03677e-05	0.5715	UP	DOWN	FALSE
1689	MPP7|ENSG00000150054	8.42147	2.79358e-05	0.875168	4.16907e-05	0.0279768	0.800433	0.594055	0.863219	0.535	1.18603	1.65108	0.651031	1.11608	0.46505	grey	grey|AllKmeAvg:0.0228	4.16907e-05	NA	UP	UP	TRUE
8420	CEP70|ENSG00000114107	11.5311	5.66393e-07	0.0346795	4.16952e-05	0.000753755	0.719833	0.978222	0.24787	-0.621368	-0.380059	-0.735652	0.241309	-0.114284	-0.355594	blue	M2 blue|0.379	4.16952e-05	0.379	DOWN	DOWN	TRUE
3884	ACTRT3|ENSG00000184378	20.3193	1.89279e-11	0.402248	4.20684e-05	2.35204e-10	0.999583	0.0047334	1.03072e-05	0.332587	0.355155	1.23654	0.0225684	0.903952	0.881384	black	M7 black|0.458	4.20684e-05	0.458	UP	UP	TRUE
8193	LINC01781|ENSG00000234184	7.43199	9.91531e-05	0.417841	4.22612e-05	0.981762	0.999192	0.763014	0.371157	-1.43163	-1.55495	-0.290417	-0.123323	1.14121	1.26454	grey	grey|AllKmeAvg:0.0215	4.22612e-05	NA	DOWN	UP	FALSE
13425	LPL|ENSG00000175445	11.9133	3.53982e-07	0.492038	4.31005e-05	5.43308e-05	0.994458	0.239417	0.0613176	1.74378	2.05562	4.65385	0.311839	2.91007	2.59823	grey	grey|AllKmeAvg:0.0537	4.31005e-05	NA	UP	UP	TRUE
21938	IGKV1-6|ENSG00000239855	7.13735	0.00014491	0.703887	4.35961e-05	0.739689	0.936903	0.997654	0.759604	-0.837692	-1.29577	-0.654778	-0.458083	0.182914	0.640997	grey	grey|AllKmeAvg:0.0164	4.35961e-05	NA	DOWN	UP	FALSE
13801	TTL|ENSG00000114999	11.2239	8.27658e-07	0.999999	4.47012e-05	0.000217384	0.347807	0.0288576	0.131226	0.00197939	-0.292367	-0.614389	-0.294346	-0.616368	-0.322022	blue	M2 blue|0.7004	4.47012e-05	0.7004	DOWN	DOWN	TRUE
783	NA|ENSG00000267802	7.55108	8.5079e-05	0.955488	4.49354e-05	0.98921	0.666236	0.926275	0.103247	0.236091	0.763034	-0.119361	0.526943	-0.355451	-0.882395	green	M5 green|0.5755	4.49354e-05	0.5755	UP	DOWN	FALSE
18675	TCF7|ENSG00000081059	8.5347	2.41846e-05	0.610404	4.61776e-05	0.0219747	0.973221	0.788107	0.817914	-0.811749	-1.09896	-1.58441	-0.287216	-0.772665	-0.485449	grey	grey|AllKmeAvg:-0.0149	4.61776e-05	NA	DOWN	DOWN	TRUE
10697	NUGGC|ENSG00000189233	13.3203	6.38262e-08	0.983534	4.61893e-05	1.01486e-05	0.1893	0.00270999	0.0218216	0.256941	-1.17452	-2.89197	-1.43147	-3.14891	-1.71745	grey	grey|AllKmeAvg:-0.0204	4.61893e-05	NA	DOWN	DOWN	TRUE
21827	WIPF1|ENSG00000115935	8.54367	2.39102e-05	0.351133	4.65375e-05	0.0317604	1	0.95791	0.878103	0.247165	0.248168	0.341743	0.00100295	0.0945775	0.0935745	yellow	M4 yellow|0.4243	4.65375e-05	0.4243	UP	UP	TRUE
14989	KCTD10|ENSG00000110906	7.64725	7.51954e-05	0.926397	4.6693e-05	0.131982	0.730058	0.778971	0.998118	0.103063	0.277129	0.301509	0.174066	0.198446	0.0243802	brown	M3 brown|0.6531	4.6693e-05	0.6531	UP	UP	TRUE
11245	|ENSG00000253102	10.0535	3.5529e-06	0.351179	4.85803e-05	0.00153517	1	0.670768	0.333203	0.8981	0.899821	1.66852	0.00172069	0.770422	0.768701	purple	M10 purple|0.8567	4.85803e-05	0.8567	UP	UP	TRUE
21838	PAQR6|ENSG00000160781	9.17687	1.07089e-05	0.948715	5.05694e-05	0.00509217	0.688731	0.281646	0.532588	0.168941	0.515896	0.869124	0.346955	0.700183	0.353228	brown	M3 brown|0.3217	5.05694e-05	0.3217	UP	UP	TRUE
17112	|ENSG00000269194	7.4727	9.40957e-05	0.951537	5.12102e-05	0.176767	0.68275	0.791992	0.999969	0.219465	0.683494	0.698838	0.464029	0.479373	0.0153435	salmon	M13 salmon|0.8423	5.12102e-05	0.8423	UP	UP	TRUE
20958	PLPP5|ENSG00000147535	9.5654	6.55873e-06	0.651336	5.16672e-05	0.00245799	0.962332	0.478776	0.402395	-0.594357	-0.844693	-1.51515	-0.250336	-0.920798	-0.670462	blue	M2 blue|0.5908	5.16672e-05	0.5908	DOWN	DOWN	TRUE
14061	|ENSG00000273353	7.09311	0.000153418	0.995197	5.16841e-05	0.608642	0.500786	0.925115	0.874317	0.119463	0.826493	0.509463	0.70703	0.39	-0.31703	purple	M10 purple|0.4354	5.16841e-05	0.4354	UP	UP	TRUE
11252	SLC38A11|ENSG00000169507	7.48729	9.23477e-05	0.251208	5.2099e-05	0.511666	0.997077	0.941982	0.930837	-0.959866	-0.854415	-0.592398	0.105451	0.367468	0.262017	grey	grey|AllKmeAvg:-0.0184	5.2099e-05	NA	DOWN	UP	FALSE
10744	MIR4458HG|ENSG00000247516	10.8582	1.3021e-06	0.959007	5.21358e-05	0.000240426	0.664803	0.0858922	0.133884	0.434899	1.43648	3.0243	1.00158	2.5894	1.58782	grey	grey|AllKmeAvg:0.0439	5.21358e-05	NA	UP	UP	TRUE
21556	|ENSG00000227741	8.76319	1.8088e-05	0.378631	5.29e-05	0.0159941	0.999967	0.896157	0.752178	0.447138	0.459812	0.692561	0.0126743	0.245423	0.232749	brown	M3 brown|0.6697	5.29e-05	0.6697	UP	UP	TRUE
9759	|ENSG00000203437	7.32195	0.000114235	0.46323	5.32368e-05	0.371659	0.997685	0.999666	0.982586	0.369463	0.417107	0.338496	0.0476442	-0.0309666	-0.0786108	grey	grey|AllKmeAvg:-0.0435	5.32368e-05	NA	UP	DOWN	FALSE
15993	MED10|ENSG00000133398	9.53508	6.81405e-06	0.380153	0.967075	8.55377e-06	0.299588	5.34115e-05	2.78713e-05	-0.200194	0.0208942	0.515183	0.221089	0.715378	0.494289	brown	M3 brown|0.6014	5.34115e-05	0.6014	UP	UP	TRUE
14997	IGLV3-10|ENSG00000211669	6.95485	0.000183389	0.950904	5.51084e-05	0.677117	0.688044	0.989167	0.827209	-0.526751	-1.62673	-0.916868	-1.09998	-0.390118	0.709865	grey	grey|AllKmeAvg:0.0224	5.51084e-05	NA	DOWN	DOWN	TRUE
24299	LMTK3|ENSG00000142235	9.01783	1.30963e-05	0.0540325	5.59941e-05	0.0529072	0.800316	0.985707	0.939339	0.555781	0.356873	0.461591	-0.198908	-0.0941901	0.104718	purple	M10 purple|0.4455	5.59941e-05	0.4455	UP	DOWN	FALSE
11046	IGLV3-27|ENSG00000211658	6.96497	0.000181008	0.734634	5.63222e-05	0.661994	0.927765	0.999915	0.840102	-0.581484	-0.932356	-0.537525	-0.350872	0.0439585	0.394831	grey	grey|AllKmeAvg:-0.0065	5.63222e-05	NA	DOWN	UP	FALSE
15518	TGFBR3|ENSG00000069702	10.511	2.00562e-06	0.465277	5.65128e-05	0.000475559	0.997747	0.442713	0.187128	1.07231	1.20964	2.45156	0.137329	1.37924	1.24192	grey	grey|AllKmeAvg:0.0946	5.65128e-05	NA	UP	UP	TRUE
23978	MEF2B|ENSG00000213999	7.48518	9.25985e-05	0.231391	5.68855e-05	0.474695	0.994211	0.942824	0.950148	1.05747	0.914642	0.664401	-0.142829	-0.39307	-0.250241	salmon	M13 salmon|0.8145	5.68855e-05	0.8145	UP	DOWN	FALSE
24410	DONSON|ENSG00000159147	6.92331	0.000191014	0.774042	5.86122e-05	0.937403	0.905305	0.981446	0.512237	0.138181	0.237007	0.0695799	0.0988253	-0.0686013	-0.167427	yellow	M4 yellow|0.4704	5.86122e-05	0.4704	UP	DOWN	FALSE
2285	TCHP|ENSG00000139437	9.01192	1.31947e-05	0.291443	0.997475	2.47344e-05	0.266252	5.89747e-05	4.64528e-05	0.385394	-0.0151304	-0.855002	-0.400524	-1.2404	-0.839871	turquoise	M1 turquoise|0.7488	5.89747e-05	0.7488	DOWN	DOWN	TRUE
292	SPOPL|ENSG00000144228	7.62569	7.73049e-05	0.968417	6.0107e-05	0.099253	0.645013	0.65177	0.987955	0.0926089	0.332968	0.388599	0.240359	0.29599	0.0556311	yellow	M4 yellow|0.4119	6.0107e-05	0.4119	UP	UP	TRUE
15694	BRD1|ENSG00000100425	7.91383	5.34273e-05	0.986048	6.05559e-05	0.055575	0.574702	0.494715	0.942517	0.0811617	0.387341	0.499257	0.306179	0.418096	0.111917	purple	M10 purple|0.7429	6.05559e-05	0.7429	UP	UP	TRUE
9282	|ENSG00000253562	8.25001	3.47631e-05	0.533417	6.175e-05	0.0293909	0.991842	0.869308	0.853105	0.38715	0.469955	0.663307	0.0828047	0.276157	0.193352	brown	M3 brown|0.3735	6.175e-05	0.3735	UP	UP	TRUE
7771	PNISR|ENSG00000132424	8.20156	3.69812e-05	0.0677501	6.20906e-05	0.254055	0.841275	0.876425	0.99928	-0.338446	-0.224063	-0.209568	0.114384	0.128878	0.0144946	grey	grey|AllKmeAvg:-0.1023	6.20906e-05	NA	DOWN	UP	FALSE
2051	LYPD6B|ENSG00000150556	8.00078	4.78008e-05	0.961477	6.28119e-05	0.0407098	0.667843	0.517945	0.902274	-0.235186	-0.786533	-1.06341	-0.551347	-0.828226	-0.276879	grey	grey|AllKmeAvg:-0.0226	6.28119e-05	NA	DOWN	DOWN	TRUE
11280	RPS27AP16|ENSG00000224631	7.4434	9.77082e-05	0.859812	6.31601e-05	0.96197	0.835789	0.778075	0.0751477	-0.15971	-0.331306	0.0816632	-0.171597	0.241373	0.412969	greenyellow	M11 greenyellow|0.8563	6.31601e-05	0.8563	DOWN	UP	FALSE
3263	DEPDC5|ENSG00000100150	7.15674	0.00014133	0.543912	6.39694e-05	0.999686	0.990664	0.750322	0.252051	0.244161	0.299519	0.014504	0.0553582	-0.229656	-0.285015	brown	M3 brown|0.3903	6.39694e-05	0.3903	UP	DOWN	FALSE
8162	|ENSG00000270179	12.3884	1.97888e-07	0.857551	6.62991e-05	1.38608e-05	0.840169	0.0511489	0.0239024	-0.258372	-0.531273	-1.31406	-0.2729	-1.05568	-0.782784	blue	M2 blue|0.7203	6.62991e-05	0.7203	DOWN	DOWN	TRUE
16666	PRC1|ENSG00000198901	8.09188	4.2544e-05	0.75898	6.80389e-05	0.0293386	0.919254	0.715423	0.848188	0.285691	0.47299	0.671143	0.1873	0.385453	0.198153	brown	M3 brown|0.4611	6.80389e-05	0.4611	UP	UP	TRUE
18046	PRC1-AS1|ENSG00000258725	7.24158	0.000126693	0.953372	6.8535e-05	0.191627	0.693403	0.803325	0.999987	0.132465	0.412003	0.419088	0.279538	0.286623	0.00708497	brown	M3 brown|0.3546	6.8535e-05	0.3546	UP	UP	TRUE
13850	PLEKHG4B|ENSG00000153404	16.8318	9.99163e-10	0.999901	0.0244809	4.73815e-10	0.773324	6.99234e-05	5.08094e-07	0.0365935	0.580993	3.21419	0.544399	3.1776	2.6332	grey	grey|AllKmeAvg:0.0414	6.99234e-05	NA	UP	UP	TRUE
7163	SLC41A2|ENSG00000136052	8.04088	4.54104e-05	0.99999	7.0086e-05	0.0480568	0.358273	0.303465	0.920593	-0.0112216	0.606008	0.804577	0.617229	0.815798	0.198569	yellow	M4 yellow|0.4585	7.0086e-05	0.4585	UP	UP	TRUE
12272	NA|ENSG00000211671	6.87627	0.000202985	0.760408	7.01508e-05	0.502111	0.919291	0.999005	0.944185	-0.937553	-1.55369	-1.10609	-0.616133	-0.168537	0.447596	grey	grey|AllKmeAvg:0.0273	7.01508e-05	NA	DOWN	DOWN	TRUE
6031	RPL35A|ENSG00000182899	7.08901	0.000154231	0.647885	7.07886e-05	0.999993	0.968966	0.778331	0.205426	-0.204219	-0.284174	0.00395662	-0.0799552	0.208176	0.288131	greenyellow	M11 greenyellow|0.8358	7.07886e-05	0.8358	DOWN	UP	FALSE
2523	RPL34P22|ENSG00000244267	11.9386	3.43153e-07	0.501162	0.0087273	4.52227e-06	0.0582366	7.1708e-05	0.00176846	0.620901	-0.512825	-1.8795	-1.13373	-2.5004	-1.36667	pink	M8 pink|0.5347	7.1708e-05	0.5347	DOWN	DOWN	TRUE
16386	|ENSG00000272267	9.54268	6.74909e-06	0.163843	7.22955e-05	0.00456293	0.969293	0.936332	0.4894	0.58128	0.453903	0.786667	-0.127377	0.205387	0.332764	purple	M10 purple|0.7965	7.22955e-05	0.7965	UP	UP	TRUE
6652	ELL|ENSG00000105656	8.42191	2.79203e-05	0.730385	7.30203e-05	0.013898	0.936767	0.634797	0.705554	0.273064	0.428912	0.667206	0.155848	0.394142	0.238294	purple	M10 purple|0.8377	7.30203e-05	0.8377	UP	UP	TRUE
21014	TXNDC5|ENSG00000239264	6.98128	0.000177236	0.696061	7.35373e-05	0.355817	0.952489	0.996383	0.989697	-0.537986	-0.800416	-0.672295	-0.26243	-0.134309	0.128121	grey	grey|AllKmeAvg:0.015	7.35373e-05	NA	DOWN	DOWN	TRUE
3955	IGLV8-61|ENSG00000211638	6.73895	0.000242424	0.785548	7.54147e-05	0.682092	0.905559	0.999999	0.839009	-0.81735	-1.41434	-0.804518	-0.59699	0.0128315	0.609822	turquoise	M1 turquoise|0.3718	7.54147e-05	0.3718	DOWN	UP	FALSE
15814	LRRC4B|ENSG00000131409	8.03371	4.58289e-05	0.112661	7.5863e-05	0.151041	0.922424	0.978392	0.998526	0.903191	0.648648	0.702562	-0.254543	-0.200629	0.0539143	purple	M10 purple|0.6462	7.5863e-05	0.6462	UP	DOWN	FALSE
22569	IGLV1-36|ENSG00000211655	6.71109	0.000251322	0.895233	7.70737e-05	0.949487	0.802209	0.996891	0.5029	-0.381329	-0.875704	-0.241361	-0.494375	0.139968	0.634343	grey	grey|AllKmeAvg:-0.0033	7.70737e-05	NA	DOWN	UP	FALSE
10688	RAB35|ENSG00000111737	7.04708	0.000162804	0.32121	7.90685e-05	0.940412	0.999703	0.757469	0.525057	0.384178	0.362894	0.10631	-0.0212839	-0.277868	-0.256585	black	M7 black|0.5703	7.90685e-05	0.5703	UP	DOWN	FALSE
7196	RBM42|ENSG00000126254	7.94209	5.15287e-05	0.97275	8.08104e-05	0.033345	0.646493	0.459872	0.861215	0.0834926	0.311239	0.438256	0.227746	0.354763	0.127017	yellow	M4 yellow|0.6763	8.08104e-05	0.6763	UP	UP	TRUE
1687	RLN2|ENSG00000107014	8.28476	3.32555e-05	0.951485	8.12698e-05	0.0159235	0.706727	0.404662	0.72576	-0.288548	-0.876854	-1.35142	-0.588306	-1.06287	-0.474565	blue	M2 blue|0.6069	8.12698e-05	0.6069	DOWN	DOWN	TRUE
16976	RFX1|ENSG00000132005	7.21375	0.000131318	0.23716	8.1411e-05	0.512426	0.992991	0.934268	0.94391	0.683237	0.584065	0.414168	-0.0991722	-0.269069	-0.169897	black	M7 black|0.8405	8.1411e-05	0.8405	UP	DOWN	FALSE
9572	NA|ENSG00000232637	9.15793	1.09684e-05	0.00586554	8.31947e-05	0.359412	0.328891	0.399969	0.990291	-0.32389	-0.157071	-0.13227	0.166819	0.19162	0.0248005	grey	grey|AllKmeAvg:-0.0398	8.31947e-05	NA	DOWN	UP	FALSE
4793	KCND1|ENSG00000102057	6.86436	0.000206132	0.466269	8.34584e-05	0.619623	0.998708	0.983925	0.88761	0.383227	0.423998	0.264233	0.0407712	-0.118994	-0.159766	red	M6 red|0.2802	8.34584e-05	0.2802	UP	DOWN	FALSE
15987	LINC01857|ENSG00000224137	7.8702	5.64976e-05	0.955173	8.36716e-05	0.0356415	0.699348	0.510967	0.870361	-0.192327	-0.600274	-0.839269	-0.407947	-0.646943	-0.238995	grey	grey|AllKmeAvg:-0.0065	8.36716e-05	NA	DOWN	DOWN	TRUE
11553	ZNF318|ENSG00000171467	8.54357	2.39134e-05	0.984392	8.66433e-05	0.00957488	0.60259	0.273046	0.620447	-0.11858	-0.534295	-0.872032	-0.415715	-0.753452	-0.337737	blue	M2 blue|0.6753	8.66433e-05	0.6753	DOWN	DOWN	TRUE
12046	CDH4|ENSG00000179242	6.77596	0.000231092	0.484013	8.74597e-05	0.839354	0.99799	0.935338	0.693273	0.265749	0.299201	0.128207	0.0334514	-0.137542	-0.170994	grey	grey|AllKmeAvg:-0.0011	8.74597e-05	NA	UP	DOWN	FALSE
20010	GLS2|ENSG00000135423	7.93233	5.21768e-05	0.645918	8.87211e-05	0.0310912	0.973143	0.807555	0.845087	-0.259071	-0.355233	-0.507386	-0.0961625	-0.248315	-0.152153	grey	grey|AllKmeAvg:-0.0329	8.87211e-05	NA	DOWN	DOWN	TRUE
4416	LINC02413|ENSG00000257345	11.432	6.40023e-07	0.712696	0.0840872	9.60971e-07	0.22908	8.95969e-05	0.000132284	0.297897	-0.241323	-1.26361	-0.53922	-1.5615	-1.02228	blue	M2 blue|0.4311	8.95969e-05	0.4311	DOWN	DOWN	TRUE
23573	|ENSG00000268149	7.71089	6.92986e-05	0.663659	9.03621e-05	0.0475647	0.968151	0.848425	0.910093	0.385845	0.54166	0.730067	0.155815	0.344222	0.188407	purple	M10 purple|0.9102	9.03621e-05	0.9102	UP	UP	TRUE
7847	ST3GAL1|ENSG00000008513	7.65922	7.40489e-05	0.942644	9.21657e-05	0.0477401	0.732659	0.581138	0.90986	-0.162003	-0.460382	-0.620845	-0.29838	-0.458842	-0.160462	blue	M2 blue|0.7593	9.21657e-05	0.7593	DOWN	DOWN	TRUE
2630	POM121L10P|ENSG00000224124	9.53317	6.83043e-06	0.970346	9.28061e-05	0.0013426	0.66198	0.15092	0.281395	0.175645	0.630942	1.22247	0.455296	1.04682	0.591525	grey	grey|AllKmeAvg:0.0717	9.28061e-05	NA	UP	UP	TRUE
9258	PRDM7|ENSG00000126856	7.19763	0.000134074	0.000241257	0.863206	0.356884	0.000825246	9.29588e-05	0.207782	2.64034	0.177407	-0.855712	-2.46293	-3.49605	-1.03312	grey	grey|AllKmeAvg:-0.0057	9.29588e-05	NA	UP	DOWN	FALSE
8265	HOMER2|ENSG00000103942	10.3083	2.58289e-06	0.999639	9.3431e-05	0.000425743	0.447208	0.04953	0.159505	0.0557848	0.891663	1.869	0.835878	1.81322	0.97734	grey	grey|AllKmeAvg:0.0364	9.3431e-05	NA	UP	UP	TRUE
4579	NOD1|ENSG00000106100	8.18008	3.80097e-05	0.994525	9.62357e-05	0.0182423	0.540786	0.299518	0.742147	-0.0546628	-0.350114	-0.536212	-0.295451	-0.481549	-0.186098	greenyellow	M11 greenyellow|0.4631	9.62357e-05	0.4631	DOWN	DOWN	TRUE
1832	TNXA|ENSG00000248290	6.91048	0.000194208	0.310636	9.89429e-05	0.636781	0.999148	0.932717	0.883828	0.219332	0.202259	0.124363	-0.0170723	-0.0949687	-0.0778964	grey	grey|AllKmeAvg:0.0872	9.89429e-05	NA	UP	DOWN	FALSE
6885	|ENSG00000261641	6.78355	0.000228833	0.447456	0.000101166	0.545036	0.999568	0.989874	0.935662	0.602278	0.645751	0.445994	0.0434729	-0.156284	-0.199757	salmon	M13 salmon|0.8124	0.000101166	0.8124	UP	DOWN	FALSE
6589	SKOR1|ENSG00000188779	6.58768	0.000294864	0.86633	0.000102705	0.506839	0.848804	0.990491	0.952586	0.305324	0.628722	0.454381	0.323398	0.149057	-0.174341	purple	M10 purple|0.7142	0.000102705	0.7142	UP	UP	TRUE
19567	NA|ENSG00000178972	10.3659	2.40372e-06	0.157684	0.000103289	0.000689079	0.958862	0.793917	0.199864	0.917405	0.696484	1.4224	-0.220921	0.504999	0.72592	salmon	M13 salmon|0.7708	0.000103289	0.7708	UP	UP	TRUE
20642	ECM1|ENSG00000143369	7.66107	7.38725e-05	0.120851	0.949765	0.000567602	0.187954	0.000106717	0.000282621	0.568948	0.0497224	-0.84324	-0.519226	-1.41219	-0.892963	turquoise	M1 turquoise|0.6027	0.000106717	0.6027	UP	DOWN	FALSE
2785	C4orf48|ENSG00000243449	7.25978	0.000123756	0.224537	0.000108805	0.272197	0.988017	0.987126	0.999556	2.17258	1.79984	1.69779	-0.372739	-0.474788	-0.102048	salmon	M13 salmon|0.9407	0.000108805	0.9407	UP	DOWN	FALSE
2697	COPE|ENSG00000105669	6.78453	0.000228545	0.604152	0.000109296	0.331616	0.985574	0.999222	0.996016	0.242777	0.311558	0.274653	0.0687807	0.0318765	-0.0369042	black	M7 black|0.8036	0.000109296	0.8036	UP	UP	TRUE
14798	|ENSG00000254502	8.44651	2.70589e-05	0.990467	0.000114024	0.473608	0.245428	0.89191	0.00605024	0.0571705	-0.300468	0.2268	-0.357638	0.169629	0.527267	greenyellow	M11 greenyellow|0.4321	0.000114024	0.4321	DOWN	UP	FALSE
16462	PCED1B-AS1|ENSG00000247774	7.19639	0.000134289	0.0526856	0.852298	0.00292477	0.111187	0.000115342	0.000999171	0.84939	0.0960087	-0.964913	-0.753381	-1.8143	-1.06092	turquoise	M1 turquoise|0.5369	0.000115342	0.5369	UP	DOWN	FALSE
6129	|ENSG00000265100	7.47479	9.38437e-05	0.094811	0.000118773	0.389875	0.87933	0.848669	0.988648	0.680104	0.461138	0.382827	-0.218967	-0.297277	-0.0783101	purple	M10 purple|0.6149	0.000118773	0.6149	UP	DOWN	FALSE
12283	RPL21P75|ENSG00000213860	6.45294	0.000351122	0.692703	0.000120207	0.946987	0.963614	0.956216	0.537728	-0.194827	-0.280826	-0.0806827	-0.0859994	0.114144	0.200144	magenta	M9 magenta|0.7964	0.000120207	0.7964	DOWN	UP	FALSE
2106	NA|ENSG00000187786	6.95643	0.000183016	0.202411	0.000121986	0.939244	0.979759	0.632647	0.55603	0.71338	0.570867	0.172439	-0.142513	-0.54094	-0.398428	black	M7 black|0.7551	0.000121986	0.7551	UP	DOWN	FALSE
24187	RMRP|ENSG00000269900	9.4768	7.33323e-06	0.463168	0.000122787	0.00132263	0.999452	0.556415	0.265731	1.03163	1.1137	2.19363	0.0820721	1.16201	1.07993	purple	M10 purple|0.5976	0.000122787	0.5976	UP	UP	TRUE
271	ZNF525|ENSG00000203326	8.12258	4.09068e-05	0.302263	0.000124734	0.0237805	0.998249	0.959373	0.778144	-0.313355	-0.282594	-0.425429	0.0307605	-0.112074	-0.142835	blue	M2 blue|0.4896	0.000124734	0.4896	DOWN	DOWN	TRUE
13043	HMGB1P3|ENSG00000250011	11.714	4.52207e-07	0.780489	0.000126331	2.24691e-05	0.924325	0.0824517	0.0268264	-0.238964	-0.398133	-0.996913	-0.159169	-0.757948	-0.598779	grey	grey|AllKmeAvg:-0.0669	0.000126331	NA	DOWN	DOWN	TRUE
14189	NHLH1|ENSG00000171786	6.33206	0.000410729	0.921987	0.000126391	0.809477	0.78594	0.999778	0.750899	0.17802	0.444344	0.208167	0.266324	0.030147	-0.236177	yellow	M4 yellow|0.5037	0.000126391	0.5037	UP	UP	TRUE
16444	NRROS|ENSG00000174004	6.45077	0.000352108	0.612206	0.000126619	0.702763	0.985598	0.993544	0.848704	0.450705	0.579643	0.328841	0.128937	-0.121864	-0.250801	brown	M3 brown|0.5749	0.000126619	0.5749	UP	DOWN	FALSE
15581	GMIP|ENSG00000089639	7.66415	7.35816e-05	0.0540823	0.000128094	0.438057	0.761571	0.71987	0.979353	0.422666	0.259641	0.205238	-0.163026	-0.217429	-0.054403	black	M7 black|0.7038	0.000128094	0.7038	UP	DOWN	FALSE
20047	|ENSG00000249604	7.78628	6.29123e-05	0.999877	0.000129238	0.0315222	0.446039	0.291382	0.828437	-0.0202925	-0.456691	-0.664709	-0.436399	-0.644417	-0.208018	pink	M8 pink|0.5463	0.000129238	0.5463	DOWN	DOWN	TRUE
11953	CORO6|ENSG00000167549	9.78305	4.98797e-06	0.943172	0.000130374	0.000569898	0.749068	0.133233	0.172976	0.290756	0.813377	1.70406	0.522622	1.4133	0.890678	grey	grey|AllKmeAvg:0.0925	0.000130374	NA	UP	UP	TRUE
20112	MAP3K21|ENSG00000143674	7.75911	6.51427e-05	0.0494114	0.000132034	0.99915	0.739977	0.198356	0.30557	-1.73272	-1.0482	-0.0736908	0.684522	1.65903	0.974504	grey	grey|AllKmeAvg:-0.007	0.000132034	NA	DOWN	UP	FALSE
3534	|ENSG00000273017	6.79623	0.000225113	0.95595	0.000132096	0.946715	0.168567	0.867344	0.544617	-0.230938	0.707372	0.20468	0.93831	0.435618	-0.502692	purple	M10 purple|0.5562	0.000132096	0.5562	UP	UP	TRUE
11636	FCRL2|ENSG00000132704	10.8962	1.2422e-06	0.876714	0.000136546	7.92054e-05	0.849309	0.0900597	0.0568214	-0.445729	-0.932228	-2.20022	-0.486499	-1.75449	-1.26799	blue	M2 blue|0.5896	0.000136546	0.5896	DOWN	DOWN	TRUE
9361	ZDHHC11|ENSG00000188818	6.75172	0.000238452	0.465293	0.000136785	0.313988	0.999532	0.999995	0.998331	0.738959	0.794833	0.723705	0.0558741	-0.0152542	-0.0711284	grey	grey|AllKmeAvg:0.0594	0.000136785	NA	UP	DOWN	FALSE
16145	HIST2H2AA3|ENSG00000203812	13.2675	6.80247e-08	0.00824419	0.00013694	3.96907e-05	0.362025	0.960593	0.0373613	1.82646	0.890104	2.17749	-0.936351	0.351038	1.28739	purple	M10 purple|0.6215	0.00013694	0.6215	UP	UP	TRUE
13009	TRIM7|ENSG00000146054	7.37006	0.000107376	0.246934	0.000137865	0.128272	0.991065	0.999981	0.990734	-0.721114	-0.60607	-0.702897	0.115044	0.0182165	-0.0968275	blue	M2 blue|0.3234	0.000137865	0.3234	DOWN	UP	FALSE
4503	PLEKHF1|ENSG00000166289	6.94873	0.000184844	0.55566	0.000138157	0.160209	0.99441	0.987313	0.997387	0.666442	0.795163	0.877946	0.128721	0.211504	0.0827822	black	M7 black|0.6208	0.000138157	0.6208	UP	UP	TRUE
1310	LINC00271|ENSG00000231028	9.02644	1.29543e-05	0.873389	0.000139248	0.00869893	0.101107	0.0360553	0.569954	-0.400506	0.828165	1.40075	1.22867	1.80126	0.572587	purple	M10 purple|0.4643	0.000139248	0.4643	UP	UP	TRUE
16329	SLC16A1|ENSG00000155380	8.16752	3.86243e-05	0.543244	0.000142235	0.011853	0.995732	0.758779	0.630698	0.459091	0.538838	0.884193	0.0797468	0.425102	0.345355	yellow	M4 yellow|0.5768	0.000142235	0.5768	UP	UP	TRUE
908	|ENSG00000273154	6.71209	0.000250996	0.294127	0.000142842	0.579101	0.997242	0.942662	0.930491	1.67241	1.48293	1.00194	-0.18948	-0.670478	-0.480998	black	M7 black|0.8365	0.000142842	0.8365	UP	DOWN	FALSE
21577	TRIP11|ENSG00000100815	8.74456	1.8521e-05	0.330267	0.000144748	0.356521	0.999231	0.0740768	0.00340001	-0.273796	-0.252742	0.220127	0.0210535	0.493923	0.472869	blue	M2 blue|0.3597	0.000144748	0.3597	DOWN	UP	FALSE
16486	UBE2S|ENSG00000108106	9.25764	9.66954e-06	0.330294	0.000146325	0.00204903	0.999215	0.722159	0.315555	0.6773	0.624855	1.20257	-0.0524452	0.52527	0.577716	purple	M10 purple|0.72	0.000146325	0.72	UP	UP	TRUE
23712	ASPSCR1|ENSG00000169696	7.02235	0.000168085	0.127596	0.000146453	0.835501	0.922201	0.628835	0.730277	0.53328	0.378949	0.168658	-0.154331	-0.364622	-0.210291	black	M7 black|0.8645	0.000146453	0.8645	UP	DOWN	FALSE
10173	|ENSG00000247373	8.63311	2.13391e-05	0.354666	0.000146512	0.00627414	0.999779	0.822533	0.503076	0.34375	0.325847	0.570302	-0.0179029	0.226552	0.244455	purple	M10 purple|0.6577	0.000146512	0.6577	UP	UP	TRUE
22407	TNFSF9|ENSG00000125657	8.58064	2.28116e-05	0.0195978	0.000150488	0.11576	0.525446	0.826261	0.984753	1.22517	0.651414	0.775455	-0.573757	-0.449715	0.124042	yellow	M4 yellow|0.4751	0.000150488	0.4751	UP	DOWN	FALSE
22747	SLC23A1|ENSG00000170482	7.53503	8.68523e-05	0.23957	0.000154038	0.0774328	0.988518	0.999691	0.952108	0.968304	0.801514	1.02967	-0.16679	0.0613654	0.228155	grey	grey|AllKmeAvg:0.0428	0.000154038	NA	UP	UP	TRUE
6046	GK5|ENSG00000175066	9.26032	9.6369e-06	0.909813	0.000157397	0.00114172	0.814489	0.202079	0.236306	-0.130589	-0.305058	-0.615858	-0.174469	-0.485269	-0.3108	grey	grey|AllKmeAvg:0.0095	0.000157397	NA	DOWN	DOWN	TRUE
668	NA|ENSG00000233796	6.54655	0.000310999	0.370559	0.000157597	0.580484	0.99991	0.969642	0.933046	1.35051	1.29752	0.880065	-0.0529896	-0.470443	-0.417453	purple	M10 purple|0.7455	0.000157597	0.7455	UP	DOWN	FALSE
19295	|ENSG00000272909	9.46606	7.43327e-06	0.856375	0.000157978	0.000782914	0.875494	0.216541	0.195626	-0.152263	-0.297606	-0.617026	-0.145344	-0.464763	-0.319419	blue	M2 blue|0.561	0.000157978	0.561	DOWN	DOWN	TRUE
21771	MAPRE2|ENSG00000166974	7.34514	0.000110876	0.10299	0.00015935	0.999997	0.883566	0.256537	0.243016	0.581471	0.393903	-0.00441352	-0.187568	-0.585885	-0.398317	green	M5 green|0.6095	0.00015935	0.6095	UP	DOWN	FALSE
6641	P2RY12|ENSG00000169313	6.71071	0.000251445	0.743008	0.000163396	0.174799	0.950215	0.947914	0.998259	-0.541954	-0.831708	-0.907975	-0.289754	-0.366021	-0.0762666	grey	grey|AllKmeAvg:0.0412	0.000163396	NA	DOWN	DOWN	TRUE
9407	|ENSG00000248881	6.69263	0.000257398	0.984606	0.000163603	0.974314	0.63649	0.942878	0.109223	0.0623178	0.272348	-0.0616043	0.21003	-0.123922	-0.333952	grey	grey|AllKmeAvg:0.0077	0.000163603	NA	UP	DOWN	FALSE
20626	FGL2|ENSG00000127951	9.71053	5.46399e-06	0.705152	0.000164119	0.00051392	0.965089	0.283089	0.155977	-0.824821	-1.19046	-2.54389	-0.365635	-1.71907	-1.35344	blue	M2 blue|0.5044	0.000164119	0.5044	DOWN	DOWN	TRUE
2568	NA|ENSG00000183558	13.423	5.63847e-08	0.00721442	0.000165396	2.91453e-05	0.33076	0.957421	0.0291899	1.74353	0.829871	2.08357	-0.913663	0.340039	1.2537	purple	M10 purple|0.6121	0.000165396	0.6121	UP	UP	TRUE
14326	IL15RA|ENSG00000134470	8.2525	3.46531e-05	0.0908919	0.000165546	0.0385481	0.858663	0.999678	0.851125	0.582035	0.384321	0.552076	-0.197714	-0.0299588	0.167755	black	M7 black|0.5046	0.000165546	0.5046	UP	DOWN	FALSE
22825	DBH-AS1|ENSG00000225756	7.85791	5.73938e-05	0.027649	0.000166334	0.995448	0.595625	0.160959	0.371679	0.457189	0.252049	0.0315547	-0.20514	-0.425634	-0.220494	grey	grey|AllKmeAvg:0.0299	0.000166334	NA	UP	DOWN	FALSE
10032	ALKBH8|ENSG00000137760	8.09464	4.23941e-05	0.0554098	0.000169147	0.0896006	0.753054	0.963358	0.963987	-0.458469	-0.278268	-0.350226	0.180201	0.108243	-0.0719573	grey	grey|AllKmeAvg:-0.0194	0.000169147	NA	DOWN	UP	FALSE
19815	IGHV3-53|ENSG00000211967	6.54582	0.000311294	0.412709	0.000169841	0.42858	1	0.995711	0.985531	-1.41474	-1.41786	-1.15085	-0.00311842	0.263889	0.267007	grey	grey|AllKmeAvg:0.0108	0.000169841	NA	DOWN	UP	FALSE
3623	SLC4A7|ENSG00000033867	10.3079	2.58447e-06	0.998834	0.000177017	0.000274875	0.338311	0.0236613	0.109098	0.0866167	-0.902456	-2.01432	-0.989073	-2.10094	-1.11187	grey	grey|AllKmeAvg:-0.0199	0.000177017	NA	DOWN	DOWN	TRUE
10843	GORASP2|ENSG00000115806	8.70148	1.9563e-05	0.995972	0.000177216	0.00328004	0.559101	0.148035	0.376461	0.0573216	0.393602	0.737365	0.336281	0.680043	0.343763	brown	M3 brown|0.7363	0.000177216	0.7363	UP	UP	TRUE
7336	RASSF2|ENSG00000101265	8.53196	2.42691e-05	0.479385	0.925755	2.45161e-05	0.356898	0.000177401	0.000100162	0.285461	-0.0445441	-0.781324	-0.330005	-1.06678	-0.73678	turquoise	M1 turquoise|0.4704	0.000177401	0.4704	DOWN	DOWN	TRUE
6475	COL7A1|ENSG00000114270	6.50445	0.000328441	0.344944	0.000177419	0.980163	0.999386	0.707032	0.464537	0.552605	0.512552	0.106471	-0.0400532	-0.446133	-0.40608	black	M7 black|0.4811	0.000177419	0.4811	UP	DOWN	FALSE
17204	MUC12|ENSG00000205277	9.78853	4.95373e-06	0.626542	0.191456	6.95248e-06	0.228534	0.000177559	0.000360863	-0.550147	0.330978	1.90424	0.881126	2.45439	1.57326	grey	grey|AllKmeAvg:0.0125	0.000177559	NA	UP	UP	TRUE
5050	ANO8|ENSG00000074855	7.44457	9.75624e-05	0.627044	0.000178688	0.0346334	0.986428	0.832889	0.828307	0.517842	0.665825	0.974833	0.147983	0.456991	0.309008	black	M7 black|0.6712	0.000178688	0.6712	UP	UP	TRUE
9372	IGHV3-7|ENSG00000211938	6.548	0.000310418	0.559829	0.000178818	0.281132	0.995408	0.999018	0.999857	-1.79561	-2.12174	-2.0369	-0.326127	-0.241284	0.0848431	grey	grey|AllKmeAvg:0.0084	0.000178818	NA	DOWN	DOWN	TRUE
9654	MAFK|ENSG00000198517	6.74125	0.000241705	0.187338	0.000179541	0.637225	0.966836	0.844072	0.907967	0.729615	0.559867	0.355736	-0.169748	-0.373879	-0.204131	salmon	M13 salmon|0.8611	0.000179541	0.8611	UP	DOWN	FALSE
3847	DTX1|ENSG00000135144	9.52406	6.90933e-06	0.0555431	0.000180733	0.00434301	0.750227	0.996294	0.422472	1.97742	1.19606	2.19009	-0.781354	0.212672	0.994026	grey	grey|AllKmeAvg:0.0715	0.000180733	NA	UP	UP	TRUE
12472	DNAJC16|ENSG00000116138	8.82569	1.67083e-05	0.428537	0.255477	3.93391e-05	0.136777	0.000181011	0.00120388	0.29556	-0.129816	-0.746835	-0.425377	-1.0424	-0.617019	turquoise	M1 turquoise|0.7628	0.000181011	0.7628	DOWN	DOWN	TRUE
22766	|ENSG00000203327	6.50678	0.00032745	0.378374	0.000181984	0.468497	0.999915	0.988539	0.977422	0.61326	0.589413	0.45945	-0.0238465	-0.15381	-0.129964	grey	grey|AllKmeAvg:0.0516	0.000181984	NA	UP	DOWN	FALSE
3175	NMB|ENSG00000197696	7.32026	0.000114484	0.555116	0.000184777	0.0466709	0.995975	0.904313	0.877755	0.680895	0.798504	1.12332	0.117609	0.44242	0.324812	black	M7 black|0.6155	0.000184777	0.6155	UP	UP	TRUE
3245	|ENSG00000228801	6.20688	0.000483221	0.985619	0.000184906	0.996308	0.638169	0.999169	0.369135	-0.0780377	-0.346675	-0.0406849	-0.268638	0.0373527	0.30599	blue	M2 blue|0.4235	0.000184906	0.4235	DOWN	UP	FALSE
9300	STX11|ENSG00000135604	9.92737	4.16139e-06	0.999953	0.000189389	0.000441565	0.395344	0.0366469	0.139317	-0.0180327	0.54777	1.19183	0.565803	1.20986	0.64406	purple	M10 purple|0.7045	0.000189389	0.7045	UP	UP	TRUE
769	C1QTNF4|ENSG00000172247	6.78809	0.000227495	0.973076	0.00019069	0.301937	0.2104	0.441069	0.99954	-0.261292	0.932435	0.877216	1.19373	1.13851	-0.0552189	purple	M10 purple|0.7121	0.00019069	0.7121	UP	UP	TRUE
11361	|ENSG00000237429	7.52239	8.82745e-05	0.998142	0.000191079	0.0415514	0.328727	0.233323	0.856919	-0.0844759	0.74943	1.07416	0.833906	1.15863	0.324729	grey	grey|AllKmeAvg:0.0311	0.000191079	NA	UP	UP	TRUE
22444	IGHV2-70D|ENSG00000211974	6.22339	0.000472963	0.517819	0.000191099	0.918524	0.99844	0.907724	0.627157	-1.2278	-1.37536	-0.474606	-0.147556	0.753195	0.900751	grey	grey|AllKmeAvg:0.0156	0.000191099	NA	DOWN	UP	FALSE
11910	|ENSG00000265008	8.2513	3.47061e-05	0.634697	0.000192529	0.00640494	0.985791	0.610353	0.488919	0.650687	0.841513	1.49324	0.190825	0.842548	0.651723	salmon	M13 salmon|0.8694	0.000192529	0.8694	UP	UP	TRUE
8236	SNX8|ENSG00000106266	6.85894	0.000207583	0.631805	0.000193083	0.108377	0.986358	0.946987	0.976751	0.396964	0.511324	0.625616	0.11436	0.228652	0.114292	yellow	M4 yellow|0.5757	0.000193083	0.5757	UP	UP	TRUE
24306	ARHGEF11|ENSG00000132694	6.94694	0.000185273	0.353403	0.000193397	0.146194	0.999499	0.99971	0.992815	1.61619	1.50567	1.73058	-0.110522	0.114397	0.224919	grey	grey|AllKmeAvg:0.0606	0.000193397	NA	UP	UP	TRUE
15893	ATXN7L2|ENSG00000162650	6.17207	0.00050557	0.69743	0.000195344	0.554901	0.970659	1	0.950695	0.260996	0.368559	0.261087	0.107563	9.12528e-05	-0.107472	purple	M10 purple|0.5674	0.000195344	0.5674	UP	UP	TRUE
16836	CHFR|ENSG00000072609	6.23414	0.000466407	0.479774	0.000198486	0.93139	0.999644	0.878231	0.605128	0.284984	0.304986	0.099008	0.0200015	-0.185976	-0.205978	purple	M10 purple|0.6252	0.000198486	0.6252	UP	DOWN	FALSE
6351	FZR1|ENSG00000105325	10.7125	1.56065e-06	0.991501	0.000198624	0.000146248	0.272888	0.0124876	0.0739385	-0.0546984	0.289674	0.675384	0.344373	0.730082	0.38571	purple	M10 purple|0.6022	0.000198624	0.6022	UP	UP	TRUE
23190	EMP1|ENSG00000134531	6.93444	0.000188289	0.979184	0.000199765	0.0803302	0.671731	0.582769	0.948892	0.215783	0.839911	1.08833	0.624128	0.87255	0.248421	purple	M10 purple|0.4246	0.000199765	0.4246	UP	UP	TRUE
10599	S1PR2|ENSG00000267534	9.80723	4.8387e-06	0.401059	0.000200167	0.000482682	0.999989	0.496924	0.144352	0.944907	0.926035	2.00986	-0.0188725	1.06495	1.08382	grey	grey|AllKmeAvg:0.0526	0.000200167	NA	UP	UP	TRUE
11332	UNC93B2|ENSG00000155070	6.97623	0.000178396	0.543284	0.000200677	0.0887439	0.997196	0.960249	0.959045	1.12398	1.29345	1.647	0.169466	0.52302	0.353554	salmon	M13 salmon|0.8683	0.000200677	0.8683	UP	UP	TRUE
10497	NAPA|ENSG00000105402	6.13425	0.000531041	0.999849	0.00020068	0.764024	0.472697	0.936925	0.822219	0.0157282	0.321994	0.16941	0.306266	0.153682	-0.152584	green	M5 green|0.628	0.00020068	0.628	UP	UP	TRUE
18855	|ENSG00000262151	6.39918	0.000376476	0.999856	0.000202446	0.403538	0.385635	0.696668	0.991747	0.0399571	-0.830528	-0.700124	-0.870485	-0.740082	0.130404	blue	M2 blue|0.5382	0.000202446	0.5382	DOWN	DOWN	TRUE
10463	|ENSG00000239969	6.10079	0.000554642	0.825876	0.000202934	0.553896	0.909198	0.997792	0.952134	-0.294286	-0.525056	-0.373228	-0.23077	-0.0789423	0.151828	blue	M2 blue|0.38	0.000202934	0.38	DOWN	DOWN	TRUE
12208	CLASRP|ENSG00000104859	8.89454	1.5311e-05	0.252683	0.000203102	0.00342936	0.98903	0.843794	0.375507	-0.338246	-0.279965	-0.526686	0.0582807	-0.18844	-0.246721	grey	grey|AllKmeAvg:-0.072	0.000203102	NA	DOWN	DOWN	TRUE
18209	|ENSG00000244251	6.20714	0.000483054	0.770381	0.000203494	0.999794	0.942632	0.891729	0.303608	-0.2426	-0.385894	-0.0173048	-0.143294	0.225295	0.368589	magenta	M9 magenta|0.5843	0.000203494	0.5843	DOWN	UP	FALSE
13355	IGHV2-5|ENSG00000211937	6.10362	0.000552606	0.625148	0.000205261	0.740346	0.98813	0.991542	0.843419	-1.27811	-1.62609	-0.892878	-0.347978	0.385235	0.733213	grey	grey|AllKmeAvg:0.0276	0.000205261	NA	DOWN	UP	FALSE
6622	RPS10P5|ENSG00000101278	6.01698	0.000618507	0.928253	0.00020591	0.960092	0.798864	0.998512	0.540721	-0.199222	-0.49872	-0.133492	-0.299497	0.0657302	0.365227	greenyellow	M11 greenyellow|0.8913	0.00020591	0.8913	DOWN	UP	FALSE
6068	HOMER3-AS1|ENSG00000269019	7.72329	6.82047e-05	0.796333	0.000206582	0.0146069	0.928974	0.582594	0.648429	-0.517889	-0.86563	-1.41912	-0.347741	-0.901232	-0.553491	blue	M2 blue|0.3041	0.000206582	0.3041	DOWN	DOWN	TRUE
3793	ATP6V0C|ENSG00000185883	7.52618	8.78447e-05	0.86753	0.000206613	0.021107	0.875154	0.561341	0.723881	0.279415	0.554989	0.872423	0.275574	0.593008	0.317434	purple	M10 purple|0.9097	0.000206613	0.9097	UP	UP	TRUE
3374	NA|ENSG00000213686	7.10073	0.000151916	0.990774	0.000207725	0.0565511	0.614065	0.475136	0.902347	0.0586134	0.301061	0.414258	0.242448	0.355645	0.113197	grey	grey|AllKmeAvg:0.049	0.000207725	NA	UP	UP	TRUE
1163	THEMIS2|ENSG00000130775	7.85401	5.76816e-05	0.947548	0.000209629	0.0112395	0.763914	0.368373	0.593779	0.284543	0.797329	1.34535	0.512786	1.06081	0.548023	brown	M3 brown|0.6079	0.000209629	0.6079	UP	UP	TRUE
10921	C12orf49|ENSG00000111412	9.033	1.2847e-05	0.354256	0.000213403	0.00195558	0.999396	0.695459	0.288945	0.471813	0.437435	0.86353	-0.0343774	0.391717	0.426094	purple	M10 purple|0.5204	0.000213403	0.5204	UP	UP	TRUE
9492	IGLV7-43|ENSG00000211652	6.22298	0.000473219	0.795667	0.00021606	0.354142	0.930625	0.9844	0.997424	-0.678073	-1.12885	-1.00884	-0.450779	-0.330768	0.12001	grey	grey|AllKmeAvg:0.0053	0.00021606	NA	DOWN	DOWN	TRUE
23432	NA|ENSG00000273281	8.93653	1.45173e-05	0.802073	0.000216583	0.00802518	0.0786653	0.0248315	0.524324	0.215036	-0.362698	-0.634272	-0.577734	-0.849308	-0.271574	blue	M2 blue|0.542	0.000216583	0.542	DOWN	DOWN	TRUE
12867	|ENSG00000256448	9.5617	6.58938e-06	0.693889	0.364863	5.43817e-06	0.344101	0.000217999	0.000154142	0.610938	-0.328868	-2.34839	-0.939806	-2.95933	-2.01952	blue	M2 blue|0.6279	0.000217999	0.6279	DOWN	DOWN	TRUE
13381	SMARCA5-AS1|ENSG00000245112	7.98134	4.90044e-05	0.422623	0.000219008	0.0121313	1	0.843512	0.606355	0.818123	0.816768	1.37072	-0.00135564	0.552593	0.553948	purple	M10 purple|0.8623	0.000219008	0.8623	UP	UP	TRUE
1790	|ENSG00000271032	8.79058	1.74699e-05	0.601595	0.757634	1.34674e-05	0.39091	0.000230677	0.000110893	0.295726	-0.0849036	-0.962361	-0.38063	-1.25809	-0.877457	blue	M2 blue|0.4568	0.000230677	0.4568	DOWN	DOWN	TRUE
13388	|ENSG00000243894	6.22836	0.000469921	0.945022	0.000230679	0.998082	0.773896	0.944167	0.196881	-0.127485	-0.349248	0.03331	-0.221763	0.160795	0.382558	greenyellow	M11 greenyellow|0.7513	0.000230679	0.7513	DOWN	UP	FALSE
14864	|ENSG00000261604	8.64811	2.09358e-05	0.963648	0.000231965	0.00233607	0.730817	0.195421	0.309232	0.1201	0.381247	0.745881	0.261148	0.625781	0.364633	yellow	M4 yellow|0.5917	0.000231965	0.5917	UP	UP	TRUE
10731	CYP21A1P|ENSG00000204338	7.69347	7.08642e-05	0.595376	0.000231979	0.0156571	0.993292	0.756063	0.654944	0.566935	0.68924	1.12902	0.122304	0.562083	0.439778	purple	M10 purple|0.4871	0.000231979	0.4871	UP	UP	TRUE
1038	HMGCS1|ENSG00000112972	7.78468	6.30415e-05	0.775681	0.000233187	0.0113083	0.943398	0.566545	0.58774	0.246669	0.393106	0.667061	0.146437	0.420392	0.273955	green	M5 green|0.2748	0.000233187	0.2748	UP	UP	TRUE
12261	SMPDL3A|ENSG00000172594	7.35192	0.000109912	0.983179	0.00023443	0.0581221	0.245116	0.205483	0.901481	0.304984	-1.26593	-1.74693	-1.57092	-2.05191	-0.480992	grey	grey|AllKmeAvg:6e-04	0.00023443	NA	DOWN	DOWN	TRUE
8412	WARS2|ENSG00000116874	6.44038	0.000356886	0.677733	0.000234442	0.201699	0.978874	0.976717	0.999098	0.217791	0.295539	0.317741	0.0777479	0.0999498	0.022202	yellow	M4 yellow|0.3417	0.000234442	0.3417	UP	UP	TRUE
12692	LTB4R2|ENSG00000213906	7.32666	0.000113545	0.509206	0.000234678	0.0359658	0.999183	0.901752	0.820539	1.04643	1.14666	1.69716	0.100229	0.650734	0.550505	salmon	M13 salmon|0.6809	0.000234678	0.6809	UP	UP	TRUE
6018	ANTXR2|ENSG00000163297	6.5315	0.000317125	0.339389	0.000236637	0.307671	0.998657	0.997569	0.999675	0.477358	0.432658	0.409555	-0.0447001	-0.067803	-0.0231029	grey	grey|AllKmeAvg:0.0679	0.000236637	NA	UP	DOWN	FALSE
22285	ARFGAP3|ENSG00000242247	5.9024	0.000717946	0.979575	0.000241204	0.911548	0.68055	0.999315	0.655218	0.0784428	0.303946	0.109632	0.225503	0.0311896	-0.194314	green	M5 green|0.6908	0.000241204	0.6908	UP	UP	TRUE
24577	TSPO|ENSG00000100300	6.90772	0.0001949	0.579111	0.000241795	0.0757931	0.995222	0.93703	0.936418	0.641825	0.762774	1.00969	0.120949	0.367866	0.246917	black	M7 black|0.7807	0.000241795	0.7807	UP	UP	TRUE
24454	|ENSG00000266171	13.2094	7.29775e-08	0.995546	0.0601926	4.01744e-08	0.669777	0.000243457	1.16567e-05	-0.0555735	0.217369	1.20097	0.272942	1.25654	0.983597	grey	grey|AllKmeAvg:0.0563	0.000243457	NA	UP	UP	TRUE
5096	|ENSG00000256967	7.14287	0.00014388	0.0595694	0.000243604	0.980315	0.750734	0.297652	0.484831	0.672089	0.40384	0.0852379	-0.268249	-0.586851	-0.318602	purple	M10 purple|0.4145	0.000243604	0.4145	UP	DOWN	FALSE
11600	MTBP|ENSG00000172167	7.57211	8.28119e-05	0.740644	0.000247153	0.0162484	0.960128	0.647654	0.658342	-0.152922	-0.228152	-0.373592	-0.07523	-0.220669	-0.145439	blue	M2 blue|0.6359	0.000247153	0.6359	DOWN	DOWN	TRUE
3641	|ENSG00000259994	13.8785	3.2593e-08	0.999952	0.947107	6.79318e-09	0.998903	0.000248186	3.70968e-08	-0.0102525	-0.0395863	-1.06184	-0.0293338	-1.05158	-1.02225	blue	M2 blue|0.6723	0.000248186	0.6723	DOWN	DOWN	TRUE
1360	FBL|ENSG00000105202	5.95757	0.000668199	0.624018	0.000251296	0.783798	0.990131	0.986275	0.816679	-0.198624	-0.24932	-0.128087	-0.0506952	0.0705375	0.121233	greenyellow	M11 greenyellow|0.7449	0.000251296	0.7449	DOWN	UP	FALSE
6958	PHLDA1|ENSG00000139289	6.64277	0.000274558	0.260971	0.000251934	0.279739	0.98891	0.992473	0.999986	0.637743	0.526351	0.516436	-0.111392	-0.121307	-0.00991498	grey	grey|AllKmeAvg:0.0884	0.000251934	NA	UP	DOWN	FALSE
2281	PRR22|ENSG00000212123	6.29362	0.000431745	0.391395	0.000253176	0.443911	0.999884	0.992636	0.987553	0.734993	0.702832	0.574161	-0.0321612	-0.160832	-0.128671	black	M7 black|0.8254	0.000253176	0.8254	UP	DOWN	FALSE
5517	|ENSG00000261416	7.04544	0.000163149	0.919794	0.000257106	0.155632	0.147656	0.232922	0.992745	0.131416	-0.311602	-0.359098	-0.443018	-0.490513	-0.0474955	blue	M2 blue|0.5814	0.000257106	0.5814	DOWN	DOWN	TRUE
1880	CDR2|ENSG00000140743	9.80343	4.8619e-06	0.994172	0.000259481	0.000307861	0.599603	0.0590128	0.10601	0.0616543	0.365333	0.828284	0.303679	0.76663	0.462951	brown	M3 brown|0.7221	0.000259481	0.7221	UP	UP	TRUE
20822	SRSF5|ENSG00000100650	7.91731	5.31897e-05	0.0392212	0.000259698	0.950103	0.650597	0.0640541	0.0950207	-0.45491	-0.255944	0.0752227	0.198966	0.530133	0.331167	grey	grey|AllKmeAvg:0.0181	0.000259698	NA	DOWN	UP	FALSE
12363	DDHD2|ENSG00000085788	9.54302	6.74626e-06	0.928746	0.000261065	0.000412627	0.809247	0.128501	0.124662	-0.109784	-0.271664	-0.605009	-0.16188	-0.495225	-0.333345	blue	M2 blue|0.6321	0.000261065	0.6321	DOWN	DOWN	TRUE
12198	SLC26A1|ENSG00000145217	6.24481	0.00045999	0.293329	0.000261738	0.866904	0.994276	0.805991	0.727647	0.591375	0.505724	0.214159	-0.0856508	-0.377216	-0.291565	purple	M10 purple|0.5364	0.000261738	0.5364	UP	DOWN	FALSE
23304	CPSF4|ENSG00000160917	6.02237	0.00061418	0.622927	0.000263169	0.533995	0.990676	0.999858	0.965694	0.1309	0.163621	0.120934	0.032721	-0.00996588	-0.0426869	black	M7 black|0.5227	0.000263169	0.5227	UP	DOWN	FALSE
7550	AP5Z1|ENSG00000242802	5.83262	0.000786218	0.90182	0.000265531	0.954964	0.848012	0.99686	0.571761	0.177454	0.389412	0.110474	0.211959	-0.0669793	-0.278938	purple	M10 purple|0.7927	0.000265531	0.7927	UP	DOWN	FALSE
22592	BCAS1|ENSG00000064787	7.29737	0.000117908	0.991195	0.000266147	0.0274926	0.62517	0.367774	0.761306	-0.120731	-0.620851	-0.959116	-0.50012	-0.838386	-0.338266	grey	grey|AllKmeAvg:0.0039	0.000266147	NA	DOWN	DOWN	TRUE
22881	DRD4|ENSG00000069696	6.25726	0.000452611	0.877677	0.000269929	0.216628	0.87547	0.903891	0.999466	0.437035	0.881133	0.937132	0.444099	0.500098	0.0559992	purple	M10 purple|0.7607	0.000269929	0.7607	UP	UP	TRUE
9400	CPNE7|ENSG00000178773	9.21026	1.02662e-05	0.113067	0.000270436	0.00270429	0.881092	0.946964	0.321965	1.90303	1.27278	2.48376	-0.630251	0.580733	1.21098	grey	grey|AllKmeAvg:0.0873	0.000270436	NA	UP	UP	TRUE
22730	PEX14|ENSG00000142655	5.8524	0.00076623	0.862622	0.000271545	0.638175	0.889875	0.998601	0.922975	0.124194	0.239281	0.155602	0.115088	0.0314087	-0.0836789	purple	M10 purple|0.5887	0.000271545	0.5887	UP	UP	TRUE
2774	MGRN1|ENSG00000102858	5.82138	0.000797814	0.868429	0.000272152	0.713801	0.884688	0.999762	0.877171	0.168963	0.331018	0.192993	0.162056	0.0240306	-0.138025	purple	M10 purple|0.8205	0.000272152	0.8205	UP	UP	TRUE
6314	EEF1A1P4|ENSG00000245205	5.97648	0.000651963	0.999669	0.000273219	0.870383	0.387645	0.937385	0.72578	0.016398	-0.253817	-0.106659	-0.270215	-0.123057	0.147158	magenta	M9 magenta|0.6144	0.000273219	0.6144	DOWN	DOWN	TRUE
10592	ANKRD13B|ENSG00000198720	7.665	7.35015e-05	0.0467938	0.000274446	0.149428	0.688624	0.902535	0.990496	1.71717	0.987508	1.15317	-0.72966	-0.564	0.165659	black	M7 black|0.5773	0.000274446	0.5773	UP	DOWN	FALSE
14587	|ENSG00000248839	7.27381	0.000121541	0.568281	0.000274768	0.0302852	0.996717	0.852739	0.778575	0.69271	0.8062	1.23245	0.113489	0.539736	0.426247	purple	M10 purple|0.6373	0.000274768	0.6373	UP	UP	TRUE
6371	PTCH2|ENSG00000117425	6.10838	0.000549196	0.611863	0.000275069	0.389586	0.992494	0.999878	0.995701	0.352114	0.432703	0.377239	0.0805889	0.0251245	-0.0554644	purple	M10 purple|0.3296	0.000275069	0.3296	UP	UP	TRUE
23869	HPCAL4|ENSG00000116983	9.1851	1.05979e-05	0.882218	0.000276543	0.000710393	0.871796	0.19159	0.16513	0.228532	0.466828	1.00687	0.238296	0.778339	0.540043	grey	grey|AllKmeAvg:0.0378	0.000276543	NA	UP	UP	TRUE
5174	|ENSG00000214135	6.63925	0.000275813	0.463501	0.000277299	0.13607	0.99997	0.99336	0.98573	-0.259569	-0.267383	-0.318967	-0.00781411	-0.059398	-0.0515838	blue	M2 blue|0.3884	0.000277299	0.3884	DOWN	DOWN	TRUE
14351	|ENSG00000272115	7.31717	0.00011494	0.0328996	0.000283711	0.616958	0.604895	0.507809	0.934994	1.26568	0.691577	0.463713	-0.574105	-0.801969	-0.227864	salmon	M13 salmon|0.7732	0.000283711	0.7732	UP	DOWN	FALSE
326	|ENSG00000259607	6.4934	0.000333177	0.994454	0.000286747	0.134901	0.602656	0.606263	0.984796	0.0508767	0.304732	0.364939	0.253855	0.314062	0.0602075	purple	M10 purple|0.5592	0.000286747	0.5592	UP	UP	TRUE
6582	SYCP3|ENSG00000139351	6.34181	0.000405564	0.199536	0.000296244	0.870456	0.964213	0.70606	0.730887	0.72051	0.545492	0.230305	-0.175018	-0.490204	-0.315186	brown	M3 brown|0.4053	0.000296244	0.4053	UP	DOWN	FALSE
20609	IGKV4-1|ENSG00000211598	6.1058	0.000551045	0.34432	0.000296862	0.936595	0.998344	0.781816	0.621985	-2.04433	-1.83784	-0.593785	0.206495	1.45055	1.24405	grey	grey|AllKmeAvg:0.0419	0.000296862	NA	DOWN	UP	FALSE
14785	MTATP6P11|ENSG00000228097	5.76569	0.00085784	0.810281	0.000298918	0.948067	0.931172	0.985217	0.59695	-0.487883	-0.821349	-0.246986	-0.333466	0.240897	0.574363	red	M6 red|0.5445	0.000298918	0.5445	DOWN	UP	FALSE
18677	ZDHHC12|ENSG00000160446	6.25229	0.00045554	0.548287	0.000300298	0.257725	0.998224	0.998577	0.999989	0.395491	0.446933	0.454846	0.0514429	0.0593557	0.00791284	black	M7 black|0.7821	0.000300298	0.7821	UP	UP	TRUE
10474	RPL21|ENSG00000122026	5.97404	0.000654034	0.928824	0.000300326	0.999824	0.815667	0.949557	0.247879	-0.0893155	-0.219234	0.00955558	-0.129919	0.0988711	0.22879	magenta	M9 magenta|0.7607	0.000300326	0.7607	DOWN	UP	FALSE
14101	EEF1A1P19|ENSG00000249855	5.81393	0.000805589	0.995906	0.00030085	0.704518	0.590012	0.951721	0.888023	-0.0405949	-0.268643	-0.159871	-0.228048	-0.119276	0.108772	greenyellow	M11 greenyellow|0.8722	0.00030085	0.8722	DOWN	DOWN	TRUE
3282	ZNF787|ENSG00000142409	6.31911	0.000417692	0.384619	0.000301553	0.309982	0.999681	0.999258	0.999849	0.448472	0.421174	0.403495	-0.0272986	-0.0449779	-0.0176793	salmon	M13 salmon|0.8569	0.000301553	0.8569	UP	DOWN	FALSE
8754	R3HDM4|ENSG00000198858	7.0775	0.000156538	0.573273	0.000308333	0.0388117	0.996839	0.876755	0.819688	0.280548	0.326208	0.485727	0.0456597	0.205179	0.159519	purple	M10 purple|0.7595	0.000308333	0.7595	UP	UP	TRUE
12970	PPP4R1L|ENSG00000124224	8.1221	4.09322e-05	0.406294	0.000309917	0.00638099	0.999917	0.786029	0.456608	0.445114	0.427418	0.780589	-0.017696	0.335475	0.353171	brown	M3 brown|0.351	0.000309917	0.351	UP	UP	TRUE
5664	C11orf58|ENSG00000110696	7.05579	0.000160986	0.242694	0.992793	0.000523958	0.296484	0.000310591	0.00040713	-0.224573	-0.0118633	0.396809	0.21271	0.621382	0.408672	yellow	M4 yellow|0.6158	0.000310591	0.6158	DOWN	UP	FALSE
9041	LRWD1|ENSG00000161036	8.44109	2.72461e-05	0.907287	0.000313047	0.00233168	0.848193	0.259825	0.292715	0.204828	0.45469	0.905945	0.249862	0.701116	0.451254	black	M7 black|0.5068	0.000313047	0.5068	UP	UP	TRUE
15690	TGFBR1|ENSG00000106799	5.90573	0.000714839	0.862527	0.000314196	1	0.895206	0.924958	0.287492	0.20167	0.385012	0.000514933	0.183342	-0.201155	-0.384497	yellow	M4 yellow|0.4505	0.000314196	0.4505	UP	DOWN	FALSE
4475	ZBTB34|ENSG00000177125	7.61816	7.80559e-05	0.999993	0.000314635	0.0154155	0.435911	0.187636	0.630937	-0.00825929	0.457315	0.764342	0.465574	0.772601	0.307027	green	M5 green|0.2971	0.000314635	0.2971	UP	UP	TRUE
13194	MSTN|ENSG00000138379	8.65222	2.08267e-05	0.0775667	0.000316465	0.00919451	0.796864	0.99811	0.525147	0.803452	0.496338	0.876193	-0.307114	0.0727404	0.379854	brown	M3 brown|0.3585	0.000316465	0.3585	UP	UP	TRUE
11072	GPR35|ENSG00000178623	6.3588	0.000396724	0.317672	0.000316538	0.319345	0.996091	0.995254	0.999758	0.577714	0.502096	0.477366	-0.0756185	-0.100348	-0.0247294	black	M7 black|0.4513	0.000316538	0.4513	UP	DOWN	FALSE
24552	ARMC2|ENSG00000118690	5.80513	0.000814874	0.700784	0.000320126	0.619124	0.977434	0.999914	0.937915	-0.438264	-0.603907	-0.406782	-0.165642	0.0314826	0.197125	blue	M2 blue|0.7007	0.000320126	0.7007	DOWN	UP	FALSE
3725	|ENSG00000260990	8.22915	3.57015e-05	0.768787	0.00032315	0.0033905	0.954339	0.421319	0.345998	-0.518765	-0.800217	-1.54946	-0.281451	-1.0307	-0.749246	blue	M2 blue|0.5859	0.00032315	0.5859	DOWN	DOWN	TRUE
6965	RPL30|ENSG00000156482	5.96536	0.00066146	0.595956	0.000329441	0.999863	0.995323	0.778543	0.32496	-0.201291	-0.239749	-0.00965207	-0.0384579	0.191639	0.230097	magenta	M9 magenta|0.8634	0.000329441	0.8634	DOWN	UP	FALSE
14613	XBP1|ENSG00000100219	9.79249	4.92919e-06	0.814266	0.267889	3.52828e-06	0.424596	0.000333839	0.000147764	-0.266608	0.198668	1.29417	0.465276	1.56078	1.09551	brown	M3 brown|0.6636	0.000333839	0.6636	UP	UP	TRUE
22965	SIDT1|ENSG00000072858	7.49484	9.14561e-05	0.329741	0.451971	0.000250591	0.124711	0.000335122	0.00327696	0.495322	-0.156329	-1.01393	-0.651651	-1.50926	-0.857604	grey	grey|AllKmeAvg:-0.0277	0.000335122	NA	DOWN	DOWN	TRUE
5532	|ENSG00000244932	7.3095	0.000116082	0.435568	0.000343128	0.595042	0.0178655	0.181729	0.95036	0.371362	-0.36602	-0.255343	-0.737382	-0.626705	0.110677	blue	M2 blue|0.3288	0.000343128	0.3288	DOWN	DOWN	TRUE
4749	NRIP1|ENSG00000180530	7.35309	0.000109747	0.0908343	0.000344337	0.104707	0.827147	0.983559	0.961861	-1.736	-1.0972	-1.39929	0.638804	0.336717	-0.302087	grey	grey|AllKmeAvg:-0.0245	0.000344337	NA	DOWN	UP	FALSE
15139	CCDC24|ENSG00000159214	6.32376	0.000415176	0.284083	0.000345276	0.344514	0.990842	0.988335	0.999298	0.7427	0.617844	0.574148	-0.124857	-0.168552	-0.0436954	black	M7 black|0.5029	0.000345276	0.5029	UP	DOWN	FALSE
21929	C5orf47|ENSG00000185056	6.44587	0.000354352	0.401231	0.000346311	0.17563	0.999816	0.999623	0.994609	0.496013	0.470408	0.536429	-0.0256045	0.0404165	0.066021	brown	M3 brown|0.4849	0.000346311	0.4849	UP	UP	TRUE
4668	SLC7A5P1|ENSG00000260727	7.57059	8.29739e-05	0.469165	0.000351174	0.0143202	0.999989	0.83112	0.607979	0.620342	0.633837	1.07527	0.0134946	0.454928	0.441434	purple	M10 purple|0.7336	0.000351174	0.7336	UP	UP	TRUE
2871	|ENSG00000261938	6.03818	0.000601685	0.430338	0.000351511	0.445406	0.999988	0.995995	0.990882	-0.39826	-0.38968	-0.324241	0.00858048	0.0740196	0.0654391	grey	grey|AllKmeAvg:0.0222	0.000351511	NA	DOWN	UP	FALSE
5519	IGKV1-5|ENSG00000243466	5.83375	0.000785068	0.536011	0.000354984	0.623792	0.999093	0.992659	0.939102	-1.7382	-1.91611	-1.29105	-0.177917	0.447145	0.625063	grey	grey|AllKmeAvg:0.0126	0.000354984	NA	DOWN	UP	FALSE
24371	|ENSG00000254898	5.65338	0.000993039	0.993926	0.00035521	0.891569	0.619943	0.993469	0.713057	-0.090896	-0.520985	-0.207741	-0.430089	-0.116845	0.313243	grey	grey|AllKmeAvg:-0.0603	0.00035521	NA	DOWN	DOWN	TRUE
19880	RPL14P1|ENSG00000139239	5.6271	0.00102765	0.849319	0.000355474	0.937761	0.910177	0.993604	0.631997	-0.14687	-0.268403	-0.0870962	-0.121533	0.059774	0.181307	greenyellow	M11 greenyellow|0.8645	0.000355474	0.8645	DOWN	UP	FALSE
21631	GIPC3|ENSG00000179855	6.45335	0.000350934	0.728868	0.0003577	0.100716	0.971147	0.898786	0.957035	-0.418171	-0.598162	-0.77038	-0.179991	-0.352209	-0.172217	blue	M2 blue|0.6701	0.0003577	0.6701	DOWN	DOWN	TRUE
7743	WDR24|ENSG00000127580	7.52956	8.74641e-05	0.596614	0.000365929	0.012502	0.995806	0.72653	0.577036	0.307059	0.363649	0.627597	0.0565897	0.320538	0.263948	purple	M10 purple|0.8417	0.000365929	0.8417	UP	UP	TRUE
11307	|ENSG00000268509	7.28719	0.000119464	0.211832	0.000371108	0.0463736	0.966417	0.99802	0.842492	1.34479	1.02023	1.49817	-0.324559	0.153381	0.47794	salmon	M13 salmon|0.9265	0.000371108	0.9265	UP	UP	TRUE
10350	ARHGEF7|ENSG00000102606	5.75516	0.000869691	0.878122	0.000371487	0.44672	0.887168	0.980232	0.991232	0.0984496	0.194907	0.162499	0.0964575	0.064049	-0.0324084	brown	M3 brown|0.512	0.000371487	0.512	UP	UP	TRUE
16435	KLKP1|ENSG00000197588	11.602	5.19018e-07	0.986995	0.000373618	1.12015e-05	0.67049	0.0170726	0.0121087	0.155969	0.687483	1.89546	0.531514	1.73949	1.20798	grey	grey|AllKmeAvg:-0.0041	0.000373618	NA	UP	UP	TRUE
4652	|ENSG00000254336	6.22392	0.000472642	0.996699	0.000374702	0.983902	0.341482	0.999875	0.151692	0.0818937	-0.574892	0.116214	-0.656786	0.0343205	0.691106	greenyellow	M11 greenyellow|0.7579	0.000374702	0.7579	DOWN	UP	FALSE
762	RPL5P22|ENSG00000239198	5.81435	0.000805156	0.99717	0.000376236	0.949278	0.347357	0.955364	0.610089	0.0453964	-0.335557	-0.101486	-0.380954	-0.146882	0.234071	greenyellow	M11 greenyellow|0.7667	0.000376236	0.7667	DOWN	DOWN	TRUE
27	IGHV3-20|ENSG00000211946	5.6513	0.000995735	0.664746	0.000376493	0.862959	0.987289	0.979201	0.755859	-0.563805	-0.729632	-0.319571	-0.165827	0.244234	0.410062	grey	grey|AllKmeAvg:0.0092	0.000376493	NA	DOWN	UP	FALSE
12564	MALINC1|ENSG00000245146	9.08488	1.20304e-05	0.0439652	0.000377354	0.005614	0.656066	0.999686	0.420446	-0.569224	-0.318101	-0.595066	0.251123	-0.0258417	-0.276964	blue	M2 blue|0.3528	0.000377354	0.3528	DOWN	DOWN	TRUE
14614	RPL5P9|ENSG00000236330	6.34275	0.000405072	0.57372	0.000377522	0.14207	0.997577	0.979344	0.984027	0.556947	0.639869	0.770659	0.0829218	0.213712	0.13079	green	M5 green|0.4315	0.000377522	0.4315	UP	UP	TRUE
21357	HIST2H3A|ENSG00000203852	9.38085	8.27652e-06	0.0111975	0.000377927	0.0123546	0.36533	0.969719	0.57234	0.835865	0.395548	0.684889	-0.440317	-0.150976	0.289341	black	M7 black|0.5617	0.000377927	0.5617	UP	DOWN	FALSE
7286	FAM174B|ENSG00000185442	8.01317	4.70485e-05	0.901052	0.000380011	0.0040847	0.863906	0.318733	0.36591	0.422758	0.904841	1.74192	0.482083	1.31916	0.837079	green	M5 green|0.3555	0.000380011	0.3555	UP	UP	TRUE
3361	NPC2|ENSG00000119655	6.46233	0.000346871	0.227507	0.000380531	0.997558	0.973225	0.354453	0.212471	-0.368572	-0.284771	0.0303693	0.0838013	0.398942	0.31514	magenta	M9 magenta|0.4821	0.000380531	0.4821	DOWN	UP	FALSE
11120	NOC4L|ENSG00000184967	5.84156	0.000777124	0.463134	0.000381986	0.977902	0.999999	0.805201	0.525308	0.414759	0.418722	0.0945633	0.00396295	-0.320195	-0.324158	black	M7 black|0.8008	0.000381986	0.8008	UP	DOWN	FALSE
16913	CIART|ENSG00000159208	6.33642	0.000408411	0.744117	0.000383332	0.116511	0.967381	0.907103	0.96919	0.63052	0.921164	1.15798	0.290643	0.527455	0.236812	purple	M10 purple|0.3178	0.000383332	0.3178	UP	UP	TRUE
14426	CPNE8|ENSG00000139117	8.28496	3.3247e-05	0.854601	0.000396784	0.00238096	0.909757	0.310586	0.282896	0.632072	1.16345	2.34862	0.531375	1.71655	1.18517	grey	grey|AllKmeAvg:0.102	0.000396784	NA	UP	UP	TRUE
18404	TICAM1|ENSG00000127666	7.42248	0.000100373	0.699187	0.000400752	0.0125578	0.980952	0.647051	0.571568	0.417411	0.565806	0.98161	0.148395	0.564199	0.415804	purple	M10 purple|0.644	0.000400752	0.644	UP	UP	TRUE
10074	ZNF330|ENSG00000109445	7.26377	0.000123123	0.981253	0.000402045	0.0345547	0.2609	0.154954	0.781732	-0.0769323	0.2976	0.457716	0.374533	0.534648	0.160115	purple	M10 purple|0.5438	0.000402045	0.5438	UP	UP	TRUE
19197	SNRPA|ENSG00000077312	5.51809	0.00118465	0.953107	0.000404211	0.863474	0.785101	0.999675	0.759687	-0.0920266	-0.257925	-0.113307	-0.165899	-0.0212808	0.144618	grey	grey|AllKmeAvg:0.0576	0.000404211	NA	DOWN	DOWN	TRUE
19519	TRABD|ENSG00000170638	6.40255	0.000374832	0.79495	0.000404629	0.0903907	0.947503	0.845232	0.941406	0.277879	0.444593	0.588789	0.166714	0.31091	0.144197	purple	M10 purple|0.7853	0.000404629	0.7853	UP	UP	TRUE
7327	|ENSG00000228549	7.36114	0.000108616	0.205086	0.00040545	0.036711	0.96106	0.996147	0.79322	-1.54536	-1.15577	-1.764	0.389586	-0.21864	-0.608227	blue	M2 blue|0.5355	0.00040545	0.5355	DOWN	DOWN	TRUE
24423	RPS12|ENSG00000112306	5.97674	0.00065174	0.997094	0.000406467	0.264806	0.591922	0.723824	0.999956	-0.0364733	-0.265928	-0.273462	-0.229454	-0.236989	-0.00753452	magenta	M9 magenta|0.8277	0.000406467	0.8277	DOWN	DOWN	TRUE
15527	LRIG1|ENSG00000144749	6.15912	0.000514153	0.398734	0.000407978	0.99682	0.999648	0.508315	0.208588	0.43361	0.405908	-0.0475215	-0.0277015	-0.481131	-0.45343	yellow	M4 yellow|0.458	0.000407978	0.458	UP	DOWN	FALSE
8040	|ENSG00000255670	6.32152	0.000416388	0.534243	0.000420808	0.934427	0.999411	0.460969	0.094561	0.462099	0.502938	-0.168106	0.0408388	-0.630204	-0.671043	grey	grey|AllKmeAvg:-0.0406	0.000420808	NA	UP	DOWN	FALSE
23692	NPM1P9|ENSG00000231066	8.18056	3.79863e-05	0.290216	0.00042197	0.00525086	0.990299	0.8532	0.401495	-0.438723	-0.362969	-0.68796	0.0757542	-0.249237	-0.324991	turquoise	M1 turquoise|0.4268	0.00042197	0.4268	DOWN	DOWN	TRUE
10494	|ENSG00000272768	8.47963	2.5941e-05	0.0610196	0.000422196	0.0116998	0.727076	0.999967	0.553421	1.08219	0.631019	1.10659	-0.45117	0.0243988	0.475569	salmon	M13 salmon|0.861	0.000422196	0.861	UP	UP	TRUE
3365	PARM1|ENSG00000169116	5.77184	0.000850995	0.427111	0.000423114	0.941917	0.999941	0.83597	0.635176	-0.941128	-0.906946	-0.290173	0.0341822	0.650955	0.616772	grey	grey|AllKmeAvg:0.0187	0.000423114	NA	DOWN	UP	FALSE
8349	TSPYL4|ENSG00000187189	5.88158	0.000737666	0.868621	0.000427331	0.989691	0.900842	0.846446	0.173198	-0.123652	-0.235704	0.0412342	-0.112052	0.164886	0.276939	grey	grey|AllKmeAvg:0.029	0.000427331	NA	DOWN	UP	FALSE
4168	IGKV2D-29|ENSG00000243264	5.53606	0.00115721	0.939417	0.000427533	0.643869	0.814521	0.988994	0.935891	-0.382209	-0.973336	-0.646026	-0.591127	-0.263817	0.32731	grey	grey|AllKmeAvg:-0.0059	0.000427533	NA	DOWN	DOWN	TRUE
16651	MAPK13|ENSG00000156711	7.42466	0.000100092	0.661371	0.000429573	0.0119024	0.989146	0.670382	0.555699	-0.330435	-0.422074	-0.739654	-0.0916389	-0.409219	-0.31758	blue	M2 blue|0.5313	0.000429573	0.5313	DOWN	DOWN	TRUE
5617	TMEM132A|ENSG00000006118	6.28889	0.000434403	0.000399731	0.9988	0.613967	0.000567188	0.000430144	0.583214	1.38477	0.0184089	-0.344066	-1.36636	-1.72883	-0.362475	red	M6 red|0.4251	0.000430144	0.4251	UP	DOWN	FALSE
21964	IGHV3OR16-13|ENSG00000271178	5.89111	0.000728567	0.788106	0.000438316	0.254181	0.952669	0.96398	0.999809	-0.668255	-1.04929	-1.098	-0.381032	-0.429749	-0.048717	grey	grey|AllKmeAvg:-0.0087	0.000438316	NA	DOWN	DOWN	TRUE
17737	PCNX2|ENSG00000135749	8.57038	2.31113e-05	0.00515097	0.000440661	0.976777	0.238982	0.0186116	0.142402	-2.18068	-0.948219	0.219851	1.23246	2.40053	1.16807	grey	grey|AllKmeAvg:-0.0366	0.000440661	NA	DOWN	UP	FALSE
13159	DAB2IP|ENSG00000136848	9.0684	1.2284e-05	0.309364	0.000441891	0.000951199	0.993144	0.656482	0.173812	1.14826	0.968182	2.10719	-0.180077	0.958928	1.139	purple	M10 purple|0.3311	0.000441891	0.3311	UP	UP	TRUE
12321	TUBB7P|ENSG00000251297	7.11987	0.000148213	8.44589e-05	0.671739	0.878366	0.000505036	0.000442594	0.613338	1.5925	0.14593	-0.220717	-1.44657	-1.81322	-0.366647	grey	grey|AllKmeAvg:0.0133	0.000442594	NA	UP	DOWN	FALSE
21519	CDHR1|ENSG00000148600	9.06989	1.22609e-05	0.989814	0.000444844	0.000599054	0.663913	0.0862016	0.135036	0.21446	1.01646	2.28396	0.802004	2.0695	1.26749	green	M5 green|0.2456	0.000444844	0.2456	UP	UP	TRUE
12239	HIST2H3C|ENSG00000203811	9.22585	1.00658e-05	0.0123081	0.000450089	0.0125422	0.373347	0.973634	0.563122	0.828745	0.391726	0.68472	-0.43702	-0.144026	0.292994	black	M7 black|0.5518	0.000450089	0.5518	UP	DOWN	FALSE
609	NA|ENSG00000233255	5.80383	0.000816265	1	0.000452466	0.410088	0.468508	0.733323	0.996704	0.0030457	-0.700975	-0.616243	-0.70402	-0.619288	0.084732	grey	grey|AllKmeAvg:-0.0297	0.000452466	NA	DOWN	DOWN	TRUE
7887	IGLV2-23|ENSG00000211660	5.65653	0.000988978	0.995789	0.000453119	0.477633	0.6152	0.869345	0.988551	-0.224955	-1.43728	-1.17219	-1.21233	-0.94724	0.265089	turquoise	M1 turquoise|0.3088	0.000453119	0.3088	DOWN	DOWN	TRUE
1001	CNNM3-DT|ENSG00000273265	9.66053	5.81864e-06	0.984732	0.000453514	0.000211879	0.69307	0.061605	0.0739834	-0.131932	-0.543634	-1.30488	-0.411702	-1.17295	-0.76125	blue	M2 blue|0.384	0.000453514	0.384	DOWN	DOWN	TRUE
1812	IGKV1-17|ENSG00000240382	5.67494	0.000965518	0.597322	0.000456742	0.529193	0.996773	0.999636	0.978073	-1.15179	-1.34627	-1.0355	-0.194482	0.116292	0.310774	turquoise	M1 turquoise|0.3032	0.000456742	0.3032	DOWN	UP	FALSE
2585	MARCH5|ENSG00000198060	8.19146	3.74614e-05	0.9947	0.000458244	0.00435628	0.332106	0.0716119	0.364883	-0.0573289	0.338628	0.655997	0.395957	0.713326	0.317369	yellow	M4 yellow|0.5987	0.000458244	0.5987	UP	UP	TRUE
19172	RPS10P3|ENSG00000217716	5.67811	0.000961546	0.927387	0.000458431	0.999672	0.837273	0.945403	0.26083	-0.15778	-0.374418	0.0206123	-0.216639	0.178392	0.395031	greenyellow	M11 greenyellow|0.9124	0.000458431	0.9124	DOWN	UP	FALSE
22985	WSB2|ENSG00000176871	11.2574	7.94046e-07	0.640008	0.000460538	1.54859e-05	0.992729	0.111732	0.014019	0.369836	0.456725	1.2573	0.0868895	0.88746	0.800571	yellow	M4 yellow|0.5534	0.000460538	0.5534	UP	UP	TRUE
15066	FBXL8|ENSG00000135722	6.6277	0.00027997	0.136947	0.000462435	0.236028	0.896527	0.963692	0.999257	1.10281	0.742357	0.796862	-0.36045	-0.305945	0.0545048	black	M7 black|0.7271	0.000462435	0.7271	UP	DOWN	FALSE
3293	KCNN4|ENSG00000104783	6.39972	0.000376212	0.795696	0.00046246	0.0759401	0.95038	0.820819	0.913478	-0.257871	-0.409708	-0.564337	-0.151837	-0.306466	-0.154629	blue	M2 blue|0.6636	0.00046246	0.6636	DOWN	DOWN	TRUE
22312	ZAP70|ENSG00000115085	8.95657	1.41531e-05	0.491882	0.000465094	0.000802354	0.999974	0.477083	0.156815	1.05798	1.08957	2.40738	0.0315914	1.3494	1.31781	black	M7 black|0.3554	0.000465094	0.3554	UP	UP	TRUE
18038	MCCC1|ENSG00000078070	6.82377	0.000217238	0.933205	0.000468239	0.0966754	0.179491	0.188781	0.944885	0.102086	-0.249442	-0.329313	-0.351528	-0.431399	-0.0798711	turquoise	M1 turquoise|0.4547	0.000468239	0.4547	DOWN	DOWN	TRUE
17325	|ENSG00000271314	7.63744	7.61482e-05	0.157407	0.000471247	0.0223425	0.919934	0.995538	0.681101	-1.59273	-1.10479	-1.81445	0.487934	-0.221726	-0.70966	grey	grey|AllKmeAvg:-0.0493	0.000471247	NA	DOWN	DOWN	TRUE
19762	|ENSG00000220614	10.7191	1.54782e-06	0.999946	0.000477403	4.33812e-05	0.508267	0.0160053	0.0272555	-0.0273052	-0.745255	-1.95651	-0.71795	-1.92921	-1.21126	blue	M2 blue|0.722	0.000477403	0.722	DOWN	DOWN	TRUE
8128	|ENSG00000227082	6.27254	0.000443719	0.999858	0.000481994	0.137335	0.431859	0.447709	0.977878	-0.0183026	0.362818	0.44712	0.381121	0.465423	0.0843022	brown	M3 brown|0.5037	0.000481994	0.5037	UP	UP	TRUE
651	MTND6P5|ENSG00000227730	5.5032	0.0012079	0.839616	0.00048425	0.996036	0.926832	0.955437	0.432882	-0.497584	-0.869851	-0.110899	-0.372266	0.386685	0.758952	red	M6 red|0.4975	0.00048425	0.4975	DOWN	UP	FALSE
3073	ARHGAP27P2|ENSG00000267472	5.91892	0.000702669	0.439635	0.000484383	0.342781	0.999964	0.999702	0.999783	0.939076	0.909706	0.865333	-0.0293704	-0.0737426	-0.0443723	black	M7 black|0.7481	0.000484383	0.7481	UP	DOWN	FALSE
21378	CAPRIN1|ENSG00000135387	8.23298	3.55271e-05	0.998386	0.000485299	0.00256465	0.579548	0.120916	0.282223	0.0200782	0.176393	0.358543	0.156314	0.338465	0.18215	yellow	M4 yellow|0.7747	0.000485299	0.7747	UP	UP	TRUE
11021	MGAT2|ENSG00000168282	5.86204	0.000756669	0.878744	0.000492316	0.216781	0.896935	0.90323	0.997925	0.19175	0.373621	0.412479	0.181871	0.220729	0.0388584	yellow	M4 yellow|0.5225	0.000492316	0.5225	UP	UP	TRUE
24019	ZBTB45|ENSG00000119574	5.82712	0.000791874	0.867694	0.000493779	0.234801	0.906644	0.920684	0.999066	0.215423	0.40574	0.438034	0.190317	0.222612	0.0322941	black	M7 black|0.8306	0.000493779	0.8306	UP	UP	TRUE
22575	ARL8A|ENSG00000143862	6.25619	0.000453241	0.982245	0.000495383	0.0968646	0.709418	0.605625	0.943375	0.0527984	0.205358	0.272	0.152559	0.219201	0.066642	purple	M10 purple|0.5992	0.000495383	0.5992	UP	UP	TRUE
23731	ZNF658B|ENSG00000198416	10.9226	1.20218e-06	0.981477	0.000497627	2.47215e-05	0.712949	0.0264863	0.0186408	-0.144323	-0.553027	-1.49663	-0.408704	-1.35231	-0.943606	turquoise	M1 turquoise|0.7523	0.000497627	0.7523	DOWN	DOWN	TRUE
9130	EDRF1-AS1|ENSG00000236991	9.91886	4.20604e-06	0.999511	0.000501939	0.000175389	0.412061	0.020843	0.0642603	0.0271685	-0.355139	-0.867522	-0.382307	-0.894691	-0.512384	grey	grey|AllKmeAvg:-0.0109	0.000501939	NA	DOWN	DOWN	TRUE
12745	GPN3|ENSG00000111231	5.80213	0.000818066	0.311902	0.00050541	0.953281	0.992566	0.73072	0.621078	0.473318	0.396798	0.118735	-0.0765196	-0.354583	-0.278063	green	M5 green|0.7187	0.00050541	0.7187	UP	DOWN	FALSE
6991	NA|ENSG00000188686	6.10234	0.000553529	0.192775	0.00050853	0.99365	0.948154	0.489118	0.459235	0.845203	0.612998	0.0919531	-0.232204	-0.75325	-0.521045	black	M7 black|0.8089	0.00050853	0.8089	UP	DOWN	FALSE
23507	HNRNPAB|ENSG00000197451	6.44409	0.000355171	0.419289	0.000510616	0.0981307	0.999777	0.990093	0.943986	0.25485	0.240559	0.318472	-0.0142905	0.0636225	0.077913	yellow	M4 yellow|0.6672	0.000510616	0.6672	UP	UP	TRUE
19250	JPH3|ENSG00000154118	6.19478	0.000490873	0.326348	0.000510816	0.219388	0.994487	0.999799	0.997999	0.533652	0.454418	0.501219	-0.0792342	-0.0324325	0.0468017	purple	M10 purple|0.5157	0.000510816	0.5157	UP	DOWN	FALSE
8530	GTF2F2|ENSG00000188342	6.46889	0.000343931	0.182837	0.000512704	0.213071	0.940552	0.987552	0.997423	0.525781	0.376042	0.41822	-0.149738	-0.107561	0.0421777	yellow	M4 yellow|0.4204	0.000512704	0.4204	UP	DOWN	FALSE
20324	CDCA3|ENSG00000111665	5.59714	0.0010686	0.00446838	0.874897	0.208714	0.01175	0.00051407	0.112621	1.00222	0.0802054	-0.476611	-0.922012	-1.47883	-0.556817	turquoise	M1 turquoise|0.5389	0.00051407	0.5389	UP	DOWN	FALSE
19979	SNTB1|ENSG00000172164	7.63074	7.68061e-05	0.999998	0.000514684	0.00802936	0.490051	0.15199	0.465365	-0.00868936	-0.749354	-1.38244	-0.740665	-1.37375	-0.633088	grey	grey|AllKmeAvg:-0.0337	0.000514684	NA	DOWN	DOWN	TRUE
19283	FXR1|ENSG00000114416	7.41543	0.000101288	0.277925	0.633553	0.000777785	0.529529	0.000515353	0.00012635	-0.259598	-0.0621493	0.465915	0.197449	0.725513	0.528065	yellow	M4 yellow|0.5749	0.000515353	0.5749	DOWN	UP	FALSE
22936	ADAM29|ENSG00000168594	9.4858	7.25056e-06	0.726322	0.000518403	0.00023676	0.977785	0.212955	0.0762303	-1.3509	-1.87948	-4.52059	-0.528573	-3.16968	-2.64111	blue	M2 blue|0.3487	0.000518403	0.3487	DOWN	DOWN	TRUE
21219	BMP6|ENSG00000153162	5.85967	0.000759015	0.768144	0.000519962	0.214431	0.964604	0.95661	0.997492	-0.697438	-1.0427	-1.15869	-0.345262	-0.461257	-0.115995	blue	M2 blue|0.3319	0.000519962	0.3319	DOWN	DOWN	TRUE
2377	PPP2R1A|ENSG00000105568	5.45782	0.00128157	0.656516	0.000531114	0.970237	0.991686	0.923813	0.57616	0.290063	0.363016	0.0929001	0.0729531	-0.197163	-0.270116	green	M5 green|0.8621	0.000531114	0.8621	UP	DOWN	FALSE
85	MED14|ENSG00000180182	5.78091	0.000840995	0.996822	0.000534036	0.424471	0.360744	0.645066	0.996438	-0.0403346	0.280377	0.245213	0.320712	0.285548	-0.0351641	brown	M3 brown|0.4975	0.000534036	0.4975	UP	UP	TRUE
4786	SCAF1|ENSG00000126461	6.00002	0.000632301	0.905817	0.000536908	0.139845	0.872458	0.813771	0.977293	0.16377	0.349281	0.431753	0.185511	0.267982	0.0824715	purple	M10 purple|0.9036	0.000536908	0.9036	UP	UP	TRUE
2460	NPLOC4|ENSG00000182446	6.00898	0.000624972	0.399355	0.000547829	0.24967	0.99929	0.999995	0.999443	0.376585	0.346145	0.369469	-0.0304408	-0.00711647	0.0233244	green	M5 green|0.3992	0.000547829	0.3992	UP	DOWN	FALSE
7222	MTCO1P11|ENSG00000224083	5.29502	0.00158508	0.905812	0.000556291	0.905723	0.873896	0.999714	0.721212	-0.363754	-0.773983	-0.301246	-0.41023	0.0625078	0.472737	red	M6 red|0.5583	0.000556291	0.5583	DOWN	UP	FALSE
18470	IGLV10-54|ENSG00000211642	5.93817	0.00068529	0.9182	0.000556412	0.152333	0.858667	0.813408	0.982663	-0.581993	-1.3052	-1.58653	-0.723202	-1.00454	-0.281335	grey	grey|AllKmeAvg:3e-04	0.000556412	NA	DOWN	DOWN	TRUE
11707	NA|ENSG00000269279	6.07669	0.000572298	0.999487	0.000556824	0.142213	0.554491	0.546739	0.977889	0.0432437	0.552612	0.6822	0.509368	0.638956	0.129588	black	M7 black|0.5957	0.000556824	0.5957	UP	UP	TRUE
22368	MTCO2P11|ENSG00000235917	5.35951	0.00145705	0.768247	0.000562564	0.9698	0.9661	0.964521	0.581711	-0.566934	-0.8434	-0.217759	-0.276466	0.349174	0.625641	red	M6 red|0.5034	0.000562564	0.5034	DOWN	UP	FALSE
334	SLC25A32|ENSG00000164933	6.50819	0.000326852	0.992449	0.000567014	0.0860809	0.326125	0.282565	0.923466	-0.0372373	0.192392	0.2627	0.229629	0.299938	0.0703083	yellow	M4 yellow|0.5771	0.000567014	0.5771	UP	UP	TRUE
15938	MFSD8|ENSG00000164073	9.90526	4.27844e-06	0.40221	0.000567351	0.000149064	0.999317	0.379268	0.0562395	-0.320969	-0.295275	-0.733871	0.0256933	-0.412903	-0.438596	blue	M2 blue|0.5662	0.000567351	0.5662	DOWN	DOWN	TRUE
8593	SWT1|ENSG00000116668	7.46775	9.46974e-05	0.930085	0.000570411	0.00711824	0.84304	0.342285	0.435889	-0.105024	-0.249153	-0.46814	-0.144129	-0.363116	-0.218987	blue	M2 blue|0.5501	0.000570411	0.5501	DOWN	DOWN	TRUE
4312	LTK|ENSG00000062524	6.77898	0.00023019	0.992006	0.000575227	0.0290434	0.663731	0.370791	0.723051	0.185194	0.937578	1.50981	0.752384	1.32461	0.572229	grey	grey|AllKmeAvg:0.032	0.000575227	NA	UP	UP	TRUE
9894	LINC00051|ENSG00000254008	9.56205	6.58642e-06	0.783559	0.75224	1.28728e-05	0.939559	0.000575521	2.40348e-06	-0.153427	-0.0587358	0.660817	0.0946916	0.814244	0.719553	red	M6 red|0.4585	0.000575521	0.4585	DOWN	UP	FALSE
21262	FAM234A|ENSG00000167930	5.4759	0.0012517	0.765353	0.000577363	0.999899	0.967627	0.884142	0.354652	0.176004	0.260004	0.00981752	0.0840001	-0.166186	-0.250186	green	M5 green|0.6502	0.000577363	0.6502	UP	DOWN	FALSE
8318	ZNF568|ENSG00000198453	6.59579	0.000291782	0.999195	0.000577693	0.0586369	0.408086	0.289066	0.861584	0.029877	-0.327586	-0.477621	-0.357463	-0.507498	-0.150034	blue	M2 blue|0.6559	0.000577693	0.6559	DOWN	DOWN	TRUE
4990	SCARF2|ENSG00000244486	5.47791	0.00124841	0.911078	0.00057891	0.421131	0.869305	0.962922	0.997108	0.433552	0.940114	0.829624	0.506562	0.396072	-0.110489	purple	M10 purple|0.8193	0.00057891	0.8193	UP	UP	TRUE
15696	RPL9P25|ENSG00000240821	5.45512	0.0012861	0.631018	0.000579213	0.602623	0.995165	0.999131	0.961522	-0.227192	-0.273121	-0.195138	-0.0459288	0.0320539	0.0779827	greenyellow	M11 greenyellow|0.7957	0.000579213	0.7957	DOWN	UP	FALSE
8876	ZNF593|ENSG00000142684	9.25683	9.67947e-06	0.122345	0.000579633	0.00107109	0.86615	0.877745	0.174253	0.622653	0.403299	0.885876	-0.219354	0.263223	0.482576	purple	M10 purple|0.7084	0.000579633	0.7084	UP	UP	TRUE
17384	|ENSG00000228863	11.9917	3.21503e-07	0.999122	0.00058304	4.67708e-06	0.57121	0.00705388	0.00568371	-0.0346427	-0.36874	-1.08676	-0.334097	-1.05212	-0.718024	blue	M2 blue|0.417	0.00058304	0.417	DOWN	DOWN	TRUE
23592	|ENSG00000255439	5.96581	0.000661077	0.247626	0.000584621	0.433768	0.974342	0.961493	0.996176	1.51391	1.1663	1.01559	-0.347606	-0.498311	-0.150705	salmon	M13 salmon|0.7035	0.000584621	0.7035	UP	DOWN	FALSE
14163	TREM1|ENSG00000124731	5.74001	0.000887027	0.32069	0.000590408	0.989806	0.992754	0.652247	0.497542	-1.38679	-1.16232	-0.206846	0.224469	1.17995	0.955479	grey	grey|AllKmeAvg:0.0224	0.000590408	NA	DOWN	UP	FALSE
3174	RN7SL842P|ENSG00000243066	8.95499	1.41816e-05	0.851385	0.635066	6.57661e-06	0.61208	0.000594529	8.32434e-05	0.389776	-0.207553	-2.01541	-0.59733	-2.40518	-1.80785	blue	M2 blue|0.681	0.000594529	0.681	DOWN	DOWN	TRUE
21470	PDE1B|ENSG00000123360	5.41114	0.00136209	0.789524	0.000600422	0.508383	0.959104	0.998064	0.986666	0.402956	0.621663	0.498625	0.218708	0.0956695	-0.123038	brown	M3 brown|0.7696	0.000600422	0.7696	UP	UP	TRUE
19252	BBS2|ENSG00000125124	5.75758	0.000866943	0.381713	0.000602668	0.425409	0.998395	0.993162	0.996996	-0.340257	-0.304805	-0.268425	0.0354514	0.0718317	0.0363803	blue	M2 blue|0.6301	0.000602668	0.6301	DOWN	UP	FALSE
2100	TNRC6C-AS1|ENSG00000204282	8.36305	3.00953e-05	0.97976	0.000605817	0.0014199	0.730858	0.140488	0.200318	-0.0911354	-0.334334	-0.721636	-0.243199	-0.630501	-0.387302	blue	M2 blue|0.6449	0.000605817	0.6449	DOWN	DOWN	TRUE
21783	NA|ENSG00000242349	5.85393	0.000764701	0.920545	0.000616258	0.15853	0.859924	0.817144	0.983668	-0.227001	-0.511138	-0.619798	-0.284137	-0.392797	-0.10866	blue	M2 blue|0.29	0.000616258	0.29	DOWN	DOWN	TRUE
8489	|ENSG00000269553	10.9369	1.18092e-06	0.832237	0.000619456	7.541e-05	0.112452	0.00203475	0.0358145	0.382938	-0.64697	-1.67893	-1.02991	-2.06187	-1.03196	pink	M8 pink|0.5444	0.000619456	0.5444	DOWN	DOWN	TRUE
21345	|ENSG00000227908	8.54638	2.38279e-05	0.804523	0.954008	1.19406e-05	0.702843	0.000621293	4.25932e-05	-0.224273	0.0468688	1.01126	0.271142	1.23553	0.964387	brown	M3 brown|0.3249	0.000621293	0.3249	UP	UP	TRUE
13740	SCAMP1-AS1|ENSG00000245556	5.37244	0.00143268	0.993466	0.000622386	0.998869	0.656724	0.999463	0.404729	-0.0789049	-0.425587	-0.0361837	-0.346682	0.0427212	0.389403	blue	M2 blue|0.6	0.000622386	0.6	DOWN	UP	FALSE
7001	SMAD5|ENSG00000113658	5.3235	0.00152722	0.661926	0.000622788	0.773696	0.992213	0.992218	0.872793	-0.219218	-0.273547	-0.151709	-0.054329	0.0675097	0.121839	grey	grey|AllKmeAvg:-0.023	0.000622788	NA	DOWN	UP	FALSE
10968	AKIRIN2|ENSG00000135334	11.9477	3.39332e-07	0.620788	0.000628236	4.11628e-06	0.996447	0.0757153	0.00505415	0.247532	0.292022	0.869581	0.0444906	0.622049	0.577559	brown	M3 brown|0.5613	0.000628236	0.5613	UP	UP	TRUE
7623	IGHV3-72|ENSG00000225698	5.52601	0.00117248	0.83323	0.000633602	0.331908	0.938563	0.971027	0.999986	-0.731849	-1.23754	-1.21273	-0.505696	-0.480876	0.0248194	grey	grey|AllKmeAvg:0.0059	0.000633602	NA	DOWN	DOWN	TRUE
9234	|ENSG00000247903	7.55197	8.49823e-05	0.575491	0.999942	9.1261e-05	0.59534	0.000634161	0.000105568	0.268042	0.00412097	-0.767824	-0.263921	-1.03587	-0.771945	blue	M2 blue|0.6517	0.000634161	0.6517	UP	DOWN	FALSE
14925	IGHV3-73|ENSG00000211976	6.51668	0.000323276	0.59297	0.00063624	0.702947	0.998216	0.320195	0.0314729	-1.06347	-1.20978	0.756986	-0.146312	1.82045	1.96677	grey	grey|AllKmeAvg:0.0086	0.00063624	NA	DOWN	UP	FALSE
24443	DUSP16|ENSG00000111266	5.3175	0.00153922	0.689142	0.000638191	0.97444	0.988364	0.932353	0.574798	0.311027	0.402962	0.0989638	0.091935	-0.212063	-0.303998	grey	grey|AllKmeAvg:-0.0206	0.000638191	NA	UP	DOWN	FALSE
13492	SLAMF1|ENSG00000117090	8.57106	2.30912e-05	0.987167	0.000646649	0.00094837	0.700872	0.108663	0.159131	-0.239434	-1.02327	-2.28359	-0.783841	-2.04416	-1.26032	grey	grey|AllKmeAvg:-0.0247	0.000646649	NA	DOWN	DOWN	TRUE
4378	NOMO3|ENSG00000103226	6.54966	0.000309751	0.360529	0.937659	0.000528824	0.262519	0.000650118	0.00163168	0.230019	-0.0295116	-0.465082	-0.259531	-0.695101	-0.435571	turquoise	M1 turquoise|0.6271	0.000650118	0.6271	DOWN	DOWN	TRUE
2417	NR1H2|ENSG00000131408	8.56615	2.32358e-05	0.947905	0.000650557	0.000882653	0.819084	0.152044	0.152792	0.128602	0.336525	0.75508	0.207923	0.626478	0.418554	purple	M10 purple|0.7458	0.000650557	0.7458	UP	UP	TRUE
7608	TBXT|ENSG00000164458	7.71025	6.9355e-05	0.886458	0.000651401	0.00391245	0.89996	0.329704	0.326576	0.68327	1.34045	2.68203	0.657176	1.99876	1.34159	grey	grey|AllKmeAvg:0.0498	0.000651401	NA	UP	UP	TRUE
17564	MACC1|ENSG00000183742	5.28385	0.00160838	0.946488	0.000654826	0.997585	0.82206	0.989304	0.432904	-0.261571	-0.677597	-0.0745731	-0.416027	0.186998	0.603024	greenyellow	M11 greenyellow|0.569	0.000654826	0.569	DOWN	UP	FALSE
16892	BNIP2|ENSG00000140299	8.38869	2.91276e-05	0.946177	0.000655736	0.00118887	0.822701	0.171269	0.179197	0.0969203	0.250525	0.55069	0.153605	0.453769	0.300165	brown	M3 brown|0.5453	0.000655736	0.5453	UP	UP	TRUE
3357	RAB4B-EGLN2|ENSG00000171570	6.47739	0.000340164	0.110532	0.000665952	0.254168	0.838955	0.936732	0.999249	1.82922	1.15011	1.23687	-0.679106	-0.592345	0.0867607	black	M7 black|0.5184	0.000665952	0.5184	UP	DOWN	FALSE
19688	NA|ENSG00000214645	5.73051	0.000898067	0.388369	0.000674193	0.370504	0.998424	0.997285	0.999671	0.929956	0.832956	0.785214	-0.0969998	-0.144742	-0.0477418	salmon	M13 salmon|0.8733	0.000674193	0.8733	UP	DOWN	FALSE
18197	FAM24B|ENSG00000213185	5.6326	0.00102031	0.999811	0.00067451	0.987658	0.545798	0.99219	0.184519	-0.0701882	-1.23714	0.237129	-1.16696	0.307318	1.47427	grey	grey|AllKmeAvg:-0.0276	0.00067451	NA	DOWN	UP	FALSE
23569	IGHV5-51|ENSG00000211966	5.98595	0.000643982	0.777455	0.000686157	0.84339	0.0908076	0.563213	0.815132	1.11753	-1.6692	-0.801187	-2.78673	-1.91872	0.868016	grey	grey|AllKmeAvg:0.0371	0.000686157	NA	DOWN	DOWN	TRUE
5948	|ENSG00000259007	5.18465	0.00183092	0.989754	0.00068616	0.821579	0.689339	0.987959	0.837015	0.0849878	0.390744	0.197637	0.305756	0.112649	-0.193107	green	M5 green|0.5706	0.00068616	0.5706	UP	UP	TRUE
11363	PPP4R3A|ENSG00000100796	5.99188	0.000639031	0.0118817	0.388968	0.124877	0.0625732	0.000688183	0.0240426	-0.467457	-0.0864398	0.275609	0.381017	0.743066	0.362049	brown	M3 brown|0.7033	0.000688183	0.7033	DOWN	UP	FALSE
2694	|ENSG00000267007	5.53089	0.00116503	0.905057	0.000693025	0.276724	0.88349	0.916595	0.999783	0.275902	0.576816	0.605616	0.300914	0.329713	0.0287994	purple	M10 purple|0.9034	0.000693025	0.9034	UP	UP	TRUE
22544	LRCH1|ENSG00000136141	9.46975	7.3987e-06	0.962482	0.000695388	0.000182745	0.791064	0.0749153	0.0601097	0.170107	0.498202	1.24053	0.328096	1.07042	0.742324	grey	grey|AllKmeAvg:0.0364	0.000695388	NA	UP	UP	TRUE
20230	CGAS|ENSG00000164430	6.28758	0.000435141	0.310401	0.931123	0.000913775	0.218484	0.000701636	0.00279044	0.390789	-0.0491581	-0.720004	-0.439947	-1.11079	-0.670846	grey	grey|AllKmeAvg:0.0432	0.000701636	NA	DOWN	DOWN	TRUE
13342	IGHV4-61|ENSG00000211970	5.16967	0.00186713	0.781277	0.000702075	0.893502	0.965611	0.991941	0.755014	-0.75232	-1.1302	-0.467786	-0.377885	0.284534	0.662419	grey	grey|AllKmeAvg:0.0158	0.000702075	NA	DOWN	UP	FALSE
22692	RAD17|ENSG00000152942	6.93575	0.00018797	0.999081	0.000706392	0.0183923	0.584024	0.257554	0.611022	-0.0248194	-0.256885	-0.443342	-0.232065	-0.418523	-0.186458	blue	M2 blue|0.3767	0.000706392	0.3767	DOWN	DOWN	TRUE
3883	GAS8|ENSG00000141013	6.37277	0.000389597	0.638496	0.000706675	0.0532014	0.995571	0.875724	0.83293	0.651831	0.781033	1.17165	0.129202	0.519816	0.390613	grey	grey|AllKmeAvg:0.0696	0.000706675	NA	UP	UP	TRUE
24091	MPC2|ENSG00000143158	12.3933	1.96717e-07	0.885448	0.000708102	1.73491e-06	0.903876	0.0196878	0.00260808	0.153876	0.299174	0.930115	0.145297	0.776239	0.630942	yellow	M4 yellow|0.6756	0.000708102	0.6756	UP	UP	TRUE
23617	MTX1|ENSG00000173171	6.57526	0.000299646	0.366085	0.741346	0.000575667	0.201086	0.000708297	0.0033886	-0.244894	0.0551733	0.495454	0.300068	0.740349	0.440281	yellow	M4 yellow|0.4561	0.000708297	0.4561	UP	UP	TRUE
10618	|ENSG00000259820	5.45827	0.00128083	0.586847	0.000708796	0.999994	0.998762	0.754657	0.345783	0.607248	0.680589	0.0101037	0.0733402	-0.597145	-0.670485	green	M5 green|0.4874	0.000708796	0.4874	UP	DOWN	FALSE
11360	SLC25A23|ENSG00000125648	7.89309	5.48652e-05	0.0239128	0.000711465	0.0553311	0.479764	0.932446	0.839967	-1.14768	-0.567694	-0.846889	0.579985	0.30079	-0.279195	blue	M2 blue|0.3372	0.000711465	0.3372	DOWN	UP	FALSE
11637	ZNF286B|ENSG00000249459	6.05893	0.000585669	0.282363	0.000711786	0.982043	0.982923	0.341072	0.170871	-0.41042	-0.32516	0.0711649	0.0852595	0.481585	0.396325	grey	grey|AllKmeAvg:-0.0476	0.000711786	NA	DOWN	UP	FALSE
280	NPM1P12|ENSG00000215311	5.30787	0.00155871	0.972115	0.000718866	0.466619	0.766524	0.927945	0.994424	0.0851051	0.27607	0.234982	0.190965	0.149877	-0.0410879	green	M5 green|0.3382	0.000718866	0.3382	UP	UP	TRUE
18806	UNK|ENSG00000132478	5.89101	0.000728664	0.335015	0.000718916	0.26429	0.993394	0.999075	0.999457	0.195233	0.164112	0.175276	-0.0311211	-0.0199563	0.0111648	purple	M10 purple|0.6732	0.000718916	0.6732	UP	DOWN	FALSE
21422	APOE|ENSG00000130203	6.907	0.000195082	0.327461	0.000719671	0.0302934	0.992294	0.963315	0.716832	0.804355	0.670388	1.08985	-0.133967	0.285491	0.419457	brown	M3 brown|0.6382	0.000719671	0.6382	UP	UP	TRUE
8674	PYHIN1|ENSG00000163564	8.07686	4.33686e-05	0.978377	0.000720752	0.00390205	0.277458	0.0500159	0.320177	0.210578	-0.746269	-1.5037	-0.956847	-1.71428	-0.757436	blue	M2 blue|0.4209	0.000720752	0.4209	DOWN	DOWN	TRUE
18486	|ENSG00000237593	8.51206	2.48918e-05	0.00196195	0.000720788	0.322057	0.124933	0.287772	1	1.83509	0.712917	0.712532	-1.12218	-1.12256	-0.000385497	grey	grey|AllKmeAvg:0.0558	0.000720788	NA	UP	DOWN	FALSE
29	SNX18|ENSG00000178996	5.7673	0.000856036	0.845571	0.000721256	0.15612	0.93468	0.882948	0.980156	0.274376	0.474286	0.583272	0.199909	0.308896	0.108986	black	M7 black|0.5346	0.000721256	0.5346	UP	UP	TRUE
8155	KCNK5|ENSG00000164626	5.26932	0.0016392	0.99995	0.000725704	0.804285	0.467961	0.920233	0.855685	-0.0140741	0.383563	0.202251	0.397637	0.216326	-0.181311	grey	grey|AllKmeAvg:0.0638	0.000725704	NA	UP	UP	TRUE
4655	BCL2L12|ENSG00000126453	5.97892	0.000649894	0.915154	0.000727745	0.0964496	0.873746	0.741211	0.929912	-0.140897	-0.306193	-0.416346	-0.165296	-0.275449	-0.110153	blue	M2 blue|0.6015	0.000727745	0.6015	DOWN	DOWN	TRUE
1968	SERTAD3|ENSG00000167565	5.84787	0.000770759	0.905138	0.000728283	0.127134	0.885343	0.799155	0.962441	0.165773	0.345525	0.444847	0.179752	0.279074	0.0993222	yellow	M4 yellow|0.4034	0.000728283	0.4034	UP	UP	TRUE
13377	C1orf43|ENSG00000143612	8.74459	1.85203e-05	0.999549	0.000728431	0.00085951	0.434521	0.044137	0.146589	-0.0201611	0.264169	0.598355	0.28433	0.618516	0.334186	yellow	M4 yellow|0.8419	0.000728431	0.8419	UP	UP	TRUE
14515	JMJD1C-AS1|ENSG00000272767	8.70327	1.95184e-05	0.3024	0.000730153	0.00111831	0.987559	0.681253	0.169201	0.56741	0.459234	1.02127	-0.108176	0.45386	0.562036	purple	M10 purple|0.7061	0.000730153	0.7061	UP	UP	TRUE
1934	FRYL|ENSG00000075539	10.6254	1.73937e-06	0.995896	0.0007329	3.01521e-05	0.642433	0.020403	0.0186995	0.0320124	0.19989	0.549683	0.167878	0.51767	0.349793	brown	M3 brown|0.6246	0.0007329	0.6246	UP	UP	TRUE
16051	NA|ENSG00000068793	5.36045	0.00145528	0.496698	0.000737211	0.674835	1	0.981364	0.939539	0.391991	0.393766	0.259422	0.00177414	-0.132569	-0.134344	grey	grey|AllKmeAvg:0.0536	0.000737211	NA	UP	DOWN	FALSE
9297	AACS|ENSG00000081760	5.12525	0.00197874	0.917539	0.000740826	0.972511	0.871536	0.995872	0.592442	0.164957	0.36186	0.0920763	0.196903	-0.0728811	-0.269784	grey	grey|AllKmeAvg:0.044	0.000740826	NA	UP	DOWN	FALSE
17443	NKPD1|ENSG00000179846	6.77129	0.00023249	0.135079	0.000752645	0.0879605	0.875197	0.998198	0.915615	0.893565	0.58074	0.804986	-0.312825	-0.0885796	0.224246	purple	M10 purple|0.6614	0.000752645	0.6614	UP	DOWN	FALSE
17816	NA|ENSG00000198566	10.6324	1.72424e-06	0.975793	0.000761799	2.63012e-05	0.757838	0.0295125	0.0168514	-0.15236	-0.517215	-1.43555	-0.364855	-1.28319	-0.918333	turquoise	M1 turquoise|0.7521	0.000761799	0.7521	DOWN	DOWN	TRUE
13242	NA|ENSG00000203836	6.91698	0.000192582	0.157084	0.000774505	0.0535508	0.902849	0.999997	0.828998	-0.245006	-0.164369	-0.247865	0.0806366	-0.00285913	-0.0834958	blue	M2 blue|0.4573	0.000774505	0.4573	DOWN	DOWN	TRUE
4313	GJB4|ENSG00000189433	5.44622	0.00130114	0.890107	0.000774544	0.285444	0.902809	0.930717	0.999821	0.0813104	0.159639	0.167174	0.0783286	0.0858634	0.00753484	grey	grey|AllKmeAvg:0.0138	0.000774544	NA	UP	UP	TRUE
9306	|ENSG00000257509	5.15386	0.0019061	0.9862	0.000779264	0.643448	0.716569	0.958331	0.95452	0.11642	0.479224	0.331091	0.362804	0.214671	-0.148133	brown	M3 brown|0.5952	0.000779264	0.5952	UP	UP	TRUE
2454	CD22|ENSG00000012124	10.683	1.61906e-06	0.725403	0.00078113	0.000129953	0.0755819	0.00158995	0.0470575	0.380685	-0.514597	-1.3168	-0.895282	-1.69749	-0.802205	blue	M2 blue|0.4203	0.00078113	0.4203	DOWN	DOWN	TRUE
4	PLCG1|ENSG00000124181	6.84378	0.000211688	0.199956	0.000784451	0.048576	0.942106	0.998992	0.8092	-0.450114	-0.3202	-0.490416	0.129914	-0.0403018	-0.170215	grey	grey|AllKmeAvg:-0.0546	0.000784451	NA	DOWN	DOWN	TRUE
12936	TRIM2|ENSG00000109654	6.2532	0.000455004	0.996081	0.000786544	0.0573099	0.644478	0.440788	0.841036	0.15148	0.956107	1.42828	0.804627	1.2768	0.472171	grey	grey|AllKmeAvg:0.0291	0.000786544	NA	UP	UP	TRUE
941	MYL9|ENSG00000101335	5.9948	0.000636607	0.668853	0.000789193	0.0978503	0.993105	0.923988	0.928936	-0.951269	-1.17969	-1.6086	-0.228419	-0.657328	-0.428909	blue	M2 blue|0.3276	0.000789193	0.3276	DOWN	DOWN	TRUE
21871	ERF|ENSG00000105722	5.88972	0.00072989	0.661693	0.000792595	0.12274	0.993957	0.946749	0.956574	0.32123	0.394248	0.51426	0.0730174	0.193029	0.120012	purple	M10 purple|0.8425	0.000792595	0.8425	UP	UP	TRUE
17210	|ENSG00000272356	10.5349	1.94681e-06	0.456081	0.0293777	0.000337794	0.967603	0.000799305	2.31136e-06	0.220472	0.150979	-0.509781	-0.0694935	-0.730253	-0.66076	blue	M2 blue|0.4534	0.000799305	0.4534	UP	DOWN	FALSE
21296	|ENSG00000236263	6.60569	0.000288063	0.0358716	0.187283	0.0481799	0.202062	0.000804437	0.00398212	-0.532714	-0.142506	0.422957	0.390208	0.955671	0.565463	brown	M3 brown|0.54	0.000804437	0.54	DOWN	UP	FALSE
3143	MTCH2|ENSG00000109919	5.49387	0.00122268	0.333041	0.000804652	0.644999	0.992284	0.940396	0.954824	0.413562	0.34422	0.237839	-0.0693424	-0.175723	-0.10638	green	M5 green|0.8004	0.000804652	0.8004	UP	DOWN	FALSE
13728	|ENSG00000249411	7.28298	0.000120113	0.613595	0.000810286	0.0079506	0.997913	0.655077	0.432367	-0.440761	-0.506372	-0.963836	-0.0656111	-0.523075	-0.457464	grey	grey|AllKmeAvg:-0.0387	0.000810286	NA	DOWN	DOWN	TRUE
17281	|ENSG00000267124	5.69141	0.000945015	0.44978	0.000817282	0.258421	0.999822	0.999989	0.998973	0.829592	0.784949	0.851631	-0.0446425	0.0220388	0.0666813	salmon	M13 salmon|0.7822	0.000817282	0.7822	UP	UP	TRUE
3536	NA|ENSG00000183038	10.4783	2.0892e-06	0.811245	0.000817963	2.97772e-05	0.956456	0.0817925	0.0178714	0.388364	0.61385	1.70178	0.225486	1.31342	1.08793	grey	grey|AllKmeAvg:0.0518	0.000817963	NA	UP	UP	TRUE
15829	|ENSG00000219928	5.07254	0.00211986	0.784519	0.000819444	0.94105	0.967418	0.982402	0.683593	-0.410114	-0.613505	-0.206149	-0.203391	0.203965	0.407356	greenyellow	M11 greenyellow|0.7865	0.000819444	0.7865	DOWN	UP	FALSE
20161	WNT3|ENSG00000108379	5.04398	0.00220053	0.849778	0.000820407	0.931194	0.935716	0.994626	0.70355	-0.617009	-1.06887	-0.379988	-0.451856	0.237021	0.688877	grey	grey|AllKmeAvg:0.037	0.000820407	NA	DOWN	UP	FALSE
51	|ENSG00000263164	7.55461	8.46944e-05	0.99445	0.000821365	0.004593	0.664316	0.17653	0.337465	-0.0807795	-0.451934	-0.905843	-0.371154	-0.825064	-0.453909	blue	M2 blue|0.6099	0.000821365	0.6099	DOWN	DOWN	TRUE
7538	NA|ENSG00000203562	5.52937	0.00116736	0.308179	0.000821971	0.61604	0.987567	0.938074	0.965602	1.39742	1.1293	0.812004	-0.268115	-0.585415	-0.3173	salmon	M13 salmon|0.909	0.000821971	0.909	UP	DOWN	FALSE
4526	C1orf100|ENSG00000173728	6.86327	0.000206423	0.683036	0.000824418	0.0160935	0.991616	0.693744	0.571444	-0.437452	-0.552034	-0.977516	-0.114582	-0.540064	-0.425482	blue	M2 blue|0.3333	0.000824418	0.3333	DOWN	DOWN	TRUE
3211	GSTP1|ENSG00000084207	5.15076	0.00191384	0.809944	0.000827255	0.57076	0.957303	0.998989	0.978471	0.273499	0.430744	0.327969	0.157245	0.0544701	-0.102775	green	M5 green|0.6166	0.000827255	0.6166	UP	UP	TRUE
1491	PRR13P5|ENSG00000187534	6.19102	0.000493274	0.0748379	0.000829592	0.961374	0.738213	0.372729	0.635225	0.497925	0.287154	0.0830017	-0.210772	-0.414924	-0.204152	green	M5 green|0.7543	0.000829592	0.7543	UP	DOWN	FALSE
1987	RPL3|ENSG00000100316	5.20926	0.00177301	0.935223	0.000832106	0.999994	0.852113	0.961923	0.328572	-0.0900275	-0.214109	0.00328254	-0.124082	0.0933101	0.217392	magenta	M9 magenta|0.7615	0.000832106	0.7615	DOWN	UP	FALSE
13374	MIF|ENSG00000240972	5.95983	0.000666238	0.457576	0.000832642	0.134671	0.999886	0.993688	0.964813	0.855277	0.815271	1.04638	-0.0400059	0.191108	0.231114	salmon	M13 salmon|0.9195	0.000832642	0.9195	UP	UP	TRUE
4281	IGHV4-39|ENSG00000211959	5.20821	0.00177543	0.74503	0.00083284	0.999538	0.97981	0.884252	0.402268	-1.08046	-1.50237	-0.0965676	-0.421907	0.983893	1.4058	grey	grey|AllKmeAvg:0.0021	0.00083284	NA	DOWN	UP	FALSE
23781	KIF14|ENSG00000118193	7.57434	8.25745e-05	6.03178e-05	0.261655	0.978831	0.00096879	0.00083581	0.640024	0.581128	0.0848401	-0.0420587	-0.496288	-0.623186	-0.126899	grey	grey|AllKmeAvg:-0.0022	0.00083581	NA	UP	DOWN	FALSE
21340	WIZ|ENSG00000011451	5.65287	0.000993707	0.246371	0.000838913	0.556587	0.967419	0.925017	0.981949	0.414486	0.311163	0.241247	-0.103323	-0.173238	-0.0699153	black	M7 black|0.8102	0.000838913	0.8102	UP	DOWN	FALSE
12487	GRIK4|ENSG00000149403	5.49217	0.00122541	0.693237	0.000842469	0.264082	0.990327	0.987244	0.999149	0.815618	1.04333	1.12673	0.227716	0.311109	0.0833928	grey	grey|AllKmeAvg:0.0236	0.000842469	NA	UP	UP	TRUE
21170	PLCG1-AS1|ENSG00000226648	6.34305	0.000404915	0.0578605	0.000844808	0.609183	0.674837	0.621408	0.968399	-0.643326	-0.355304	-0.258228	0.288022	0.385098	0.097076	blue	M2 blue|0.3321	0.000844808	0.3321	DOWN	UP	FALSE
8518	C1S|ENSG00000182326	6.21187	0.000480098	0.873418	0.000848661	0.0493424	0.920135	0.683542	0.807595	0.344775	0.63714	0.978848	0.292365	0.634073	0.341707	brown	M3 brown|0.7129	0.000848661	0.7129	UP	UP	TRUE
7767	NSF|ENSG00000073969	6.24353	0.000460753	0.0650086	0.0008519	0.957071	0.702666	0.354146	0.648764	-0.631213	-0.354942	-0.106714	0.276271	0.524499	0.248228	grey	grey|AllKmeAvg:-0.0245	0.0008519	NA	DOWN	UP	FALSE
5997	E4F1|ENSG00000167967	5.26463	0.00164926	0.820391	0.000853936	0.394401	0.953148	0.98559	0.9995	0.222066	0.357125	0.33321	0.135059	0.111144	-0.0239149	purple	M10 purple|0.872	0.000853936	0.872	UP	UP	TRUE
5266	ZBTB14|ENSG00000198081	5.46945	0.00126228	0.823396	0.000855575	0.240854	0.951711	0.946194	0.997701	-0.172041	-0.278538	-0.309649	-0.106497	-0.137609	-0.0311113	blue	M2 blue|0.6954	0.000855575	0.6954	DOWN	DOWN	TRUE
6779	|ENSG00000224886	5.36483	0.00144699	0.366188	0.0008578	0.77294	0.995919	0.91047	0.888677	0.785549	0.675413	0.383341	-0.110136	-0.402208	-0.292071	grey	grey|AllKmeAvg:0.0238	0.0008578	NA	UP	DOWN	FALSE
17826	NA|ENSG00000175898	9.45192	7.56693e-06	0.57148	0.000860325	0.000175141	0.999536	0.278378	0.0550628	0.807973	0.876898	2.22088	0.0689248	1.4129	1.34398	grey	grey|AllKmeAvg:0.0455	0.000860325	NA	UP	UP	TRUE
9279	NA|ENSG00000264198	9.13531	1.12867e-05	0.859922	0.141118	1.17428e-05	0.409419	0.000864012	0.000717345	0.151201	-0.149167	-0.779943	-0.300368	-0.931144	-0.630776	turquoise	M1 turquoise|0.6465	0.000864012	0.6465	DOWN	DOWN	TRUE
4192	NA|ENSG00000255782	5.97877	0.000650026	0.929832	0.000868494	0.241835	0.196978	0.315128	0.997719	0.538196	-1.23944	-1.37766	-1.77764	-1.91586	-0.138218	grey	grey|AllKmeAvg:-0.0449	0.000868494	NA	DOWN	DOWN	TRUE
1922	KCNS1|ENSG00000124134	6.376	0.000387965	0.989906	0.000869588	0.0377949	0.702147	0.418079	0.751111	-0.15992	-0.727167	-1.16261	-0.567247	-1.00269	-0.435441	blue	M2 blue|0.4283	0.000869588	0.4283	DOWN	DOWN	TRUE
13198	RPL7|ENSG00000147604	5.01347	0.0022901	0.899467	0.000874699	0.973967	0.898239	0.992963	0.599441	-0.127114	-0.255984	-0.0646413	-0.128871	0.0624724	0.191343	greenyellow	M11 greenyellow|0.81	0.000874699	0.81	DOWN	UP	FALSE
23709	CLIP2|ENSG00000106665	5.13785	0.00194642	0.990147	0.000879708	0.543142	0.701298	0.919983	0.985391	-0.126924	-0.581462	-0.459601	-0.454538	-0.332677	0.121861	grey	grey|AllKmeAvg:0.0383	0.000879708	NA	DOWN	DOWN	TRUE
3394	TCIRG1|ENSG00000110719	5.15736	0.00189741	0.807481	0.000887363	0.493315	0.959947	0.996302	0.993127	0.313838	0.489289	0.409979	0.175451	0.0961407	-0.0793103	salmon	M13 salmon|0.8009	0.000887363	0.8009	UP	UP	TRUE
4622	SCPEP1|ENSG00000121064	6.07796	0.000571353	0.397162	0.000891683	0.10833	0.998073	0.994733	0.938162	-0.492288	-0.436819	-0.589051	0.0554692	-0.0967627	-0.152232	grey	grey|AllKmeAvg:0.0333	0.000891683	NA	DOWN	DOWN	TRUE
23145	|ENSG00000228590	11.114	9.48224e-07	0.999645	0.00089454	1.50011e-05	0.451282	0.00665776	0.0108964	0.034903	-0.488421	-1.40752	-0.523324	-1.44243	-0.919103	blue	M2 blue|0.5811	0.00089454	0.5811	DOWN	DOWN	TRUE
12150	MARK3P1|ENSG00000271642	8.28424	3.32776e-05	4.69099e-05	0.0822116	0.990853	0.00162704	0.000895715	0.549251	1.12117	0.210931	-0.0600355	-0.910239	-1.18121	-0.270967	grey	grey|AllKmeAvg:-0.0054	0.000895715	NA	UP	DOWN	FALSE
15859	GLDN|ENSG00000186417	9.94525	4.06911e-06	0.825887	0.0174254	1.85077e-05	0.224925	0.000898413	0.00366802	-0.58016	0.725561	2.68765	1.30572	3.26781	1.96209	grey	grey|AllKmeAvg:0.0316	0.000898413	NA	UP	UP	TRUE
11462	RPL22|ENSG00000116251	5.1006	0.00204353	0.991164	0.000908634	0.999201	0.696492	0.998843	0.42076	-0.0523678	-0.248423	-0.0192862	-0.196056	0.0330816	0.229137	magenta	M9 magenta|0.8329	0.000908634	0.8329	DOWN	UP	FALSE
719	PEBP1P3|ENSG00000236278	5.29312	0.00158903	0.997271	0.000913078	0.996826	0.6375	0.991103	0.246852	-0.0871824	-0.615316	0.0759468	-0.528134	0.163129	0.691263	grey	grey|AllKmeAvg:-0.0716	0.000913078	NA	DOWN	UP	FALSE
10750	EZH1|ENSG00000108799	8.20198	3.69616e-05	0.077267	0.000917713	0.00690009	0.740239	0.99556	0.39833	-0.363882	-0.209532	-0.407778	0.15435	-0.0438961	-0.198246	blue	M2 blue|0.6429	0.000917713	0.6429	DOWN	DOWN	TRUE
20391	RPL7AP6|ENSG00000242071	5.16358	0.00188206	0.900728	0.000918636	0.999907	0.898796	0.934288	0.315139	-0.115983	-0.233884	0.00886561	-0.117902	0.124848	0.24275	greenyellow	M11 greenyellow|0.816	0.000918636	0.816	DOWN	UP	FALSE
21714	IGKV3-15|ENSG00000244437	5.28054	0.00161536	0.485733	0.000922115	0.561457	0.999988	0.992723	0.982412	-1.91223	-1.86812	-1.44939	0.0441082	0.462842	0.418734	grey	grey|AllKmeAvg:0.016	0.000922115	NA	DOWN	UP	FALSE
9105	WNK1|ENSG00000060237	5.38104	0.00141668	0.332702	0.000923472	0.705664	0.991111	0.919912	0.932416	0.271092	0.223413	0.142794	-0.0476788	-0.128298	-0.0806187	grey	grey|AllKmeAvg:-0.0104	0.000923472	NA	UP	DOWN	FALSE
5654	TREML3P|ENSG00000184106	5.63484	0.00101733	0.891943	0.000924185	0.145042	0.907414	0.833995	0.969358	-0.39648	-0.773935	-0.984419	-0.377455	-0.587939	-0.210484	blue	M2 blue|0.4128	0.000924185	0.4128	DOWN	DOWN	TRUE
969	GUK1|ENSG00000143774	5.41227	0.00136007	0.948643	0.000925792	0.237258	0.834512	0.848136	0.997007	0.0914378	0.234779	0.263595	0.143341	0.172158	0.0288161	purple	M10 purple|0.795	0.000925792	0.795	UP	UP	TRUE
8576	CUZD1|ENSG00000138161	5.20697	0.0017783	0.990898	0.000928616	0.415934	0.699565	0.863557	0.999049	-0.209242	-0.981133	-0.899163	-0.771891	-0.689921	0.0819704	turquoise	M1 turquoise|0.5465	0.000928616	0.5465	DOWN	DOWN	TRUE
19630	RPL23AP65|ENSG00000243964	4.94049	0.00251942	0.939449	0.000932727	0.934618	0.850619	0.999886	0.705863	-0.113382	-0.274173	-0.0965238	-0.160791	0.0168586	0.177649	greenyellow	M11 greenyellow|0.8891	0.000932727	0.8891	DOWN	UP	FALSE
1995	FBXW9|ENSG00000132004	5.75496	0.000869911	0.805811	0.000937961	0.701345	0.109496	0.482395	0.935115	-0.371662	0.575157	0.370453	0.946819	0.742115	-0.204704	black	M7 black|0.5302	0.000937961	0.5302	UP	UP	TRUE
16797	HMG20A|ENSG00000140382	10.8926	1.2477e-06	0.986942	0.00094138	1.50119e-05	0.723575	0.019399	0.010704	-0.04816	-0.199415	-0.5767	-0.151255	-0.52854	-0.377285	grey	grey|AllKmeAvg:-0.0148	0.00094138	NA	DOWN	DOWN	TRUE
17508	EEF1G|ENSG00000254772	5.05334	0.00217376	0.977097	0.00095176	0.999342	0.765475	0.994879	0.419171	-0.0610607	-0.208092	-0.0151939	-0.147032	0.0458668	0.192898	magenta	M9 magenta|0.7278	0.00095176	0.7278	DOWN	UP	FALSE
10217	MTND6P4|ENSG00000249119	5.0826	0.00209219	0.570148	0.000955619	0.881724	0.999675	0.948625	0.790688	-0.571482	-0.614714	-0.270494	-0.0432322	0.300988	0.34422	greenyellow	M11 greenyellow|0.4708	0.000955619	0.4708	DOWN	UP	FALSE
3671	ANKHD1-EIF4EBP3|ENSG00000254996	5.48358	0.00123921	0.260406	0.000956005	0.679332	0.970976	0.886909	0.945924	-0.567167	-0.429103	-0.285952	0.138064	0.281215	0.143151	pink	M8 pink|0.5251	0.000956005	0.5251	DOWN	UP	FALSE
4552	PFDN2|ENSG00000143256	6.52134	0.000321328	0.751059	0.000956273	0.0247561	0.980246	0.697969	0.653133	0.235819	0.328166	0.558138	0.0923471	0.32232	0.229973	yellow	M4 yellow|0.8576	0.000956273	0.8576	UP	UP	TRUE
20760	INAFM1|ENSG00000257704	5.29556	0.00158398	0.888407	0.000956667	0.294404	0.911783	0.935461	0.999775	0.181933	0.34996	0.368047	0.168027	0.186114	0.018087	purple	M10 purple|0.7873	0.000956667	0.7873	UP	UP	TRUE
8794	CR1|ENSG00000203710	6.34987	0.000401346	0.996001	0.000963157	0.054951	0.382771	0.246503	0.821397	0.148281	-0.916627	-1.39772	-1.06491	-1.546	-0.481094	grey	grey|AllKmeAvg:-2e-04	0.000963157	NA	DOWN	DOWN	TRUE
22261	REV3L|ENSG00000009413	5.00277	0.00232235	0.999761	0.000966297	0.935791	0.571746	0.988824	0.706021	0.0136343	0.216798	0.0760105	0.203163	0.0623761	-0.140787	yellow	M4 yellow|0.5939	0.000966297	0.5939	UP	UP	TRUE
14894	CHEK2|ENSG00000183765	8.78292	1.76405e-05	0.914928	0.703803	6.84101e-06	0.731299	0.000966716	7.05811e-05	0.361783	-0.216198	-2.31148	-0.577981	-2.67326	-2.09528	turquoise	M1 turquoise|0.5544	0.000966716	0.5544	DOWN	DOWN	TRUE
8897	RPL21P2|ENSG00000215063	4.92094	0.0025847	0.92288	0.00097137	0.954364	0.875989	0.998589	0.665159	-0.177692	-0.392171	-0.121614	-0.214479	0.0560784	0.270557	greenyellow	M11 greenyellow|0.9055	0.00097137	0.9055	DOWN	UP	FALSE
22683	TRAPPC5|ENSG00000181029	5.65921	0.000985524	0.564017	0.000973225	0.174903	0.999776	0.989232	0.983074	0.565722	0.603232	0.737173	0.0375108	0.171451	0.13394	black	M7 black|0.8808	0.000973225	0.8808	UP	UP	TRUE
23627	RILPL2|ENSG00000150977	5.13181	0.00196185	0.805341	0.000978957	0.446072	0.962949	0.993384	0.997844	0.309349	0.476817	0.424203	0.167468	0.114854	-0.0526139	yellow	M4 yellow|0.6431	0.000978957	0.6431	UP	UP	TRUE
13890	MRPL10|ENSG00000159111	6.19369	0.000491571	0.945777	0.000980809	0.0429791	0.84235	0.558552	0.770251	0.0704921	0.176778	0.279922	0.106286	0.20943	0.103144	yellow	M4 yellow|0.4379	0.000980809	0.4379	UP	UP	TRUE
12721	SLC30A6|ENSG00000152683	9.31724	8.96847e-06	0.956943	0.535204	3.20991e-06	0.757676	0.000988595	5.81822e-05	0.0783769	-0.0749183	-0.66216	-0.153295	-0.740537	-0.587242	blue	M2 blue|0.647	0.000988595	0.647	DOWN	DOWN	TRUE
3693	ARMC12|ENSG00000157343	6.52873	0.000318264	0.459341	0.000992404	0.0331065	0.999801	0.917722	0.71374	0.629662	0.594086	0.975993	-0.0355761	0.346332	0.381908	grey	grey|AllKmeAvg:0.049	0.000992404	NA	UP	UP	TRUE
22700	MYC|ENSG00000136997	5.81718	0.000802192	0.209048	0.000993667	0.329835	0.942215	0.971344	0.999996	1.02894	0.728629	0.738073	-0.300308	-0.290864	0.00944414	purple	M10 purple|0.362	0.000993667	0.362	UP	DOWN	FALSE
12941	NA|ENSG00000272761	5.39616	0.00138898	0.971098	0.000994612	0.557093	0.272104	0.616467	0.984463	0.165127	-0.51725	-0.405569	-0.682377	-0.570696	0.111681	blue	M2 blue|0.6733	0.000994612	0.6733	DOWN	DOWN	TRUE
16522	|ENSG00000249541	8.14851	3.95738e-05	2.44377e-05	0.921481	0.999872	1.0807e-05	0.000999357	0.997052	0.778092	-0.0374841	-0.00961911	-0.815576	-0.787711	0.027865	grey	grey|AllKmeAvg:0.03	0.000999357	NA	DOWN	DOWN	TRUE
1543	NA|ENSG00000196409	12.8347	1.14929e-07	0.995951	0.000999497	8.01585e-07	0.660411	0.00398652	0.00128787	-0.0939367	-0.576751	-1.89155	-0.482815	-1.79761	-1.3148	turquoise	M1 turquoise|0.7297	0.000999497	0.7297	DOWN	DOWN	TRUE
1803	|ENSG00000235852	5.41569	0.00135402	0.647021	0.00100415	0.257691	0.996617	0.992098	0.998324	0.70749	0.837019	0.922039	0.129529	0.21455	0.0850206	salmon	M13 salmon|0.8812	0.00100415	0.8812	UP	UP	TRUE
21880	CASC11|ENSG00000249375	7.85351	5.77184e-05	0.071518	0.00100896	0.0130371	0.716079	0.999859	0.512959	0.940617	0.531013	0.975853	-0.409604	0.0352361	0.44484	grey	grey|AllKmeAvg:0.063	0.00100896	NA	UP	UP	TRUE
3717	|ENSG00000255624	4.9589	0.0024595	0.999289	0.00101062	0.937766	0.598721	0.992059	0.705211	-0.0892487	-0.98214	-0.341529	-0.892891	-0.25228	0.640611	blue	M2 blue|0.6355	0.00101062	0.6355	DOWN	DOWN	TRUE
13750	ABT1|ENSG00000146109	6.80225	0.000223367	0.999987	0.00101471	0.0177005	0.499223	0.197215	0.57632	-0.00577148	0.239049	0.424871	0.24482	0.430643	0.185823	yellow	M4 yellow|0.5966	0.00101471	0.5966	UP	UP	TRUE
17866	GIT2|ENSG00000139436	5.90089	0.000719355	0.0631805	0.452459	0.0308511	0.211925	0.00102078	0.00495768	0.309734	0.0662063	-0.284433	-0.243527	-0.594167	-0.35064	grey	grey|AllKmeAvg:-0.0263	0.00102078	NA	UP	DOWN	FALSE
2690	LHFPL6|ENSG00000183722	10.7523	1.48538e-06	0.937748	0.0119757	5.12794e-06	0.33465	0.00102187	0.00166436	-0.351484	0.67735	2.55024	1.02883	2.90172	1.87289	grey	grey|AllKmeAvg:0.0541	0.00102187	NA	UP	UP	TRUE
13367	GNPTAB|ENSG00000111670	5.05631	0.00216535	0.980987	0.00102263	0.495357	0.755072	0.923807	0.994074	0.0972729	0.351828	0.297053	0.254555	0.19978	-0.0547746	yellow	M4 yellow|0.448	0.00102263	0.448	UP	UP	TRUE
10176	TBC1D32|ENSG00000146350	9.2454	9.82023e-06	0.532137	0.00102751	0.000218679	0.99999	0.321115	0.0599594	-0.267872	-0.273952	-0.693457	-0.00607985	-0.425585	-0.419505	grey	grey|AllKmeAvg:-0.0247	0.00102751	NA	DOWN	DOWN	TRUE
1249	|ENSG00000258749	6.8542	0.000208856	0.771886	0.00103682	0.0118029	0.975751	0.575837	0.490926	-0.403778	-0.580056	-1.07935	-0.176278	-0.675569	-0.499291	blue	M2 blue|0.3564	0.00103682	0.3564	DOWN	DOWN	TRUE
16393	NBPF2P|ENSG00000227001	5.90996	0.000710916	0.250163	0.00103708	0.202854	0.964962	0.997919	0.990634	-1.6828	-1.25044	-1.47812	0.432354	0.204673	-0.22768	blue	M2 blue|0.5303	0.00103708	0.5303	DOWN	UP	FALSE
21612	NA|ENSG00000242150	4.87667	0.00273878	0.958995	0.00103836	0.801261	0.819305	0.997162	0.876523	-0.135335	-0.373576	-0.203217	-0.238241	-0.0678814	0.170359	greenyellow	M11 greenyellow|0.7972	0.00103836	0.7972	DOWN	DOWN	TRUE
18461	RN7SL737P|ENSG00000243015	11.0081	1.08123e-06	0.999805	0.990543	2.98173e-07	0.997622	0.00105014	8.15837e-07	0.0246953	-0.0329094	-1.42553	-0.0576047	-1.45022	-1.39262	blue	M2 blue|0.5471	0.00105014	0.5471	DOWN	DOWN	TRUE
4695	|ENSG00000261471	5.24879	0.00168376	0.958691	0.00105825	0.284124	0.820904	0.864326	0.99941	-0.169787	-0.466815	-0.500352	-0.297028	-0.330565	-0.0335361	blue	M2 blue|0.5805	0.00105825	0.5805	DOWN	DOWN	TRUE
8775	NBPF3|ENSG00000142794	6.17553	0.000503305	0.694783	0.0010603	0.0452684	0.992056	0.822665	0.776052	-0.736557	-0.929303	-1.46863	-0.192746	-0.73207	-0.539324	blue	M2 blue|0.5801	0.0010603	0.5801	DOWN	DOWN	TRUE
17789	|ENSG00000272195	10.607	1.77972e-06	0.500872	0.00106235	2.40592e-05	0.999996	0.185291	0.014146	0.342264	0.336803	0.960798	-0.00546131	0.618535	0.623996	purple	M10 purple|0.6358	0.00106235	0.6358	UP	UP	TRUE
12142	FSTL3|ENSG00000070404	6.56705	0.000302848	0.0967057	0.00106458	0.125289	0.785641	0.979042	0.950401	1.0405	0.617301	0.818455	-0.4232	-0.222046	0.201154	black	M7 black|0.582	0.00106458	0.582	UP	DOWN	FALSE
11706	CKM|ENSG00000104879	6.09498	0.000558846	0.000297467	0.967038	0.869617	0.000654283	0.00106952	0.774883	0.63272	0.0255255	-0.0968028	-0.607195	-0.729523	-0.122328	grey	grey|AllKmeAvg:-0.04	0.00106952	NA	UP	DOWN	FALSE
11666	NA|ENSG00000240834	5.0441	0.00220017	0.998838	0.00107338	0.792461	0.432978	0.886014	0.884956	0.14733	-1.36962	-0.760357	-1.51695	-0.907687	0.609262	grey	grey|AllKmeAvg:0.0129	0.00107338	NA	DOWN	DOWN	TRUE
20165	|ENSG00000225616	4.90106	0.0026528	0.923134	0.00107907	0.656864	0.879986	0.993746	0.958474	-0.212724	-0.466576	-0.323747	-0.253852	-0.111023	0.142829	greenyellow	M11 greenyellow|0.6967	0.00107907	0.6967	DOWN	DOWN	TRUE
5588	H2AFX|ENSG00000188486	5.94311	0.000680895	0.328187	0.00108432	0.134319	0.988814	0.999802	0.957725	0.888853	0.720619	0.942702	-0.168233	0.0538488	0.222082	purple	M10 purple|0.7984	0.00108432	0.7984	UP	UP	TRUE
14685	|ENSG00000219133	4.91462	0.00260615	0.915759	0.00108572	0.996001	0.88908	0.982741	0.489552	-0.108512	-0.229965	-0.0310605	-0.121452	0.077452	0.198904	magenta	M9 magenta|0.8603	0.00108572	0.8603	DOWN	UP	FALSE
18072	TNRC18P3|ENSG00000189166	5.92912	0.000693403	0.0841795	0.00109227	0.920643	0.751148	0.451853	0.742326	0.515934	0.297895	0.11387	-0.218039	-0.402064	-0.184025	black	M7 black|0.7862	0.00109227	0.7862	UP	DOWN	FALSE
2034	GPATCH2|ENSG00000092978	8.77695	1.77748e-05	0.266984	0.00109468	0.000730179	0.971164	0.670667	0.120889	0.24614	0.185891	0.438004	-0.060249	0.191864	0.252113	grey	grey|AllKmeAvg:-0.0138	0.00109468	NA	UP	UP	TRUE
17546	PAIP2|ENSG00000120727	10.2402	2.8125e-06	0.884049	0.0116428	1.36699e-05	0.258889	0.00110645	0.00355101	-0.105394	0.161591	0.580919	0.266986	0.686314	0.419328	yellow	M4 yellow|0.7682	0.00110645	0.7682	UP	UP	TRUE
20361	C11orf80|ENSG00000173715	6.13609	0.000529771	0.751565	0.00110819	0.0441842	0.98216	0.779086	0.768079	-0.263998	-0.363886	-0.578908	-0.0998888	-0.314911	-0.215022	blue	M2 blue|0.7114	0.00110819	0.7114	DOWN	DOWN	TRUE
19312	NA|ENSG00000258929	6.1982	0.000488696	0.368163	0.618459	0.00112729	0.17602	0.00111334	0.00807972	0.604796	-0.163539	-1.17112	-0.768335	-1.77591	-1.00758	blue	M2 blue|0.4478	0.00111334	0.4478	DOWN	DOWN	TRUE
22213	SMARCD2|ENSG00000108604	4.82589	0.00292693	0.96574	0.0011147	0.947863	0.807093	0.999999	0.690541	0.066241	0.193878	0.0636805	0.127637	-0.00256056	-0.130198	yellow	M4 yellow|0.6892	0.0011147	0.6892	UP	DOWN	FALSE
10170	THEM4|ENSG00000159445	7.93546	5.19682e-05	0.833637	0.831318	2.53271e-05	0.665618	0.00111957	0.00015482	0.25159	-0.0914266	-1.16952	-0.343017	-1.42111	-1.07809	blue	M2 blue|0.7628	0.00111957	0.7628	DOWN	DOWN	TRUE
20200	SEPT1|ENSG00000180096	8.30347	3.24712e-05	0.717493	0.0959012	7.6022e-05	0.241135	0.00112214	0.0042565	0.224569	-0.178964	-0.789758	-0.403533	-1.01433	-0.610793	turquoise	M1 turquoise|0.5399	0.00112214	0.5399	DOWN	DOWN	TRUE
10087	ANKRD52|ENSG00000139645	5.19513	0.00180604	0.459717	0.00112216	0.533914	0.999707	0.992323	0.99002	0.242524	0.226929	0.184467	-0.015595	-0.0580561	-0.0424612	grey	grey|AllKmeAvg:-0.0165	0.00112216	NA	UP	DOWN	FALSE
17019	IGKV3D-15|ENSG00000224041	5.12809	0.0019714	0.494018	0.00112823	0.586501	0.999979	0.991462	0.980229	-1.92436	-1.87087	-1.42792	0.0534977	0.49644	0.442943	grey	grey|AllKmeAvg:0.0223	0.00112823	NA	DOWN	UP	FALSE
21858	|ENSG00000259976	11.4295	6.42028e-07	0.998942	0.00113135	6.23869e-06	0.61692	0.00822889	0.00541805	-0.0414887	-0.39651	-1.20811	-0.355021	-1.16663	-0.811605	grey	grey|AllKmeAvg:-0.0458	0.00113135	NA	DOWN	DOWN	TRUE
3796	MORC2|ENSG00000133422	5.57875	0.00109454	0.976572	0.00113604	0.277627	0.293229	0.431156	0.999025	-0.0509036	0.169968	0.184492	0.220871	0.235395	0.014524	yellow	M4 yellow|0.4136	0.00113604	0.4136	UP	UP	TRUE
8501	|ENSG00000272269	5.37065	0.00143603	0.578994	0.00114071	0.262162	0.999708	0.997536	0.998163	0.442122	0.474749	0.524935	0.0326272	0.0828133	0.050186	salmon	M13 salmon|0.8788	0.00114071	0.8788	UP	UP	TRUE
2415	CREM|ENSG00000095794	5.29332	0.0015886	0.63189	0.00114185	0.990247	0.998063	0.65793	0.217608	0.505032	0.580133	-0.106413	0.0751009	-0.611445	-0.686546	green	M5 green|0.4425	0.00114185	0.4425	UP	DOWN	FALSE
18982	RPL21P11|ENSG00000242571	4.89391	0.00267771	0.829467	0.00114521	0.994535	0.955717	0.955543	0.508853	-0.13733	-0.220922	-0.0332902	-0.0835927	0.10404	0.187632	magenta	M9 magenta|0.8483	0.00114521	0.8483	DOWN	UP	FALSE
12764	CNN2P9|ENSG00000213149	5.27412	0.00162894	0.343307	0.00114763	0.598563	0.990992	0.957118	0.977667	0.362619	0.297788	0.224151	-0.0648303	-0.138468	-0.0736376	purple	M10 purple|0.3607	0.00114763	0.3607	UP	DOWN	FALSE
7552	|ENSG00000242477	5.0014	0.00232652	0.999887	0.00115419	0.999662	0.570562	1	0.418193	-0.0186952	-0.376775	-0.0223169	-0.35808	-0.00362171	0.354458	greenyellow	M11 greenyellow|0.8505	0.00115419	0.8505	DOWN	DOWN	TRUE
7013	MTCO3P11|ENSG00000237711	5.1548	0.00190377	0.378591	0.00115699	0.770205	0.995534	0.917837	0.904117	-0.851872	-0.727051	-0.423595	0.124821	0.428276	0.303456	red	M6 red|0.5511	0.00115699	0.5511	DOWN	UP	FALSE
22241	CARD19|ENSG00000165233	5.3986	0.00138458	0.931043	0.00115749	0.17663	0.872515	0.822001	0.980938	0.173419	0.393868	0.486118	0.220449	0.312699	0.0922493	black	M7 black|0.6741	0.00115749	0.6741	UP	UP	TRUE
5480	|ENSG00000264215	4.91307	0.00261143	0.00911441	0.966675	0.234429	0.0165723	0.00115816	0.167324	0.956021	0.0503902	-0.470449	-0.905631	-1.42647	-0.520839	blue	M2 blue|0.3733	0.00115816	0.3733	UP	DOWN	FALSE
10424	COX6A1|ENSG00000111775	5.47006	0.00126127	0.486071	0.00116424	0.238985	0.999941	0.999555	0.995901	0.2979	0.286371	0.326091	-0.0115292	0.0281914	0.0397206	green	M5 green|0.6173	0.00116424	0.6173	UP	UP	TRUE
14966	ZEB2P1|ENSG00000249506	7.83733	5.89276e-05	0.951796	0.00116464	0.00172745	0.839464	0.189488	0.192137	0.207915	0.537317	1.19557	0.329402	0.987659	0.658256	grey	grey|AllKmeAvg:0.0544	0.00116464	NA	UP	UP	TRUE
13845	RPS12P31|ENSG00000242325	5.13273	0.00195949	0.982984	0.00116511	0.334544	0.754178	0.845434	0.999989	0.125307	0.466578	0.475497	0.341271	0.35019	0.00891833	grey	grey|AllKmeAvg:-0.0105	0.00116511	NA	UP	UP	TRUE
22633	MB21D2|ENSG00000180611	5.2389	0.00170565	0.415977	0.00116562	0.499509	0.998265	0.990409	0.99465	0.671379	0.596815	0.506222	-0.0745635	-0.165156	-0.090593	grey	grey|AllKmeAvg:0.0494	0.00116562	NA	UP	DOWN	FALSE
9132	|ENSG00000272984	5.08532	0.00208475	0.988251	0.00116623	0.380961	0.728876	0.85518	0.999949	0.112515	0.475779	0.460559	0.363265	0.348044	-0.01522	brown	M3 brown|0.5544	0.00116623	0.5544	UP	UP	TRUE
15952	ESPNL|ENSG00000144488	10.7969	1.40513e-06	0.945224	0.00914621	5.72576e-06	0.332015	0.00117002	0.00206798	0.373516	-0.775036	-2.82528	-1.14855	-3.19879	-2.05024	grey	grey|AllKmeAvg:0.0084	0.00117002	NA	DOWN	DOWN	TRUE
9464	|ENSG00000247853	5.79875	0.000821681	0.695592	0.00117403	0.0856291	0.992744	0.897987	0.89212	0.211172	0.264819	0.380507	0.0536473	0.169335	0.115688	brown	M3 brown|0.5606	0.00117403	0.5606	UP	UP	TRUE
10641	IGLV1-51|ENSG00000211644	5.13263	0.00195973	0.994694	0.00117667	0.5856	0.381132	0.730545	0.981148	0.170499	-0.944299	-0.723718	-1.1148	-0.894216	0.220581	turquoise	M1 turquoise|0.3815	0.00117667	0.3815	DOWN	DOWN	TRUE
23113	PES1|ENSG00000100029	5.8883	0.000731244	0.998228	0.00118054	0.0994594	0.425199	0.347598	0.915689	-0.0258072	0.206814	0.289203	0.232622	0.31501	0.0823881	yellow	M4 yellow|0.7112	0.00118054	0.7112	UP	UP	TRUE
17553	KLF10|ENSG00000155090	8.82924	1.66332e-05	0.261768	0.00118403	0.000629028	0.967524	0.660093	0.108666	1.19273	0.890209	2.13061	-0.302522	0.937879	1.2404	purple	M10 purple|0.3969	0.00118403	0.3969	UP	UP	TRUE
11434	HAMP|ENSG00000105697	4.85205	0.00282844	0.81302	0.00118463	0.987189	0.963794	0.962358	0.563752	-0.487864	-0.754193	-0.15227	-0.266328	0.335595	0.601923	grey	grey|AllKmeAvg:-0.0435	0.00118463	NA	DOWN	UP	FALSE
23154	|ENSG00000224629	5.63062	0.00102295	0.00209279	0.540365	0.530808	0.0114129	0.00118545	0.227037	1.49018	0.198682	-0.460291	-1.2915	-1.95047	-0.658973	grey	grey|AllKmeAvg:0.0354	0.00118545	NA	UP	DOWN	FALSE
1506	DLX4|ENSG00000108813	6.78929	0.000227143	0.465838	0.00118815	0.0160486	0.999746	0.845388	0.54387	0.759533	0.712645	1.29523	-0.0468881	0.535693	0.582581	grey	grey|AllKmeAvg:0.0261	0.00118815	NA	UP	UP	TRUE
2248	RPL39P3|ENSG00000235174	4.82325	0.00293704	0.996198	0.00119135	0.817221	0.668121	0.977906	0.870415	-0.046713	-0.289302	-0.153559	-0.242589	-0.106846	0.135743	greenyellow	M11 greenyellow|0.8011	0.00119135	0.8011	DOWN	DOWN	TRUE
9164	SEC13|ENSG00000157020	7.47396	9.39438e-05	0.999592	0.00119233	0.00463392	0.465426	0.0964575	0.316155	-0.0125983	0.165011	0.339273	0.177609	0.351872	0.174263	yellow	M4 yellow|0.5966	0.00119233	0.5966	UP	UP	TRUE
11699	GOLPH3|ENSG00000113384	4.83681	0.00288542	0.99826	0.00119413	0.812258	0.636599	0.969673	0.874657	0.0390184	0.314305	0.168694	0.275287	0.129676	-0.145611	green	M5 green|0.7626	0.00119413	0.7626	UP	UP	TRUE
16748	BDH2|ENSG00000164039	7.57007	8.30284e-05	0.472523	0.00119651	0.00370758	0.999823	0.670914	0.283353	-0.411958	-0.38924	-0.816135	0.0227175	-0.404178	-0.426895	turquoise	M1 turquoise|0.4818	0.00119651	0.4818	DOWN	DOWN	TRUE
18771	COL10A1|ENSG00000123500	6.77388	0.000231714	0.59264	0.00119757	0.78631	0.0493499	0.980717	0.0556301	0.342579	-0.372838	0.211179	-0.715416	-0.131399	0.584017	red	M6 red|0.3754	0.00119757	0.3754	DOWN	DOWN	TRUE
23197	NA|ENSG00000211940	4.79409	0.00305128	0.986546	0.00119786	0.953894	0.739377	0.999856	0.681486	-0.334749	-1.34865	-0.426065	-1.0139	-0.0913165	0.92258	grey	grey|AllKmeAvg:0.0106	0.00119786	NA	DOWN	DOWN	TRUE
22107	PPRC1|ENSG00000148840	5.15194	0.00191088	0.862704	0.00119812	0.296136	0.9383	0.949569	0.999544	0.142804	0.249544	0.266147	0.10674	0.123343	0.0166033	yellow	M4 yellow|0.3501	0.00119812	0.3501	UP	UP	TRUE
14345	THRAP3P1|ENSG00000227339	6.83992	0.000212749	0.0864268	0.0632385	0.0243531	0.00756516	0.00121611	0.304493	-0.392179	0.149449	0.391389	0.541628	0.783568	0.24194	yellow	M4 yellow|0.5458	0.00121611	0.5458	UP	UP	TRUE
4714	PLD1|ENSG00000075651	12.9503	9.98817e-08	0.999956	0.00122576	6.97326e-07	0.500545	0.00174051	0.00106382	-0.0438003	1.19962	4.01294	1.24342	4.05674	2.81332	grey	grey|AllKmeAvg:0.0815	0.00122576	NA	UP	UP	TRUE
12536	VPS37C|ENSG00000167987	4.91427	0.00260735	0.78469	0.00123032	0.999485	0.974683	0.907184	0.43132	0.213716	0.310771	0.0212892	0.0970555	-0.192427	-0.289482	black	M7 black|0.4663	0.00123032	0.4663	UP	DOWN	FALSE
20674	HSF1|ENSG00000185122	4.7666	0.00316306	0.926811	0.00124004	0.75461	0.881008	0.998456	0.91685	0.0919968	0.203413	0.122509	0.111416	0.0305123	-0.0809038	purple	M10 purple|0.831	0.00124004	0.831	UP	UP	TRUE
20250	TMEM33|ENSG00000109133	5.34906	0.00147707	0.963578	0.00124067	0.18174	0.817755	0.774642	0.981792	0.0891374	0.253355	0.312053	0.164217	0.222916	0.0586986	yellow	M4 yellow|0.6339	0.00124067	0.6339	UP	UP	TRUE
7843	RPL21P16|ENSG00000220842	4.83269	0.00290099	0.753808	0.00124406	0.980663	0.983167	0.949686	0.599305	-0.162217	-0.222614	-0.0519766	-0.0603964	0.110241	0.170637	magenta	M9 magenta|0.8576	0.00124406	0.8576	DOWN	UP	FALSE
6108	RBM38|ENSG00000132819	5.52007	0.0011816	0.945438	0.00124598	0.123988	0.8539	0.739216	0.944198	0.193109	0.474996	0.63832	0.281887	0.445211	0.163324	purple	M10 purple|0.8034	0.00124598	0.8034	UP	UP	TRUE
8623	MT-ATP8|ENSG00000228253	4.91749	0.00259636	0.554228	0.00124654	0.893499	0.999965	0.937711	0.792037	-0.450995	-0.466942	-0.201184	-0.015947	0.249811	0.265758	greenyellow	M11 greenyellow|0.6529	0.00124654	0.6529	DOWN	UP	FALSE
3022	CHMP5|ENSG00000086065	5.03443	0.00222816	0.92151	0.00125083	0.358233	0.887935	0.938287	1	0.134099	0.288779	0.288112	0.15468	0.154013	-0.000667104	green	M5 green|0.8378	0.00125083	0.8378	UP	UP	TRUE
6824	C5orf66|ENSG00000224186	6.49109	0.000334178	0.97784	0.00125123	0.0188388	0.77776	0.367899	0.574023	-0.0736506	-0.248985	-0.446011	-0.175334	-0.37236	-0.197026	grey	grey|AllKmeAvg:-0.0833	0.00125123	NA	DOWN	DOWN	TRUE
6154	|ENSG00000254682	4.78624	0.00308279	0.780012	0.0012524	0.810031	0.976398	0.998344	0.878853	-0.318979	-0.459068	-0.248441	-0.140089	0.0705388	0.210627	turquoise	M1 turquoise|0.349	0.0012524	0.349	DOWN	UP	FALSE
3813	EHMT1|ENSG00000181090	4.93472	0.00253852	0.997272	0.00126275	0.901067	0.4135	0.928079	0.782395	-0.0489934	0.337931	0.141728	0.386924	0.190721	-0.196203	purple	M10 purple|0.3551	0.00126275	0.3551	UP	UP	TRUE
7457	|ENSG00000261490	11.9611	3.33792e-07	0.582421	0.00126371	2.38176e-06	0.999749	0.0705964	0.00259662	-0.307455	-0.3291	-1.05215	-0.021645	-0.744691	-0.723046	blue	M2 blue|0.3968	0.00126371	0.3968	DOWN	DOWN	TRUE
13998	|ENSG00000273230	7.11374	0.000149388	0.0274326	0.00126629	0.125422	0.475185	0.859565	0.945109	0.828583	0.400423	0.537452	-0.42816	-0.291132	0.137029	grey	grey|AllKmeAvg:0.0775	0.00126629	NA	UP	DOWN	FALSE
12880	ZNF667-AS1|ENSG00000166770	8.99891	1.34138e-05	0.978714	0.00126699	0.000231583	0.775369	0.0695325	0.0584074	0.530476	1.81692	4.65302	1.28644	4.12254	2.8361	grey	grey|AllKmeAvg:0.0743	0.00126699	NA	UP	UP	TRUE
9537	TUBGCP3|ENSG00000126216	7.22124	0.000130056	0.928404	0.0012691	0.0130694	0.209541	0.061165	0.49664	-0.0741142	0.164925	0.308029	0.239039	0.382143	0.143103	brown	M3 brown|0.3426	0.0012691	0.3426	UP	UP	TRUE
19291	|ENSG00000261135	5.20456	0.00178391	0.698213	0.00126943	0.278915	0.993004	0.988781	0.998792	-0.341023	-0.42693	-0.466442	-0.0859075	-0.125419	-0.0395115	turquoise	M1 turquoise|0.4182	0.00126943	0.4182	DOWN	DOWN	TRUE
6456	SH3PXD2A|ENSG00000107957	5.76007	0.000864141	0.967992	0.00128458	0.0742498	0.808588	0.601399	0.862604	0.341319	1.01279	1.50161	0.671467	1.16029	0.488827	grey	grey|AllKmeAvg:0.0097	0.00128458	NA	UP	UP	TRUE
13445	RNF112|ENSG00000128482	5.0262	0.00225229	0.808385	0.00128713	0.371272	0.967317	0.984562	0.999995	0.357586	0.54399	0.53607	0.186404	0.178484	-0.00791998	grey	grey|AllKmeAvg:0.0514	0.00128713	NA	UP	UP	TRUE
6770	SLC35D3|ENSG00000182747	4.89811	0.00266303	0.998884	0.00129088	0.576193	0.626718	0.885379	0.984578	-0.0172737	-0.160608	-0.125367	-0.143334	-0.108093	0.0352411	grey	grey|AllKmeAvg:0.0227	0.00129088	NA	DOWN	DOWN	TRUE
12895	|ENSG00000273361	5.9549	0.000670524	0.0656676	0.00129118	0.928859	0.680479	0.393609	0.739372	1.32144	0.722648	0.268553	-0.598793	-1.05289	-0.454095	black	M7 black|0.7191	0.00129118	0.7191	UP	DOWN	FALSE
1308	|ENSG00000234648	4.76246	0.00318025	0.764616	0.00129186	0.894155	0.981076	0.989691	0.793424	-0.34492	-0.481248	-0.207401	-0.136328	0.137519	0.273847	greenyellow	M11 greenyellow|0.8798	0.00129186	0.8798	DOWN	UP	FALSE
16781	MTND1P11|ENSG00000228166	4.72628	0.00333443	0.982954	0.001292	0.890539	0.760081	0.997939	0.798233	-0.213276	-0.787724	-0.343845	-0.574448	-0.130569	0.443879	red	M6 red|0.5569	0.001292	0.5569	DOWN	DOWN	TRUE
4120	ARFGAP1|ENSG00000101199	4.86521	0.00278016	0.9587	0.00129534	0.999987	0.830774	0.981594	0.388947	0.0695427	0.188455	0.0038127	0.118912	-0.06573	-0.184642	purple	M10 purple|0.6545	0.00129534	0.6545	UP	DOWN	FALSE
18035	CRACR2B|ENSG00000177685	5.81827	0.000801048	0.111609	0.00129642	0.480771	0.808844	0.827736	0.996927	1.19921	0.721085	0.629612	-0.478129	-0.569602	-0.0914728	grey	grey|AllKmeAvg:0.0791	0.00129642	NA	UP	DOWN	FALSE
8180	NA|ENSG00000259716	5.57905	0.00109411	0.738648	0.00131056	0.112643	0.986989	0.906158	0.929699	-0.860482	-1.14616	-1.57639	-0.285682	-0.715908	-0.430226	grey	grey|AllKmeAvg:0.0267	0.00131056	NA	DOWN	DOWN	TRUE
11128	|ENSG00000229047	6.46786	0.000344392	0.235326	0.00132298	0.0479054	0.951656	0.996524	0.773506	-1.41035	-1.01134	-1.61058	0.399012	-0.200227	-0.599239	grey	grey|AllKmeAvg:0.0055	0.00132298	NA	DOWN	DOWN	TRUE
18351	AP2A1|ENSG00000196961	4.8575	0.00280834	0.830633	0.00132353	0.999821	0.958522	0.923946	0.416779	0.134427	0.214588	0.0103777	0.0801615	-0.124049	-0.204211	black	M7 black|0.6117	0.00132353	0.6117	UP	DOWN	FALSE
981	TNPO2|ENSG00000105576	5.817	0.000802381	0.591927	0.00132443	0.781641	0.999653	0.367617	0.0561199	0.130607	0.140981	-0.0811738	0.0103738	-0.211781	-0.222155	black	M7 black|0.48	0.00132443	0.48	UP	DOWN	FALSE
3507	LGALS3|ENSG00000131981	6.93909	0.000187161	0.18581	0.00133548	0.0231146	0.91381	0.991409	0.613464	1.72861	1.16209	2.04142	-0.566523	0.312814	0.879337	grey	grey|AllKmeAvg:0.1359	0.00133548	NA	UP	UP	TRUE
12277	GTPBP6|ENSG00000178605	5.50401	0.00120662	0.228545	0.00133582	0.411715	0.947282	0.959096	0.999748	0.434612	0.308828	0.291839	-0.125784	-0.142772	-0.0169887	black	M7 black|0.7949	0.00133582	0.7949	UP	DOWN	FALSE
15031	NA|ENSGR0000178605	5.50401	0.00120662	0.228545	0.00133582	0.411715	0.947282	0.959096	0.999748	0.434612	0.308828	0.291839	-0.125784	-0.142772	-0.0169887	black	M7 black|0.7949	0.00133582	0.7949	UP	DOWN	FALSE
8556	|ENSG00000261338	6.59621	0.000291622	0.368185	0.215254	0.00148686	0.101056	0.0013376	0.0258725	0.47415	-0.20474	-0.899798	-0.67889	-1.37395	-0.695058	turquoise	M1 turquoise|0.7453	0.0013376	0.7453	DOWN	DOWN	TRUE
14059	ZNRD1|ENSG00000066379	5.5024	0.00120916	0.97076	0.00134058	0.119417	0.803343	0.679586	0.93686	0.101078	0.308639	0.420217	0.207561	0.319139	0.111578	yellow	M4 yellow|0.8037	0.00134058	0.8037	UP	UP	TRUE
4289	ZNRF2P1|ENSG00000237004	5.84649	0.000772148	0.406981	0.00134291	0.102038	0.99722	0.992531	0.914243	1.10562	0.963169	1.35293	-0.142455	0.247309	0.389763	salmon	M13 salmon|0.7538	0.00134291	0.7538	UP	UP	TRUE
7770	ATP6V1C1|ENSG00000155097	9.33211	8.80161e-06	0.983605	0.734764	2.55307e-06	0.886275	0.00134627	2.60893e-05	0.0674824	-0.0689095	-0.806654	-0.136392	-0.874136	-0.737745	blue	M2 blue|0.6434	0.00134627	0.6434	DOWN	DOWN	TRUE
8878	MARCKSL1P2|ENSG00000215878	7.84609	5.82695e-05	0.825187	0.99985	3.86852e-05	0.842165	0.00134785	4.38329e-05	-0.131869	-0.00413616	0.588518	0.127732	0.720386	0.592654	grey	grey|AllKmeAvg:0.0218	0.00134785	NA	DOWN	UP	FALSE
13022	LAMA5|ENSG00000130702	5.75794	0.000866542	0.219163	0.00135313	0.978985	0.940724	0.276818	0.190161	0.622172	0.436516	-0.105546	-0.185656	-0.727718	-0.542062	black	M7 black|0.5543	0.00135313	0.5543	UP	DOWN	FALSE
21905	GET4|ENSG00000239857	4.90472	0.0026401	0.737433	0.00136258	0.494935	0.987644	0.999433	0.996128	0.293661	0.38925	0.335679	0.0955886	0.0420178	-0.0535708	purple	M10 purple|0.8507	0.00136258	0.8507	UP	UP	TRUE
13246	PCDH12|ENSG00000113555	5.57261	0.00110333	0.268195	0.994309	0.00350026	0.32099	0.0013649	0.00281819	0.347411	0.017465	-0.550086	-0.329946	-0.897498	-0.567551	blue	M2 blue|0.6251	0.0013649	0.6251	UP	DOWN	FALSE
5549	UBXN6|ENSG00000167671	5.82033	0.000798904	0.769063	0.00136683	0.0634017	0.980747	0.815718	0.828986	0.226966	0.317948	0.486091	0.0909819	0.259125	0.168143	purple	M10 purple|0.889	0.00136683	0.889	UP	UP	TRUE
15008	KMT5C|ENSG00000133247	5.58297	0.00108852	0.324391	0.00136913	0.22079	0.985453	0.999758	0.99166	0.384798	0.30544	0.359979	-0.0793577	-0.0248187	0.0545391	purple	M10 purple|0.6804	0.00136913	0.6804	UP	DOWN	FALSE
2053	EFHC1|ENSG00000096093	5.00303	0.00232157	0.844728	0.0013713	0.345888	0.952404	0.970717	0.999991	-0.153778	-0.253499	-0.258135	-0.0997208	-0.104357	-0.00463595	blue	M2 blue|0.4468	0.0013713	0.4468	DOWN	DOWN	TRUE
20114	ZNF300P1|ENSG00000197083	4.73469	0.00329794	0.78735	0.00137534	0.970245	0.975721	0.969764	0.64566	0.253257	0.367196	0.100355	0.113938	-0.152903	-0.266841	grey	grey|AllKmeAvg:0.0271	0.00137534	NA	UP	DOWN	FALSE
1973	ITPKA|ENSG00000137825	4.88291	0.00271652	0.815991	0.00138271	0.468874	0.965784	0.993979	0.997968	0.826183	1.27119	1.13022	0.445007	0.304036	-0.140971	black	M7 black|0.4882	0.00138271	0.4882	UP	UP	TRUE
13127	LY86-AS1|ENSG00000216863	6.35466	0.000398861	0.50615	0.00138844	0.35281	0.0358492	0.127211	0.999998	0.701505	-0.681177	-0.688945	-1.38268	-1.39045	-0.007768	blue	M2 blue|0.5623	0.00138844	0.5623	DOWN	DOWN	TRUE
21778	EIF6|ENSG00000242372	4.80053	0.0030257	0.822137	0.00139438	0.572034	0.963436	0.998565	0.986464	0.184133	0.287078	0.226507	0.102945	0.0423738	-0.060571	green	M5 green|0.7367	0.00139438	0.7367	UP	UP	TRUE
1785	YES1|ENSG00000176105	10.4261	2.22984e-06	0.905666	0.00639652	1.55987e-05	0.252919	0.00139516	0.00514906	-0.431135	0.758334	2.55411	1.18947	2.98524	1.79577	grey	grey|AllKmeAvg:0.0514	0.00139516	NA	UP	UP	TRUE
15046	|ENSG00000229896	7.60245	7.96466e-05	0.541838	0.00139555	0.00272151	0.999999	0.577658	0.234585	0.910516	0.92128	2.00433	0.0107648	1.09381	1.08305	grey	grey|AllKmeAvg:0.0353	0.00139555	NA	UP	UP	TRUE
19924	|ENSG00000269737	6.756	0.000237134	0.637274	0.998981	0.000212737	0.611985	0.00140477	0.000338434	0.324691	-0.0140387	-0.959648	-0.338729	-1.28434	-0.945609	grey	grey|AllKmeAvg:0.0352	0.00140477	NA	DOWN	DOWN	TRUE
1614	PCBD2|ENSG00000132570	6.05056	0.000592076	0.406098	0.99167	0.00120351	0.476529	0.00141093	0.000915249	0.288733	0.0192933	-0.580267	-0.26944	-0.869	-0.59956	blue	M2 blue|0.7441	0.00141093	0.7441	UP	DOWN	FALSE
3265	ZNF540|ENSG00000171817	8.70612	1.9448e-05	0.708297	0.00141165	0.000343805	0.992536	0.249464	0.07218	-0.321827	-0.405993	-1.02317	-0.0841661	-0.701339	-0.617173	turquoise	M1 turquoise|0.4981	0.00141165	0.4981	DOWN	DOWN	TRUE
8528	EEF1A1P16|ENSG00000213235	4.78019	0.00310731	0.876533	0.00141461	0.563449	0.933822	0.993776	0.988137	-0.291146	-0.523784	-0.418046	-0.232637	-0.1269	0.105737	greenyellow	M11 greenyellow|0.8987	0.00141461	0.8987	DOWN	DOWN	TRUE
16598	SH3BP1|ENSG00000100092	4.88241	0.0027183	0.0893292	0.922139	0.0277699	0.0542318	0.00141702	0.0628141	0.511748	-0.0494829	-0.505403	-0.561231	-1.01715	-0.455921	black	M7 black|0.6009	0.00141702	0.6009	DOWN	DOWN	TRUE
14387	ZNF471|ENSG00000196263	8.17528	3.82437e-05	0.97042	0.00142015	0.000809101	0.807269	0.124396	0.119899	0.528349	1.59997	3.81504	1.07162	3.28669	2.21507	grey	grey|AllKmeAvg:0.0475	0.00142015	NA	UP	UP	TRUE
13130	TMEM181|ENSG00000146433	8.02055	4.66065e-05	0.742377	0.778618	9.25861e-05	0.910641	0.00142121	2.05921e-05	0.147318	0.0498814	-0.533981	-0.0974368	-0.681299	-0.583862	blue	M2 blue|0.6031	0.00142121	0.6031	UP	DOWN	FALSE
17309	COL4A4|ENSG00000081052	7.8935	5.48367e-05	0.997474	0.00142213	0.00146558	0.661431	0.100536	0.16767	-0.13055	-0.91604	-2.09383	-0.78549	-1.96328	-1.17779	blue	M2 blue|0.4398	0.00142213	0.4398	DOWN	DOWN	TRUE
10869	RARB|ENSG00000077092	5.9546	0.000670791	0.999961	0.00142564	0.0601379	0.511137	0.326023	0.815894	0.013941	-0.394104	-0.609519	-0.408045	-0.62346	-0.215415	turquoise	M1 turquoise|0.6152	0.00142564	0.6152	DOWN	DOWN	TRUE
8637	FAM210B|ENSG00000124098	4.90291	0.00264637	0.9982	0.0014284	0.468283	0.648875	0.843984	0.998126	-0.0576779	-0.453389	-0.404345	-0.395711	-0.346667	0.0490432	turquoise	M1 turquoise|0.7745	0.0014284	0.7745	DOWN	DOWN	TRUE
6343	GRIN3A|ENSG00000198785	10.2693	2.7122e-06	0.997464	0.199178	1.09973e-06	0.804928	0.00144416	7.22218e-05	0.0392906	-0.146053	-0.915216	-0.185343	-0.954507	-0.769164	grey	grey|AllKmeAvg:-0.016	0.00144416	NA	DOWN	DOWN	TRUE
14648	TUBB8P7|ENSG00000261812	5.34331	0.00148821	0.00154833	0.84931	0.648469	0.00476624	0.00144965	0.439087	2.64992	0.209329	-0.690141	-2.44059	-3.34006	-0.89947	grey	grey|AllKmeAvg:0.0176	0.00144965	NA	UP	DOWN	FALSE
404	MPC1|ENSG00000060762	5.04976	0.00218397	0.999194	0.00145569	0.33136	0.624762	0.742875	0.999908	0.0301705	0.310027	0.322279	0.279857	0.292109	0.0122521	green	M5 green|0.4962	0.00145569	0.4962	UP	UP	TRUE
10775	NA|ENSG00000269402	4.9424	0.00251315	0.990049	0.00145861	0.379344	0.7314	0.847653	0.999996	0.0996812	0.438905	0.432635	0.339224	0.332953	-0.00627031	purple	M10 purple|0.439	0.00145861	0.439	UP	UP	TRUE
2312	POU5F1P3|ENSG00000235602	5.20127	0.00179161	0.916701	0.00146319	0.935605	0.899548	0.803003	0.131222	0.195402	0.406915	-0.147157	0.211513	-0.34256	-0.554073	brown	M3 brown|0.3911	0.00146319	0.3911	UP	DOWN	FALSE
982	RLF|ENSG00000117000	5.51658	0.001187	0.285847	0.821922	0.00331936	0.165119	0.00146397	0.0129094	-0.417603	0.0734686	0.678014	0.491071	1.09562	0.604545	brown	M3 brown|0.854	0.00146397	0.854	UP	UP	TRUE
2767	ADGRG3|ENSG00000182885	5.00842	0.00230526	0.999787	0.00146776	0.998688	0.490484	0.999985	0.29779	0.0701425	-1.12409	0.106668	-1.19423	0.036525	1.23076	grey	grey|AllKmeAvg:0.0425	0.00146776	NA	DOWN	UP	FALSE
4883	|ENSG00000228081	7.29206	0.000118718	0.331106	0.0481173	0.00230078	0.0478028	0.0014718	0.0754172	0.536569	-0.298877	-0.944938	-0.835447	-1.48151	-0.64606	greenyellow	M11 greenyellow|0.4231	0.0014718	0.4231	DOWN	DOWN	TRUE
12167	|ENSG00000256196	6.64127	0.000275092	0.000364194	0.759135	0.898632	0.00010227	0.00147226	0.993613	1.16347	-0.100988	-0.163682	-1.26446	-1.32715	-0.062694	grey	grey|AllKmeAvg:-0.0048	0.00147226	NA	DOWN	DOWN	TRUE
8245	TMEM173|ENSG00000184584	7.37393	0.000106842	0.911983	0.00147368	0.00300687	0.904835	0.277538	0.244117	0.628823	1.28224	2.77815	0.653416	2.14933	1.49591	grey	grey|AllKmeAvg:0.1437	0.00147368	NA	UP	UP	TRUE
15166	TCAF1|ENSG00000198420	4.96291	0.00244663	0.833934	0.00148023	0.341039	0.959539	0.972893	0.999961	-0.18685	-0.298172	-0.307	-0.111322	-0.120149	-0.00882775	blue	M2 blue|0.641	0.00148023	0.641	DOWN	DOWN	TRUE
12944	CRLF3|ENSG00000176390	4.63865	0.00373973	0.980053	0.00148516	0.957799	0.779183	0.999995	0.687302	0.0596487	0.20653	0.0642232	0.146881	0.00457445	-0.142307	yellow	M4 yellow|0.5195	0.00148516	0.5195	UP	UP	TRUE
6626	|ENSG00000257511	10.7074	1.57068e-06	0.997421	0.00148628	1.454e-05	0.664974	0.0136589	0.00885074	-0.0302572	-0.210154	-0.629029	-0.179897	-0.598772	-0.418874	blue	M2 blue|0.4507	0.00148628	0.4507	DOWN	DOWN	TRUE
14176	ANKRD24|ENSG00000089847	5.74186	0.000884888	0.96988	0.00148644	0.0642441	0.811084	0.571663	0.826632	0.162862	0.488414	0.749751	0.325552	0.586889	0.261337	grey	grey|AllKmeAvg:0.0541	0.00148644	NA	UP	UP	TRUE
13604	ZHX3|ENSG00000174306	7.67018	7.30138e-05	0.947926	0.00149737	0.00178316	0.85802	0.19613	0.184411	-0.173612	-0.428452	-0.968686	-0.25484	-0.795074	-0.540234	pink	M8 pink|0.453	0.00149737	0.453	DOWN	DOWN	TRUE
4515	MFAP3L|ENSG00000198948	4.96323	0.00244561	0.503612	0.00150187	0.541401	0.99995	0.995637	0.992045	-0.818217	-0.787606	-0.648261	0.0306111	0.169956	0.139345	tan	M12 tan|0.5173	0.00150187	0.5173	DOWN	UP	FALSE
14730	CCR3|ENSG00000183625	6.37062	0.000390682	0.764708	0.0015055	0.0193881	0.983143	0.65151	0.566242	-0.799498	-1.10317	-1.99651	-0.303672	-1.19702	-0.893344	tan	M12 tan|0.7238	0.0015055	0.7238	DOWN	DOWN	TRUE
1952	RNF121|ENSG00000137522	4.60978	0.00388376	0.0362697	0.999946	0.0900064	0.0368336	0.00150777	0.101896	0.388384	-0.00274022	-0.278784	-0.391125	-0.667168	-0.276044	blue	M2 blue|0.575	0.00150777	0.575	DOWN	DOWN	TRUE
18493	NA|ENSG00000257742	7.76925	6.43007e-05	0.862683	0.986399	3.17315e-05	0.80669	0.00151666	7.73168e-05	0.172821	-0.0271882	-0.857318	-0.20001	-1.03014	-0.83013	blue	M2 blue|0.7911	0.00151666	0.7911	DOWN	DOWN	TRUE
7668	GNG2|ENSG00000186469	4.6463	0.00370243	0.996874	0.00151957	0.919809	0.674313	0.994099	0.76606	0.0539377	0.350529	0.137786	0.296591	0.0838486	-0.212743	green	M5 green|0.6207	0.00151957	0.6207	UP	UP	TRUE
6946	|ENSG00000261606	8.73207	1.88173e-05	0.00016363	0.0102562	0.971459	0.0108855	0.00152077	0.281389	1.44756	0.383401	-0.12277	-1.06416	-1.57033	-0.506171	grey	grey|AllKmeAvg:0.0058	0.00152077	NA	UP	DOWN	FALSE
19691	GOLT1B|ENSG00000111711	5.38889	0.00140224	0.937167	0.00152479	0.124391	0.875604	0.753198	0.937776	0.0943246	0.217199	0.296051	0.122874	0.201726	0.0788521	brown	M3 brown|0.6192	0.00152479	0.6192	UP	UP	TRUE
19727	NELFA|ENSG00000185049	4.7705	0.00314693	0.91509	0.00152773	0.496747	0.902915	0.976772	0.996657	0.121476	0.250368	0.217298	0.128892	0.0958224	-0.0330698	purple	M10 purple|0.8891	0.00152773	0.8891	UP	UP	TRUE
15253	OLA1P2|ENSG00000213671	4.78602	0.00308367	0.0893178	0.996991	0.0304273	0.110837	0.0015324	0.026377	0.816567	0.0255353	-0.796999	-0.791032	-1.61357	-0.822535	blue	M2 blue|0.4434	0.0015324	0.4434	UP	DOWN	FALSE
1660	CNTNAP2|ENSG00000174469	5.70224	0.00093177	0.999999	0.00153624	0.0853929	0.553512	0.405312	0.878567	-0.0177723	-1.9058	-2.79427	-1.88803	-2.7765	-0.88847	blue	M2 blue|0.5398	0.00153624	0.5398	DOWN	DOWN	TRUE
10548	PLPP1|ENSG00000067113	6.04488	0.000596467	0.705951	0.00154777	0.036877	0.993517	0.788256	0.705802	0.190639	0.237993	0.397962	0.0473541	0.207323	0.159969	yellow	M4 yellow|0.7281	0.00154777	0.7281	UP	UP	TRUE
3381	|ENSG00000224195	5.41669	0.00135225	0.290032	0.999907	0.00347166	0.286785	0.00154835	0.00444759	0.523028	-0.00678445	-0.85009	-0.529812	-1.37312	-0.843305	blue	M2 blue|0.5544	0.00154835	0.5544	DOWN	DOWN	TRUE
6269	|ENSG00000240919	6.19504	0.000490709	0.33324	0.001571	0.677137	0.985824	0.161746	0.0374187	-0.373471	-0.296367	0.205386	0.0771034	0.578856	0.501753	greenyellow	M11 greenyellow|0.6559	0.001571	0.6559	DOWN	UP	FALSE
3522	H1FX|ENSG00000184897	8.28165	3.33877e-05	0.804009	0.00157145	0.000601994	0.972654	0.232626	0.0981361	0.380613	0.565264	1.38536	0.184651	1.00475	0.820095	purple	M10 purple|0.6534	0.00157145	0.6534	UP	UP	TRUE
358	NPFF|ENSG00000139574	6.38296	0.00038448	0.907777	0.00157326	0.579144	0.194681	0.989921	0.0244903	-0.527703	1.05229	-0.830473	1.57999	-0.30277	-1.88276	grey	grey|AllKmeAvg:0.0585	0.00157326	NA	UP	DOWN	FALSE
3377	AGPAT2|ENSG00000169692	6.25577	0.000453491	0.237045	0.0015773	0.0594065	0.948169	0.998492	0.80715	0.73881	0.524042	0.818182	-0.214768	0.0793718	0.29414	black	M7 black|0.8692	0.0015773	0.8692	UP	UP	TRUE
5747	FCGR3B|ENSG00000162747	4.59079	0.0039815	0.989042	0.00159008	0.911549	0.742361	0.997771	0.782065	-0.261114	-1.10532	-0.452132	-0.844201	-0.191018	0.653183	tan	M12 tan|0.457	0.00159008	0.457	DOWN	DOWN	TRUE
21184	NA|ENSG00000272565	11.0357	1.04476e-06	0.932659	0.00159505	7.13152e-06	0.883712	0.02587	0.00520987	-0.123453	-0.276246	-0.858166	-0.152793	-0.734714	-0.581921	grey	grey|AllKmeAvg:0.0158	0.00159505	NA	DOWN	DOWN	TRUE
16277	CNNM4|ENSG00000158158	9.6309	6.03962e-06	0.903711	0.0200278	2.05836e-05	0.314295	0.00159525	0.00370883	0.12978	-0.201063	-0.753092	-0.330843	-0.882872	-0.552029	grey	grey|AllKmeAvg:-0.0293	0.00159525	NA	DOWN	DOWN	TRUE
5676	OTUB1|ENSG00000167770	5.38721	0.00140531	0.521184	0.00160233	0.172901	0.99999	0.993537	0.973023	0.232174	0.226959	0.288389	-0.00521443	0.056215	0.0614295	purple	M10 purple|0.638	0.00160233	0.638	UP	UP	TRUE
1072	|ENSG00000266680	5.28412	0.00160781	0.978515	0.00160771	0.876784	0.788986	0.848562	0.0942871	-0.109328	-0.366736	0.170244	-0.257408	0.279571	0.53698	grey	grey|AllKmeAvg:-0.0666	0.00160771	NA	DOWN	UP	FALSE
170	DLGAP4-AS1|ENSG00000232907	7.02074	0.000168434	0.59687	0.00161029	0.0062765	0.999761	0.637856	0.345228	-0.312488	-0.334524	-0.684124	-0.0220362	-0.371636	-0.3496	turquoise	M1 turquoise|0.4903	0.00161029	0.4903	DOWN	DOWN	TRUE
9049	|ENSG00000224745	6.23491	0.00046594	0.366611	0.00161516	0.0404728	0.991737	0.965989	0.723303	0.832635	0.684297	1.13319	-0.148337	0.300557	0.448895	purple	M10 purple|0.475	0.00161516	0.475	UP	UP	TRUE
3786	ALYREF|ENSG00000183684	11.2689	7.82818e-07	0.839304	0.00161862	4.89819e-06	0.959069	0.037304	0.00395645	0.129724	0.208356	0.658521	0.0786324	0.528798	0.450166	yellow	M4 yellow|0.6173	0.00161862	0.6173	UP	UP	TRUE
9180	HNRNPA3P10|ENSG00000257851	5.09013	0.00207167	0.928055	0.00161916	0.216195	0.890245	0.858813	0.988738	-0.126215	-0.275357	-0.330517	-0.149142	-0.204302	-0.0551597	greenyellow	M11 greenyellow|0.5771	0.00161916	0.5771	DOWN	DOWN	TRUE
20069	CDAN1|ENSG00000140326	5.27816	0.00162039	0.450834	0.00162173	0.249164	0.998928	0.999964	0.994956	-0.20198	-0.18214	-0.209907	0.01984	-0.00792757	-0.0277676	blue	M2 blue|0.4428	0.00162173	0.4428	DOWN	DOWN	TRUE
8769	|ENSG00000260000	6.22764	0.000470361	0.996607	0.00163224	0.442902	0.682236	0.655512	0.0131716	-0.0637874	-0.401112	0.371681	-0.337325	0.435468	0.772793	grey	grey|AllKmeAvg:0.0262	0.00163224	NA	DOWN	UP	FALSE
12835	|ENSG00000233712	6.59159	0.000293374	0.999742	0.00163539	0.0136209	0.605984	0.212908	0.486239	-0.0352282	-0.525477	-0.995588	-0.490249	-0.96036	-0.470111	blue	M2 blue|0.2771	0.00163539	0.2771	DOWN	DOWN	TRUE
10109	RPS27AP1|ENSG00000242692	5.40076	0.00138068	0.953664	0.0016374	0.962812	0.257907	0.999666	0.167583	0.167045	-0.427003	0.127886	-0.594047	-0.0391588	0.554888	greenyellow	M11 greenyellow|0.7976	0.0016374	0.7976	DOWN	DOWN	TRUE
19725	SCARNA21|ENSG00000252835	4.75539	0.0032098	0.827809	0.00164035	0.999997	0.964487	0.898568	0.374398	-0.851977	-1.32964	0.0175732	-0.477661	0.869551	1.34721	grey	grey|AllKmeAvg:-0.0299	0.00164035	NA	DOWN	UP	FALSE
14434	NBPF1|ENSG00000219481	6.21579	0.00047766	0.920423	0.00164154	0.022147	0.899801	0.500199	0.588494	-0.18628	-0.39117	-0.701399	-0.20489	-0.515118	-0.310229	blue	M2 blue|0.6374	0.00164154	0.6374	DOWN	DOWN	TRUE
5306	MRPL41|ENSG00000182154	4.81515	0.00296834	0.820493	0.00164192	0.418424	0.967475	0.988627	0.999845	0.442727	0.679348	0.647084	0.236621	0.204356	-0.0322645	salmon	M13 salmon|0.747	0.00164192	0.747	UP	UP	TRUE
23019	LINC01023|ENSG00000272523	8.19694	3.71999e-05	0.216176	0.00165553	0.0015974	0.932617	0.805808	0.169511	0.985773	0.678737	1.55907	-0.307036	0.573295	0.880331	purple	M10 purple|0.7534	0.00165553	0.7534	UP	UP	TRUE
20617	UBE3D|ENSG00000118420	7.04658	0.000162908	0.976996	0.00166066	0.00496832	0.795841	0.231242	0.306632	-0.079097	-0.258471	-0.541227	-0.179374	-0.46213	-0.282757	turquoise	M1 turquoise|0.3977	0.00166066	0.3977	DOWN	DOWN	TRUE
7820	HAUS1P2|ENSG00000224224	4.55586	0.00416782	0.0210566	0.999761	0.164651	0.0207666	0.00166536	0.187455	0.562817	-0.00610298	-0.332675	-0.56892	-0.895492	-0.326572	grey	grey|AllKmeAvg:0.0504	0.00166536	NA	DOWN	DOWN	TRUE
4180	|ENSG00000226329	4.7447	0.003255	0.99885	0.00166575	0.769174	0.459395	0.87445	0.92019	0.0347673	-0.314035	-0.188301	-0.348803	-0.223068	0.125735	grey	grey|AllKmeAvg:0.0375	0.00166575	NA	DOWN	DOWN	TRUE
8124	DUSP8P3|ENSG00000215097	5.51889	0.00118343	0.999669	0.00167837	0.122098	0.490556	0.41485	0.931754	-0.0107336	0.146964	0.202545	0.157697	0.213278	0.055581	grey	grey|AllKmeAvg:0.058	0.00167837	NA	UP	UP	TRUE
9961	RAB38|ENSG00000123892	5.35606	0.00146364	0.148939	0.00168189	0.833369	0.860885	0.667018	0.87441	0.88373	0.553984	0.290558	-0.329745	-0.593172	-0.263426	grey	grey|AllKmeAvg:0.0543	0.00168189	NA	UP	DOWN	FALSE
17785	TUBB8P12|ENSG00000173213	4.70982	0.00340706	0.0076127	0.98295	0.343744	0.0126066	0.00168753	0.274634	2.9232	0.119865	-1.24492	-2.80334	-4.16812	-1.36478	grey	grey|AllKmeAvg:0.0461	0.00168753	NA	UP	DOWN	FALSE
19494	CHCHD2|ENSG00000106153	5.2106	0.00176989	0.621455	0.00169041	0.202406	0.999368	0.986787	0.984179	0.229377	0.252488	0.309509	0.0231108	0.0801324	0.0570216	black	M7 black|0.6425	0.00169041	0.6425	UP	UP	TRUE
2291	KLB|ENSG00000134962	4.827	0.0029227	0.99787	0.00169835	0.99969	0.440209	0.99683	0.443874	0.0437138	-0.320584	-0.0189738	-0.364298	-0.0626876	0.30161	grey	grey|AllKmeAvg:-0.0906	0.00169835	NA	DOWN	DOWN	TRUE
22640	RECK|ENSG00000122707	5.47196	0.00125814	0.11705	0.0017007	0.834229	0.805894	0.61	0.874241	-0.680282	-0.404723	-0.21201	0.275559	0.468272	0.192713	blue	M2 blue|0.3196	0.0017007	0.3196	DOWN	UP	FALSE
14217	KCTD5|ENSG00000167977	4.77371	0.00313377	0.977159	0.00170074	0.426741	0.796579	0.904718	0.999778	0.0935646	0.305955	0.289526	0.21239	0.195962	-0.0164285	yellow	M4 yellow|0.6643	0.00170074	0.6643	UP	UP	TRUE
15086	AOC2|ENSG00000131480	4.65208	0.00367454	0.840269	0.00170216	0.589795	0.959766	0.998254	0.986027	0.212294	0.340501	0.26678	0.128207	0.0544865	-0.073721	brown	M3 brown|0.3914	0.00170216	0.3914	UP	UP	TRUE
16002	|ENSG00000262319	5.68282	0.000955657	0.224678	0.369638	0.00717683	0.0664916	0.00172193	0.0602076	0.787291	-0.240575	-1.10881	-1.02787	-1.8961	-0.868231	pink	M8 pink|0.7072	0.00172193	0.7072	DOWN	DOWN	TRUE
10989	C8orf37|ENSG00000156172	9.8781	4.42679e-06	0.985304	0.00173075	7.46066e-05	0.346009	0.0076952	0.0255306	0.0883805	-0.33615	-0.938821	-0.42453	-1.0272	-0.602671	blue	M2 blue|0.7626	0.00173075	0.7626	DOWN	DOWN	TRUE
3457	DACT3-AS1|ENSG00000245598	6.63023	0.000279052	0.722738	0.00173089	0.0617055	0.0899088	0.0647393	0.809146	0.387555	-0.492599	-0.769848	-0.880154	-1.1574	-0.277249	blue	M2 blue|0.3443	0.00173089	0.3443	DOWN	DOWN	TRUE
7618	ROMO1|ENSG00000125995	9.47738	7.32793e-06	0.386842	0.001733	0.000114617	0.993931	0.367534	0.0338443	0.368909	0.308392	0.841597	-0.0605167	0.472688	0.533204	black	M7 black|0.6705	0.001733	0.6705	UP	UP	TRUE
12162	COL4A3|ENSG00000169031	7.02163	0.000168241	0.914207	0.00173831	0.00473417	0.908609	0.318974	0.296709	-0.562776	-1.14428	-2.41473	-0.581502	-1.85195	-1.27045	grey	grey|AllKmeAvg:-0.0097	0.00173831	NA	DOWN	DOWN	TRUE
13020	SLC4A8|ENSG00000050438	4.89221	0.00268367	0.999879	0.00174881	0.377571	0.597666	0.746824	1	-0.0515144	-0.984054	-0.985228	-0.932539	-0.933713	-0.00117416	grey	grey|AllKmeAvg:-0.0221	0.00174881	NA	DOWN	DOWN	TRUE
11370	PICART1|ENSG00000246640	5.96515	0.000661641	0.471765	0.00175258	0.0506892	0.999411	0.945438	0.766784	-0.239428	-0.21973	-0.35435	0.0196984	-0.114922	-0.13462	blue	M2 blue|0.6147	0.00175258	0.6147	DOWN	DOWN	TRUE
22963	DSN1|ENSG00000149636	9.03607	1.27972e-05	0.307131	0.00176118	0.000274716	0.977238	0.523605	0.0588558	-0.282705	-0.215959	-0.561004	0.0667464	-0.278299	-0.345045	blue	M2 blue|0.3984	0.00176118	0.3984	DOWN	DOWN	TRUE
16280	BEND5|ENSG00000162373	5.33728	0.00149998	0.647125	0.00176757	0.885045	0.998627	0.492369	0.101203	-0.229226	-0.260223	0.118467	-0.030997	0.347693	0.37869	magenta	M9 magenta|0.4589	0.00176757	0.4589	DOWN	UP	FALSE
18850	CD82|ENSG00000085117	7.57261	8.27583e-05	0.854525	0.576723	4.63914e-05	0.595421	0.00177517	0.000557112	0.295193	-0.170782	-1.4047	-0.465975	-1.69989	-1.23392	turquoise	M1 turquoise|0.6318	0.00177517	0.6318	DOWN	DOWN	TRUE
16146	MMP23A|ENSG00000215914	5.10883	0.00202165	0.404635	0.00177665	0.363714	0.995683	0.998356	0.999992	0.62019	0.527728	0.537161	-0.0924616	-0.0830285	0.00943311	salmon	M13 salmon|0.7513	0.00177665	0.7513	UP	DOWN	FALSE
9933	PRR7|ENSG00000131188	6.20057	0.000487194	0.194605	0.00178197	0.0695679	0.911977	0.999983	0.831692	1.57948	1.05155	1.61517	-0.52793	0.035689	0.563619	purple	M10 purple|0.9107	0.00178197	0.9107	UP	UP	TRUE
7941	NEDD1|ENSG00000139350	6.80238	0.000223329	1	0.00178322	0.00902584	0.555144	0.155506	0.400992	1.90048e-05	0.260027	0.517497	0.260008	0.517478	0.25747	yellow	M4 yellow|0.7836	0.00178322	0.7836	UP	UP	TRUE
13644	|ENSG00000226084	4.50183	0.00447331	0.982107	0.00178503	0.913477	0.781454	0.999128	0.786743	-0.0597191	-0.211744	-0.0866606	-0.152025	-0.0269415	0.125083	magenta	M9 magenta|0.8724	0.00178503	0.8724	DOWN	DOWN	TRUE
18780	IL6ST|ENSG00000134352	6.85075	0.00020979	0.695348	0.504582	0.000204514	0.392216	0.00179481	0.00242626	-0.380789	0.175812	1.22469	0.556601	1.60548	1.04888	brown	M3 brown|0.7596	0.00179481	0.7596	UP	UP	TRUE
22832	|ENSG00000269680	10.0066	3.7678e-06	0.993273	0.00180505	5.34901e-05	0.393589	0.00803131	0.0201464	0.0677971	-0.33565	-0.956912	-0.403447	-1.02471	-0.621262	blue	M2 blue|0.6673	0.00180505	0.6673	DOWN	DOWN	TRUE
3300	RASAL1|ENSG00000111344	10.486	2.0693e-06	0.210934	0.00181021	3.28971e-05	0.925689	0.420775	0.0144686	1.87495	1.27367	3.72186	-0.601281	1.84691	2.4482	grey	grey|AllKmeAvg:0.0758	0.00181021	NA	UP	UP	TRUE
13573	RPL13AP20|ENSG00000234498	4.51	0.00442573	0.915346	0.00181504	0.756861	0.909016	0.999154	0.930566	-0.122068	-0.248615	-0.153429	-0.126547	-0.0313609	0.0951858	greenyellow	M11 greenyellow|0.8578	0.00181504	0.8578	DOWN	DOWN	TRUE
24548	NA|ENSG00000197723	4.8532	0.00282421	0.371687	0.00182501	0.834705	0.991464	0.883413	0.877466	0.439201	0.35964	0.18919	-0.079561	-0.250011	-0.17045	purple	M10 purple|0.397	0.00182501	0.397	UP	DOWN	FALSE
23629	MAIP1|ENSG00000162972	6.86801	0.000205163	0.463702	0.00182518	0.00872333	0.999118	0.779335	0.393231	0.40107	0.363632	0.727429	-0.037438	0.326359	0.363797	purple	M10 purple|0.6894	0.00182518	0.6894	UP	UP	TRUE
24340	|ENSG00000261889	6.9795	0.000177644	0.649638	0.261581	0.000302165	0.271624	0.00183207	0.0063579	-0.349619	0.198687	1.02889	0.548306	1.37851	0.830201	grey	grey|AllKmeAvg:0.0533	0.00183207	NA	UP	UP	TRUE
9718	FAM241B|ENSG00000171224	7.25356	0.000124753	0.373102	0.00183872	0.00505183	0.991614	0.78566	0.302953	1.42595	1.1688	2.46277	-0.257152	1.03682	1.29397	grey	grey|AllKmeAvg:0.0451	0.00183872	NA	UP	UP	TRUE
5399	|ENSG00000228506	4.58162	0.00402957	0.999027	0.00184578	0.992576	0.644992	0.999869	0.5618	-0.0316068	-0.29961	-0.051896	-0.268003	-0.0202892	0.247714	grey	grey|AllKmeAvg:-0.0793	0.00184578	NA	DOWN	DOWN	TRUE
4905	|ENSG00000251364	7.81874	6.03481e-05	0.996729	0.00186949	0.00125128	0.688997	0.0971964	0.14342	-0.0630096	-0.397018	-0.937179	-0.334008	-0.874169	-0.540161	blue	M2 blue|0.48	0.00186949	0.48	DOWN	DOWN	TRUE
16563	RPL21P3|ENSG00000225419	4.93457	0.00253903	0.98276	0.00187349	0.999865	0.339755	0.994702	0.355486	0.098696	-0.353148	0.0159508	-0.451844	-0.0827452	0.369099	greenyellow	M11 greenyellow|0.7849	0.00187349	0.7849	DOWN	DOWN	TRUE
19607	HNRNPA3P12|ENSG00000219102	4.83838	0.0028795	0.534236	0.00188195	0.480056	0.999994	0.999253	0.998546	-0.219826	-0.215537	-0.193677	0.00428858	0.0261491	0.0218605	greenyellow	M11 greenyellow|0.4834	0.00188195	0.4834	DOWN	UP	FALSE
3969	RPS6|ENSG00000137154	4.45362	0.00476485	0.933137	0.00189463	0.943841	0.89011	0.999573	0.737153	-0.0933492	-0.206707	-0.0725349	-0.113358	0.0208143	0.134172	magenta	M9 magenta|0.9199	0.00189463	0.9199	DOWN	UP	FALSE
10833	RBMX|ENSG00000147274	5.41053	0.00136317	0.365185	0.00189698	0.941893	0.990061	0.341305	0.146668	-0.197343	-0.159961	0.0568333	0.0373818	0.254176	0.216794	grey	grey|AllKmeAvg:0.0388	0.00189698	NA	DOWN	UP	FALSE
9	|ENSG00000224646	4.92522	0.00257027	0.301221	0.00189899	0.859364	0.974014	0.818294	0.856831	-0.856208	-0.645931	-0.31969	0.210277	0.536518	0.326241	greenyellow	M11 greenyellow|0.6731	0.00189899	0.6731	DOWN	UP	FALSE
21816	DNAAF2|ENSG00000165506	7.47594	9.37054e-05	0.485214	0.00189934	0.00270106	0.999591	0.622444	0.218238	0.420154	0.389078	0.866878	-0.0310759	0.446724	0.4778	purple	M10 purple|0.6938	0.00189934	0.6938	UP	UP	TRUE
2233	HOMER3|ENSG00000051128	6.40454	0.000373864	0.819637	0.00190114	0.0135573	0.970655	0.549614	0.474086	-0.898808	-1.36124	-2.61011	-0.462433	-1.7113	-1.24887	blue	M2 blue|0.3341	0.00190114	0.3341	DOWN	DOWN	TRUE
11340	FIGNL1|ENSG00000132436	4.52148	0.00435974	0.99779	0.00190608	0.776501	0.67437	0.962987	0.921298	-0.048266	-0.346508	-0.207062	-0.298242	-0.158796	0.139446	turquoise	M1 turquoise|0.6229	0.00190608	0.6229	DOWN	DOWN	TRUE
4132	RRP8|ENSG00000132275	4.6075	0.00389537	0.884685	0.00190851	0.999997	0.937012	0.941166	0.408458	0.112507	0.203149	0.00260706	0.090642	-0.1099	-0.200542	yellow	M4 yellow|0.3827	0.00190851	0.3827	UP	DOWN	FALSE
21355	ABCA9|ENSG00000154258	5.04493	0.00219779	0.9056	0.00191213	0.189969	0.920265	0.862071	0.977376	0.314309	0.612164	0.770106	0.297855	0.455797	0.157942	grey	grey|AllKmeAvg:0.0183	0.00191213	NA	UP	UP	TRUE
22722	NA|ENSG00000226381	5.49366	0.00122303	0.106296	0.0019128	0.67261	0.776422	0.706123	0.967782	1.02293	0.591714	0.418958	-0.431213	-0.603969	-0.172757	grey	grey|AllKmeAvg:0.0516	0.0019128	NA	UP	DOWN	FALSE
569	|ENSG00000225963	10.6283	1.7331e-06	0.999991	0.249069	5.33378e-07	0.91997	0.00191641	3.08748e-05	-0.00853279	-0.195397	-1.33944	-0.186864	-1.33091	-1.14405	blue	M2 blue|0.7155	0.00191641	0.7155	DOWN	DOWN	TRUE
13700	JUND|ENSG00000130522	7.94991	5.10154e-05	0.537444	0.00191887	0.00109029	0.999996	0.474985	0.131664	0.725813	0.713275	1.7039	-0.0125381	0.978088	0.990626	purple	M10 purple|0.8345	0.00191887	0.8345	UP	UP	TRUE
13157	APBB2|ENSG00000163697	7.79314	6.23614e-05	0.360257	0.00193338	0.00188468	0.989004	0.685926	0.178881	1.01566	0.817587	1.87664	-0.198071	0.860987	1.05906	brown	M3 brown|0.4521	0.00193338	0.4521	UP	UP	TRUE
11388	|ENSG00000232454	4.57374	0.00407137	0.623536	0.00193463	0.899931	0.999516	0.957837	0.811208	0.446783	0.488079	0.212257	0.0412968	-0.234525	-0.275822	grey	grey|AllKmeAvg:0.0327	0.00193463	NA	UP	DOWN	FALSE
4208	SERPINF1|ENSG00000132386	5.09925	0.00204713	0.512603	0.00194034	0.256096	0.999909	0.999442	0.994554	0.597336	0.569789	0.660169	-0.0275468	0.0628333	0.0903801	grey	grey|AllKmeAvg:0.0447	0.00194034	NA	UP	UP	TRUE
13539	|ENSG00000246090	5.11465	0.00200634	0.629112	0.00194234	0.946594	0.999398	0.55295	0.152792	-0.38402	-0.422475	0.145865	-0.0384547	0.529885	0.568339	blue	M2 blue|0.4205	0.00194234	0.4205	DOWN	UP	FALSE
968	|ENSG00000269888	4.43792	0.00486382	0.950205	0.00195101	0.955896	0.866057	0.99975	0.712028	-0.207635	-0.510378	-0.16459	-0.302743	0.0430453	0.345788	greenyellow	M11 greenyellow|0.908	0.00195101	0.908	DOWN	UP	FALSE
1846	ADD3|ENSG00000148700	7.92987	5.23411e-05	0.998988	0.00195856	0.00103038	0.649894	0.0788284	0.126757	-0.0507108	-0.47222	-1.13439	-0.421509	-1.08368	-0.662167	blue	M2 blue|0.4033	0.00195856	0.4033	DOWN	DOWN	TRUE
24376	ZFAND3|ENSG00000156639	5.53944	0.00115212	0.964178	0.00195966	0.0676615	0.838984	0.5948	0.820328	0.0749756	0.207146	0.321981	0.132171	0.247005	0.114835	green	M5 green|0.4956	0.00195966	0.4956	UP	UP	TRUE
24430	|ENSG00000273162	6.83869	0.000213087	0.697701	0.00198244	0.0384879	0.0842752	0.04374	0.69724	0.28826	-0.348734	-0.590732	-0.636994	-0.878992	-0.241998	turquoise	M1 turquoise|0.5624	0.00198244	0.5624	DOWN	DOWN	TRUE
8798	RHOH|ENSG00000168421	7.95117	5.09331e-05	0.645627	0.00200176	0.000933171	0.99898	0.378	0.118971	0.239137	0.268344	0.650233	0.0292067	0.411096	0.381889	brown	M3 brown|0.3081	0.00200176	0.3081	UP	UP	TRUE
14594	NA|ENSG00000240524	4.87139	0.00275778	0.620106	0.00201266	0.341803	0.999628	0.999081	0.999794	1.44653	1.56837	1.6515	0.121838	0.204972	0.0831345	salmon	M13 salmon|0.9679	0.00201266	0.9679	UP	UP	TRUE
5737	VN2R19P|ENSG00000235974	4.54546	0.00422498	0.803602	0.00201748	0.604498	0.977067	0.999675	0.985755	-0.389678	-0.567321	-0.442055	-0.177643	-0.0523768	0.125266	grey	grey|AllKmeAvg:-0.0453	0.00201748	NA	DOWN	DOWN	TRUE
15193	NSG2|ENSG00000170091	4.98887	0.00236495	0.986084	0.00204475	0.205892	0.771997	0.736741	0.982295	0.118755	0.45437	0.562613	0.335615	0.443857	0.108243	grey	grey|AllKmeAvg:0.0269	0.00204475	NA	UP	UP	TRUE
19345	PCBP1|ENSG00000169564	4.63808	0.0037425	0.939401	0.00205364	0.425843	0.88496	0.947364	0.999919	0.125293	0.285773	0.274644	0.16048	0.149351	-0.0111295	black	M7 black|0.7942	0.00205364	0.7942	UP	UP	TRUE
14232	RAB8B|ENSG00000166128	5.86604	0.000752742	0.856412	0.00206982	0.129184	0.160971	0.163069	0.931837	-0.177451	0.292454	0.404802	0.469905	0.582253	0.112349	yellow	M4 yellow|0.676	0.00206982	0.676	UP	UP	TRUE
18615	RPL22P2|ENSG00000241081	4.49022	0.00454183	0.746476	0.00207093	0.736865	0.990324	0.999264	0.945273	-0.409893	-0.534513	-0.344904	-0.12462	0.064989	0.189609	greenyellow	M11 greenyellow|0.851	0.00207093	0.851	DOWN	UP	FALSE
1100	|ENSG00000259238	5.72909	0.000899733	0.29565	0.00208321	0.101702	0.970288	0.999465	0.894006	1.91694	1.4267	2.07297	-0.490247	0.156027	0.646274	salmon	M13 salmon|0.8856	0.00208321	0.8856	UP	UP	TRUE
20683	SMG9|ENSG00000105771	5.8173	0.000802069	0.51754	0.872442	0.000984266	0.362635	0.00209143	0.00376481	0.215499	-0.0430695	-0.497878	-0.258568	-0.713377	-0.454809	turquoise	M1 turquoise|0.6408	0.00209143	0.6408	DOWN	DOWN	TRUE
18907	ZNF860|ENSG00000197385	7.64136	7.57652e-05	0.86773	0.353103	5.40262e-05	0.529608	0.00209677	0.00115626	0.294697	-0.228147	-1.44425	-0.522844	-1.73895	-1.21611	blue	M2 blue|0.8598	0.00209677	0.8598	DOWN	DOWN	TRUE
7133	ATP1A1|ENSG00000163399	7.12378	0.000147468	0.939762	0.00210649	0.00825142	0.246257	0.0515132	0.373537	-0.0918441	0.20952	0.426127	0.301364	0.517971	0.216607	yellow	M4 yellow|0.6429	0.00210649	0.6429	UP	UP	TRUE
23745	IGLV9-49|ENSG00000223350	4.41089	0.00503901	0.902707	0.00210974	0.980934	0.926103	0.991149	0.638218	-0.458906	-0.876989	-0.212029	-0.418083	0.246877	0.66496	grey	grey|AllKmeAvg:0.0358	0.00210974	NA	DOWN	UP	FALSE
3185	SELENOO|ENSG00000073169	4.4844	0.00457662	0.695897	0.00211086	0.799863	0.996392	0.993168	0.910832	0.279274	0.335306	0.192838	0.0560319	-0.0864356	-0.142468	purple	M10 purple|0.847	0.00211086	0.847	UP	DOWN	FALSE
13819	PCF11|ENSG00000165494	4.64161	0.00372524	0.999497	0.00211784	0.999632	0.636484	0.99865	0.348165	-0.0141669	-0.165694	0.0105643	-0.151527	0.0247312	0.176258	grey	grey|AllKmeAvg:0.0145	0.00211784	NA	DOWN	UP	FALSE
10104	|ENSG00000268947	7.67482	7.25804e-05	0.999956	0.00212132	0.0015639	0.59748	0.0792535	0.157596	-0.0146199	-0.385652	-0.904313	-0.371032	-0.889693	-0.51866	blue	M2 blue|0.4038	0.00212132	0.4038	DOWN	DOWN	TRUE
11710	BCL2L2-PABPN1|ENSG00000258643	4.51042	0.00442328	0.675233	0.00212713	0.741802	0.99783	0.995852	0.943873	0.958216	1.11537	0.715252	0.157152	-0.242964	-0.400116	salmon	M13 salmon|0.6638	0.00212713	0.6638	UP	DOWN	FALSE
5913	KLHL34|ENSG00000185915	6.5639	0.000304086	0.00145297	0.353631	0.759342	0.000171015	0.00212843	0.993859	0.62875	-0.100562	-0.137288	-0.729312	-0.766038	-0.036726	grey	grey|AllKmeAvg:0.0331	0.00212843	NA	DOWN	DOWN	TRUE
16077	RPL24P4|ENSG00000181524	4.47553	0.00463009	0.841441	0.00213726	0.997547	0.964282	0.950679	0.519087	-0.187351	-0.296143	-0.0356837	-0.108792	0.151667	0.260459	greenyellow	M11 greenyellow|0.9354	0.00213726	0.9354	DOWN	UP	FALSE
2236	|ENSG00000229503	4.49013	0.00454236	0.806234	0.00214685	0.997798	0.977282	0.933717	0.515225	-0.163196	-0.237763	-0.0276392	-0.0745667	0.135557	0.210124	greenyellow	M11 greenyellow|0.8053	0.00214685	0.8053	DOWN	UP	FALSE
12698	|ENSG00000231414	4.39897	0.00511833	0.99326	0.00214693	0.849327	0.732039	0.988465	0.873029	-0.0915664	-0.446994	-0.229494	-0.355428	-0.137928	0.2175	greenyellow	M11 greenyellow|0.8899	0.00214693	0.8899	DOWN	DOWN	TRUE
21359	|ENSG00000232311	6.49732	0.000331486	0.682144	0.609192	0.000310948	0.414143	0.00216039	0.00271868	0.528294	-0.210871	-1.62488	-0.739164	-2.15318	-1.41401	blue	M2 blue|0.7537	0.00216039	0.7537	DOWN	DOWN	TRUE
12501	|ENSG00000268189	5.23135	0.00172256	0.506029	0.00216083	0.1674	0.999784	0.994141	0.962716	0.688705	0.646561	0.847204	-0.0421437	0.158499	0.200643	salmon	M13 salmon|0.8545	0.00216083	0.8545	UP	UP	TRUE
18785	CENPL|ENSG00000120334	5.7488	0.000876918	0.908183	0.00216253	0.551137	0.922115	0.497246	0.0241424	-0.161751	-0.315299	0.263777	-0.153547	0.425528	0.579075	red	M6 red|0.5949	0.00216253	0.5949	DOWN	UP	FALSE
19750	RPL17|ENSG00000265681	4.3867	0.00520119	0.986359	0.00216351	0.823846	0.773893	0.990767	0.894745	-0.0523969	-0.200966	-0.109904	-0.148569	-0.0575066	0.0910625	magenta	M9 magenta|0.7462	0.00216351	0.7462	DOWN	DOWN	TRUE
24347	UBAP1|ENSG00000165006	8.35978	3.0221e-05	0.742313	0.0252546	0.000192495	0.183602	0.00216493	0.0174226	-0.199501	0.202541	0.693948	0.402042	0.893449	0.491407	yellow	M4 yellow|0.8567	0.00216493	0.8567	UP	UP	TRUE
2363	GAS8-AS1|ENSG00000221819	5.44698	0.00129985	0.817488	0.00217132	0.0733542	0.973857	0.798636	0.83046	0.333085	0.496874	0.768089	0.163789	0.435003	0.271215	grey	grey|AllKmeAvg:-0.0029	0.00217132	NA	UP	UP	TRUE
5369	|ENSG00000272236	5.31923	0.00153575	0.967191	0.00217326	0.206061	0.29997	0.345933	0.981315	0.219135	-0.619486	-0.770555	-0.838621	-0.98969	-0.151069	blue	M2 blue|0.5079	0.00217326	0.5079	DOWN	DOWN	TRUE
21000	EDRF1|ENSG00000107938	6.88559	0.000200556	0.996129	0.00218171	0.0053709	0.705891	0.17943	0.301701	-0.0325612	-0.191531	-0.406712	-0.15897	-0.374151	-0.215181	blue	M2 blue|0.6493	0.00218171	0.6493	DOWN	DOWN	TRUE
19259	ATF7|ENSG00000170653	5.281	0.00161438	0.0661639	0.439146	0.0669658	0.222652	0.0021852	0.0122461	0.402776	0.0880344	-0.332787	-0.314742	-0.735563	-0.420821	turquoise	M1 turquoise|0.4198	0.0021852	0.4198	UP	DOWN	FALSE
13805	|ENSG00000258377	4.72152	0.00335528	0.950913	0.00219323	0.318861	0.870079	0.894299	0.99909	0.129043	0.315934	0.343649	0.186891	0.214606	0.0277146	yellow	M4 yellow|0.5614	0.00219323	0.5614	UP	UP	TRUE
2905	TRIM72|ENSG00000177238	7.07653	0.000156735	0.00533322	0.00219878	0.604037	0.181509	0.251068	0.987058	0.823273	0.320563	0.251613	-0.502711	-0.57166	-0.0689493	purple	M10 purple|0.4314	0.00219878	0.4314	UP	DOWN	FALSE
6913	IGHA2|ENSG00000211890	5.1739	0.00185683	0.213366	0.00222026	0.468296	0.920846	0.93468	0.999369	-1.31369	-0.881128	-0.812687	0.432566	0.501008	0.0684419	grey	grey|AllKmeAvg:0.0735	0.00222026	NA	DOWN	UP	FALSE
15746	|ENSG00000239246	4.51835	0.00437762	0.909738	0.00222243	0.999988	0.921628	0.945823	0.389078	-0.157409	-0.308138	0.00632319	-0.15073	0.163732	0.314461	greenyellow	M11 greenyellow|0.9311	0.00222243	0.9311	DOWN	UP	FALSE
8403	EPN1|ENSG00000063245	5.07791	0.00210505	0.231763	0.00222718	0.541013	0.934854	0.921481	0.995409	0.535026	0.367172	0.311608	-0.167855	-0.223419	-0.055564	purple	M10 purple|0.8178	0.00222718	0.8178	UP	DOWN	FALSE
22325	IMPA1|ENSG00000133731	5.51206	0.00119401	0.997666	0.00223054	0.0940639	0.453417	0.33198	0.876793	-0.0400167	0.278655	0.413078	0.318671	0.453095	0.134424	yellow	M4 yellow|0.5769	0.00223054	0.5769	UP	UP	TRUE
3631	IGKV1-9|ENSG00000241755	4.58254	0.00402476	0.727813	0.00223316	0.504585	0.993564	0.999709	0.997999	-1.18553	-1.48965	-1.31919	-0.304115	-0.13366	0.170455	grey	grey|AllKmeAvg:0.0083	0.00223316	NA	DOWN	DOWN	TRUE
17405	WDR66|ENSG00000158023	5.35019	0.00147489	0.510651	0.00223464	0.123522	0.999812	0.984409	0.922257	0.863583	0.812907	1.14263	-0.0506751	0.279045	0.32972	grey	grey|AllKmeAvg:0.0539	0.00223464	NA	UP	UP	TRUE
12217	|ENSG00000228205	4.38778	0.00519387	0.980421	0.00224129	0.989629	0.800216	0.999608	0.597776	-0.0760981	-0.256968	-0.0506367	-0.18087	0.0254615	0.206332	greenyellow	M11 greenyellow|0.7617	0.00224129	0.7617	DOWN	UP	FALSE
22380	|ENSG00000226332	5.21909	0.00175037	0.137985	0.00225102	0.946706	0.829881	0.525577	0.743367	0.423676	0.255322	0.0891057	-0.168355	-0.33457	-0.166216	black	M7 black|0.3304	0.00225102	0.3304	UP	DOWN	FALSE
9636	IGKV1-12|ENSG00000243290	4.34016	0.00552805	0.979216	0.00226279	0.862663	0.804955	0.997077	0.863244	-0.379993	-1.25593	-0.624317	-0.875939	-0.244323	0.631616	grey	grey|AllKmeAvg:0.0267	0.00226279	NA	DOWN	DOWN	TRUE
15163	MRPL53|ENSG00000204822	5.66318	0.000980434	0.544209	0.00226728	0.0606238	0.999991	0.932107	0.787977	0.368716	0.360532	0.576971	-0.00818444	0.208254	0.216439	black	M7 black|0.7955	0.00226728	0.7955	UP	UP	TRUE
13822	TBX19|ENSG00000143178	9.03053	1.28873e-05	0.986481	0.997302	6.27383e-06	0.993383	0.0022703	5.77315e-06	0.0629266	0.0131605	-0.774161	-0.0497661	-0.837088	-0.787321	blue	M2 blue|0.4455	0.0022703	0.4455	UP	DOWN	FALSE
4944	NRARP|ENSG00000198435	4.75385	0.00321629	0.563575	0.00227244	0.415033	1	0.999997	0.99999	0.592998	0.593323	0.581665	0.000324413	-0.0113332	-0.0116576	grey	grey|AllKmeAvg:0.0391	0.00227244	NA	UP	DOWN	FALSE
22609	|ENSG00000261529	6.41019	0.000371136	0.434513	0.00228565	0.0169569	0.996916	0.869813	0.505915	0.559105	0.482199	0.915065	-0.0769059	0.355959	0.432865	red	M6 red|0.5074	0.00228565	0.5074	UP	UP	TRUE
11478	PDRG1|ENSG00000088356	7.96577	4.99907e-05	0.94627	0.62577	2.00642e-05	0.763045	0.00228619	0.000232431	-0.102863	0.0811995	0.74052	0.184063	0.843383	0.659321	yellow	M4 yellow|0.6567	0.00228619	0.6567	UP	UP	TRUE
3480	|ENSG00000262488	6.48907	0.000335054	0.99796	0.00228809	0.0142456	0.459991	0.141531	0.470143	0.10011	-0.727906	-1.40845	-0.828016	-1.50856	-0.680545	blue	M2 blue|0.3893	0.00228809	0.3893	DOWN	DOWN	TRUE
17872	CEACAM19|ENSG00000186567	8.8198	1.68337e-05	0.862604	0.0247101	6.76125e-05	0.278423	0.00229586	0.0081724	-0.76066	1.00275	3.6304	1.76341	4.39106	2.62765	grey	grey|AllKmeAvg:0.0256	0.00229586	NA	UP	UP	TRUE
10797	|ENSG00000258181	4.73772	0.00328489	0.180276	0.997117	0.0161523	0.214686	0.00229692	0.0140271	1.81112	0.0647624	-2.21336	-1.74636	-4.02448	-2.27812	blue	M2 blue|0.381	0.00229692	0.381	UP	DOWN	FALSE
20405	EEF1A1P38|ENSG00000261557	4.46384	0.00470148	0.827948	0.00230097	0.581871	0.971214	0.998591	0.991079	-0.317377	-0.482698	-0.390946	-0.165321	-0.0735684	0.0917522	greenyellow	M11 greenyellow|0.8513	0.00230097	0.8513	DOWN	DOWN	TRUE
5401	OSTCP1|ENSG00000243775	6.48364	0.000337417	0.930797	0.0023026	0.0092766	0.900776	0.371397	0.388058	-0.181956	-0.39187	-0.793353	-0.209914	-0.611397	-0.401483	grey	grey|AllKmeAvg:-0.0926	0.0023026	NA	DOWN	DOWN	TRUE
2799	|ENSG00000267954	5.14076	0.00193902	0.984265	0.00230759	0.126963	0.786865	0.648486	0.925079	-0.151988	-0.55219	-0.77369	-0.400202	-0.621701	-0.2215	turquoise	M1 turquoise|0.6635	0.00230759	0.6635	DOWN	DOWN	TRUE
24205	LDOC1|ENSG00000182195	11.3919	6.72509e-07	0.99236	0.00265869	4.6422e-06	0.409603	0.00230944	0.0030966	-0.341304	1.56976	5.16874	1.91106	5.51005	3.59898	black	M7 black|0.3761	0.00230944	0.3761	UP	UP	TRUE
1164	TLE1P1|ENSG00000228158	6.82065	0.000218115	0.962175	0.00231609	0.00511954	0.851405	0.261269	0.290983	0.242455	0.648565	1.38971	0.40611	1.14726	0.741146	grey	grey|AllKmeAvg:0.0473	0.00231609	NA	UP	UP	TRUE
56	TM7SF3|ENSG00000064115	5.30322	0.00156821	0.399253	0.986098	0.00269949	0.33883	0.00232527	0.00522108	0.276585	-0.0218524	-0.51863	-0.298438	-0.795216	-0.496778	turquoise	M1 turquoise|0.6154	0.00232527	0.6154	DOWN	DOWN	TRUE
6137	RPP25|ENSG00000178718	5.2046	0.00178382	0.341227	0.00233141	0.236467	0.982648	0.999765	0.98911	1.34724	1.04637	1.2595	-0.300866	-0.0877363	0.213129	turquoise	M1 turquoise|0.6033	0.00233141	0.6033	UP	DOWN	FALSE
11179	CLEC17A|ENSG00000187912	7.58471	8.14818e-05	0.839037	0.201444	9.2036e-05	0.420634	0.0023636	0.00296398	0.201276	-0.172526	-0.887686	-0.373802	-1.08896	-0.71516	turquoise	M1 turquoise|0.6933	0.0023636	0.6933	DOWN	DOWN	TRUE
5234	CCDC85B|ENSG00000175602	5.09852	0.0020491	0.271356	0.00238247	0.378058	0.956694	0.98065	0.999979	1.43038	1.0241	1.0497	-0.406287	-0.38068	0.0256071	salmon	M13 salmon|0.9441	0.00238247	0.9441	UP	DOWN	FALSE
8477	BTBD19|ENSG00000222009	4.66135	0.00363023	0.379796	0.00239977	0.864565	0.990251	0.870397	0.864597	0.740008	0.598485	0.297269	-0.141523	-0.442739	-0.301215	turquoise	M1 turquoise|0.3868	0.00239977	0.3868	UP	DOWN	FALSE
19528	POM121L9P|ENSG00000128262	8.5254	2.44727e-05	0.817028	0.00242221	0.0010505	0.14083	0.00823454	0.121139	-0.478434	0.706826	1.72415	1.18526	2.20259	1.01733	grey	grey|AllKmeAvg:0.016	0.00242221	NA	UP	UP	TRUE
313	MFSD14B|ENSG00000148110	4.80574	0.00300513	0.999992	0.0024242	0.966425	0.592821	0.987549	0.190511	0.0055505	0.252198	-0.0751046	0.246648	-0.0806551	-0.327303	yellow	M4 yellow|0.6142	0.0024242	0.6142	UP	DOWN	FALSE
10732	FAF2|ENSG00000113194	6.15487	0.000516998	0.52312	0.335478	0.00119928	0.209	0.00242826	0.0158558	-0.255851	0.114036	0.586624	0.369887	0.842475	0.472588	brown	M3 brown|0.8878	0.00242826	0.8878	UP	UP	TRUE
15305	RBM43|ENSG00000184898	5.06511	0.00214058	0.795208	0.00243369	0.86337	0.982261	0.597838	0.0987404	-0.222726	-0.314018	0.156685	-0.0912916	0.379411	0.470703	grey	grey|AllKmeAvg:0.0062	0.00243369	NA	DOWN	UP	FALSE
12823	AHRR|ENSG00000063438	4.63666	0.00374948	0.971232	0.00245983	0.984285	0.833144	0.935676	0.233865	0.145336	0.426069	-0.0975378	0.280733	-0.242874	-0.523607	grey	grey|AllKmeAvg:0.0133	0.00245983	NA	UP	DOWN	FALSE
4766	LOXL4|ENSG00000138131	4.30797	0.00576606	0.892157	0.00249444	0.986663	0.939628	0.985877	0.623587	-0.159259	-0.288875	-0.0625741	-0.129616	0.0966853	0.226301	red	M6 red|0.5926	0.00249444	0.5926	DOWN	UP	FALSE
5459	NA|ENSG00000211939	6.91123	0.00019402	0.119533	0.00249662	0.893249	0.00337428	0.115216	0.835457	2.10108	-1.21838	-0.55397	-3.31946	-2.65505	0.664411	grey	grey|AllKmeAvg:0.0356	0.00249662	NA	DOWN	DOWN	TRUE
8478	BOLA2P2|ENSG00000271161	4.73557	0.00329413	0.230064	0.995926	0.0112954	0.20423	0.0024979	0.0171639	0.660784	-0.0283308	-0.895583	-0.689115	-1.55637	-0.867252	blue	M2 blue|0.5889	0.0024979	0.5889	DOWN	DOWN	TRUE
14790	|ENSG00000235411	4.30189	0.00581214	0.827643	0.00250629	0.963735	0.972922	0.983173	0.71001	-0.39399	-0.594728	-0.182479	-0.200738	0.21151	0.412249	red	M6 red|0.3413	0.00250629	0.3413	DOWN	UP	FALSE
15573	HCLS1|ENSG00000180353	6.07777	0.000571491	0.654798	0.868322	0.00049228	0.487442	0.00250934	0.00203986	0.19957	-0.0479463	-0.573628	-0.247516	-0.773198	-0.525682	turquoise	M1 turquoise|0.7924	0.00250934	0.7924	DOWN	DOWN	TRUE
878	CEP68|ENSG00000011523	5.28585	0.00160419	0.420711	0.968293	0.00259635	0.33653	0.00251035	0.00591403	-0.435389	0.0468951	0.838606	0.482284	1.274	0.791711	brown	M3 brown|0.6437	0.00251035	0.6437	UP	UP	TRUE
525	SQSTM1|ENSG00000161011	5.7335	0.00089458	0.793598	0.00251043	0.167441	0.12914	0.157077	0.958602	-0.233367	0.327137	0.433755	0.560505	0.667123	0.106618	yellow	M4 yellow|0.6887	0.00251043	0.6887	UP	UP	TRUE
236	ROPN1|ENSG00000065371	4.72295	0.00334901	0.658147	0.00251695	0.329086	0.999054	0.997121	0.999138	-0.27059	-0.303382	-0.329804	-0.0327915	-0.0592141	-0.0264225	grey	grey|AllKmeAvg:0.0225	0.00251695	NA	DOWN	DOWN	TRUE
18137	RTP5|ENSG00000188011	4.61147	0.00387518	0.622662	0.00252286	0.451251	0.999801	0.999999	0.999833	0.591929	0.632556	0.600709	0.0406269	0.00878006	-0.0318469	purple	M10 purple|0.4264	0.00252286	0.4264	UP	UP	TRUE
14645	MFSD11|ENSG00000092931	4.40188	0.00509886	0.708098	0.00252548	0.687319	0.996311	0.999311	0.969821	0.453937	0.547428	0.387784	0.0934902	-0.0661534	-0.159644	salmon	M13 salmon|0.8556	0.00252548	0.8556	UP	DOWN	FALSE
84	|ENSG00000267519	6.12379	0.000538309	0.757873	0.00253134	0.0173811	0.990399	0.642119	0.503214	0.656101	0.859046	1.63891	0.202946	0.982808	0.779862	yellow	M4 yellow|0.4752	0.00253134	0.4752	UP	UP	TRUE
2357	|ENSG00000262413	5.91392	0.000707254	0.939477	0.00253504	0.023927	0.893517	0.481231	0.571817	0.133618	0.299868	0.55097	0.166249	0.417352	0.251102	purple	M10 purple|0.8134	0.00253504	0.8134	UP	UP	TRUE
437	SLC38A2|ENSG00000134294	6.34999	0.000401285	0.709753	0.0025405	0.0118386	0.996204	0.630288	0.426101	0.286339	0.346035	0.688656	0.0596959	0.402317	0.342621	yellow	M4 yellow|0.5031	0.0025405	0.5031	UP	UP	TRUE
96	RPS15A|ENSG00000134419	4.25065	0.00621557	0.958485	0.0025423	0.938819	0.863168	0.999997	0.767785	-0.112344	-0.288603	-0.106906	-0.176259	0.00543852	0.181698	greenyellow	M11 greenyellow|0.8747	0.0025423	0.8747	DOWN	UP	FALSE
123	RAPGEF1|ENSG00000107263	5.43554	0.00131939	0.81824	0.00254824	0.0617942	0.976388	0.772888	0.784259	0.15824	0.233464	0.375965	0.0752239	0.217725	0.142501	purple	M10 purple|0.5902	0.00254824	0.5902	UP	UP	TRUE
17138	ST13P19|ENSG00000228110	4.54385	0.00423388	0.981853	0.00255782	0.870696	0.353315	0.852646	0.861977	0.0926175	-0.317718	-0.155786	-0.410336	-0.248404	0.161932	greenyellow	M11 greenyellow|0.6705	0.00255782	0.6705	DOWN	DOWN	TRUE
23852	NCR3|ENSG00000204475	7.87686	5.60175e-05	0.908417	0.00257815	0.00207803	0.214849	0.0198884	0.176032	0.281458	-0.54155	-1.26197	-0.823008	-1.54343	-0.720424	turquoise	M1 turquoise|0.4933	0.00257815	0.4933	DOWN	DOWN	TRUE
10110	ANP32BP1|ENSG00000259790	4.36496	0.00535138	0.999953	0.00258265	0.950556	0.546987	0.979315	0.744817	0.00915453	-0.232178	-0.0797421	-0.241332	-0.0888966	0.152436	greenyellow	M11 greenyellow|0.5579	0.00258265	0.5579	DOWN	DOWN	TRUE
11186	NA|ENSG00000230903	4.33816	0.00554252	0.912185	0.0025971	0.999223	0.924678	0.971418	0.496401	-0.125209	-0.244581	-0.0203482	-0.119372	0.104861	0.224233	magenta	M9 magenta|0.8296	0.0025971	0.8296	DOWN	UP	FALSE
22510	RPL9P9|ENSG00000237550	4.33816	0.00554252	0.912185	0.0025971	0.999223	0.924678	0.971418	0.496401	-0.125209	-0.244581	-0.0203482	-0.119372	0.104861	0.224233	magenta	M9 magenta|0.8296	0.0025971	0.8296	DOWN	UP	FALSE
2967	ADAMTS17|ENSG00000140470	6.07548	0.000573195	0.0594129	0.00260309	0.203805	0.611337	0.891609	0.97708	0.92001	0.469214	0.593812	-0.450796	-0.326198	0.124599	grey	grey|AllKmeAvg:0.0523	0.00260309	NA	UP	DOWN	FALSE
19905	MVD|ENSG00000167508	4.80048	0.00302587	0.28725	0.00260871	0.990124	0.962111	0.617421	0.606428	0.382976	0.277299	0.054393	-0.105677	-0.328583	-0.222905	black	M7 black|0.7005	0.00260871	0.7005	UP	DOWN	FALSE
21611	PPP1R8|ENSG00000117751	4.72217	0.00335241	0.99844	0.0026102	0.382285	0.477637	0.637055	0.999972	-0.0350388	0.275862	0.283508	0.310901	0.318547	0.00764594	yellow	M4 yellow|0.7302	0.0026102	0.7302	UP	UP	TRUE
14155	ZNF317|ENSG00000130803	6.75066	0.00023878	0.736289	0.340818	0.00028052	0.373979	0.00261516	0.00477472	-0.196182	0.115968	0.660578	0.31215	0.85676	0.54461	brown	M3 brown|0.8357	0.00261516	0.8357	UP	UP	TRUE
22560	MLST8|ENSG00000167965	4.74609	0.00324911	0.774327	0.00261549	0.257941	0.987822	0.969167	0.992179	0.16576	0.223072	0.264032	0.057312	0.0982729	0.0409608	black	M7 black|0.6576	0.00261549	0.6576	UP	UP	TRUE
21910	ADIPOR2|ENSG00000006831	6.03044	0.000607767	0.318891	0.493942	0.00584517	0.631511	0.00262146	0.000803818	0.380499	0.113162	-0.610498	-0.267337	-0.990997	-0.72366	turquoise	M1 turquoise|0.6919	0.00262146	0.6919	UP	DOWN	FALSE
17983	C2orf15|ENSG00000273045	5.45187	0.00129158	0.3016	0.385049	0.00668677	0.100919	0.00262296	0.0553425	0.480349	-0.158135	-0.746334	-0.638484	-1.22668	-0.588199	turquoise	M1 turquoise|0.4169	0.00262296	0.4169	DOWN	DOWN	TRUE
11326	|ENSG00000251014	5.30888	0.00155665	0.383713	0.685726	0.00362905	0.20027	0.00262975	0.0189891	0.846147	-0.212156	-1.52187	-1.0583	-2.36801	-1.30971	blue	M2 blue|0.6233	0.00262975	0.6233	DOWN	DOWN	TRUE
12440	RPL5|ENSG00000122406	4.40486	0.00507897	0.935561	0.002635	0.999935	0.900175	0.957523	0.387403	-0.0816935	-0.178648	0.00649934	-0.0969547	0.0881929	0.185148	magenta	M9 magenta|0.8863	0.002635	0.8863	DOWN	UP	FALSE
5730	CHST5|ENSG00000135702	5.61185	0.0010483	0.0899996	0.00263946	0.998371	0.715903	0.197148	0.328332	0.766822	0.419114	-0.0447539	-0.347708	-0.811576	-0.463868	grey	grey|AllKmeAvg:0.067	0.00263946	NA	UP	DOWN	FALSE
6320	NA|ENSG00000197914	5.77804	0.000844147	0.966077	0.00264821	0.0298875	0.849326	0.460689	0.618026	0.272551	0.749589	1.34393	0.477038	1.07138	0.594345	black	M7 black|0.6751	0.00264821	0.6751	UP	UP	TRUE
10470	RPL4P4|ENSG00000229638	4.27235	0.0060414	0.901006	0.00265917	0.719858	0.93491	0.998938	0.960059	-0.114954	-0.214275	-0.145003	-0.0993209	-0.0300496	0.0692713	greenyellow	M11 greenyellow|0.8372	0.00265917	0.8372	DOWN	DOWN	TRUE
15064	ZNF343|ENSG00000088876	6.73913	0.000242366	0.761082	0.00265989	0.0053521	0.990353	0.482281	0.289126	-0.194412	-0.254993	-0.550261	-0.060581	-0.35585	-0.295269	grey	grey|AllKmeAvg:-0.0147	0.00265989	NA	DOWN	DOWN	TRUE
8218	H2BFS|ENSG00000234289	5.0112	0.0022969	0.331526	0.00266066	0.315753	0.978014	0.996621	0.998362	1.0015	0.761362	0.843958	-0.240141	-0.157545	0.0825965	black	M7 black|0.656	0.00266066	0.656	UP	DOWN	FALSE
17832	IGHV4OR15-8|ENSG00000259261	4.89777	0.00266424	0.215196	0.00266709	0.969814	0.915953	0.595805	0.696758	-1.30637	-0.865515	-0.250196	0.440858	1.05618	0.615319	grey	grey|AllKmeAvg:-0.0084	0.00266709	NA	DOWN	UP	FALSE
9213	|ENSG00000262211	6.61822	0.000283426	0.776626	0.625575	0.000206803	0.516983	0.00266983	0.00183188	-0.346686	0.158315	1.27697	0.505001	1.62366	1.11866	brown	M3 brown|0.7412	0.00266983	0.7412	UP	UP	TRUE
22733	TNNT3|ENSG00000130595	5.47428	0.00125434	0.277615	0.00267029	0.135838	0.957028	1	0.929267	0.809607	0.578592	0.808498	-0.231015	-0.00110913	0.229906	brown	M3 brown|0.4335	0.00267029	0.4335	UP	DOWN	FALSE
19726	|ENSG00000240305	4.78713	0.00307922	0.622123	0.0026713	0.27534	0.999846	0.99591	0.994667	0.260604	0.277015	0.32176	0.0164116	0.0611564	0.0447447	grey	grey|AllKmeAvg:0.0165	0.0026713	NA	UP	UP	TRUE
10323	LRRTM2|ENSG00000146006	5.95107	0.000673878	0.991913	0.00267198	0.0227445	0.754884	0.34002	0.556552	0.0723567	0.326284	0.605782	0.253927	0.533425	0.279498	red	M6 red|0.5621	0.00267198	0.5621	UP	UP	TRUE
13135	ZNF628|ENSG00000197483	5.94474	0.000679455	0.0995651	0.0026777	0.145673	0.740664	0.972999	0.939075	1.83994	1.02349	1.40871	-0.816442	-0.431222	0.38522	salmon	M13 salmon|0.6997	0.0026777	0.6997	UP	DOWN	FALSE
21352	PLEKHB1|ENSG00000021300	5.08437	0.00208735	0.943556	0.0027034	0.111227	0.890488	0.723268	0.896813	-0.23613	-0.540675	-0.788188	-0.304545	-0.552059	-0.247514	blue	M2 blue|0.7195	0.0027034	0.7195	DOWN	DOWN	TRUE
24351	|ENSG00000267598	6.04987	0.000592604	0.182125	0.00270878	0.0616676	0.882512	0.999975	0.77966	1.45308	0.920431	1.49005	-0.532653	0.0369696	0.569623	purple	M10 purple|0.7345	0.00270878	0.7345	UP	UP	TRUE
22143	GDAP2|ENSG00000196505	6.76845	0.000233348	0.274836	0.00271407	0.0105843	0.955233	0.921376	0.400331	0.283788	0.201888	0.408652	-0.0819004	0.124864	0.206764	brown	M3 brown|0.3056	0.00271407	0.3056	UP	UP	TRUE
13598	PCYOX1|ENSG00000116005	5.13637	0.00195019	0.997629	0.00274636	0.111072	0.699877	0.537304	0.895809	-0.0561451	-0.382461	-0.558415	-0.326316	-0.50227	-0.175954	blue	M2 blue|0.694	0.00274636	0.694	DOWN	DOWN	TRUE
14801	RPL39|ENSG00000198918	4.22283	0.00644619	0.925441	0.0027605	0.77034	0.913716	0.998991	0.938978	-0.114539	-0.236552	-0.147248	-0.122013	-0.0327088	0.0893041	magenta	M9 magenta|0.8579	0.0027605	0.8579	DOWN	DOWN	TRUE
22853	SQLE|ENSG00000104549	6.60532	0.000288204	0.992621	0.00276195	0.0104046	0.413807	0.102948	0.39594	-0.0707479	0.328239	0.666519	0.398987	0.737267	0.33828	brown	M3 brown|0.3755	0.00276195	0.3755	UP	UP	TRUE
5758	ACTG1P14|ENSG00000230581	4.39924	0.00511647	0.554825	0.00277214	0.816195	0.999987	0.965873	0.911794	0.356443	0.347326	0.197119	-0.00911774	-0.159324	-0.150206	brown	M3 brown|0.4873	0.00277214	0.4873	UP	DOWN	FALSE
19516	ACADS|ENSG00000122971	4.32527	0.00563693	0.817949	0.00277397	0.615269	0.97789	0.999554	0.98828	0.271629	0.397755	0.313509	0.126126	0.0418801	-0.0842464	black	M7 black|0.6915	0.00277397	0.6915	UP	UP	TRUE
20961	EEF1A1P11|ENSG00000228502	4.26523	0.00609799	0.999281	0.00278264	0.815803	0.662831	0.963537	0.912231	-0.019472	-0.197708	-0.112338	-0.178236	-0.092866	0.0853696	magenta	M9 magenta|0.7484	0.00278264	0.7484	DOWN	DOWN	TRUE
16372	SLC7A5|ENSG00000103257	5.60165	0.00106233	0.860344	0.00278613	0.0393378	0.961465	0.662893	0.676531	0.465693	0.757761	1.31475	0.292068	0.849053	0.556985	yellow	M4 yellow|0.4821	0.00278613	0.4821	UP	UP	TRUE
2849	|ENSG00000255129	7.04865	0.000162475	0.729836	0.00279831	0.00300641	0.994884	0.439649	0.211378	-0.643225	-0.796378	-1.81369	-0.153154	-1.17046	-1.01731	blue	M2 blue|0.6268	0.00279831	0.6268	DOWN	DOWN	TRUE
13718	|ENSG00000255479	7.89683	5.46029e-05	0.443841	0.00280352	0.000953706	0.996662	0.535294	0.109929	-0.680216	-0.583119	-1.4491	0.0970974	-0.768885	-0.865983	grey	grey|AllKmeAvg:-0.0039	0.00280352	NA	DOWN	DOWN	TRUE
6598	CLEC18C|ENSG00000157335	5.36994	0.00143735	0.151651	0.00280905	0.992034	0.840557	0.24259	0.274238	0.381705	0.230779	-0.042323	-0.150926	-0.424027	-0.273102	grey	grey|AllKmeAvg:0.0487	0.00280905	NA	UP	DOWN	FALSE
24411	NFKBIB|ENSG00000104825	4.95542	0.0024707	0.999892	0.00280981	0.168829	0.626578	0.558373	0.95626	0.0142425	0.272553	0.363967	0.258311	0.349725	0.0914142	purple	M10 purple|0.6969	0.00280981	0.6969	UP	UP	TRUE
18160	KIF13B|ENSG00000197892	5.46498	0.00126966	0.999337	0.00281154	0.0721142	0.507509	0.320151	0.810778	-0.0179926	0.187509	0.296763	0.205501	0.314756	0.109254	purple	M10 purple|0.612	0.00281154	0.612	UP	UP	TRUE
12802	STXBP2|ENSG00000076944	4.86386	0.00278509	0.999883	0.00281318	0.228993	0.54126	0.555872	0.98451	-0.00839824	0.156162	0.192602	0.16456	0.201	0.0364401	purple	M10 purple|0.6455	0.00281318	0.6455	UP	UP	TRUE
20954	EARS2|ENSG00000103356	6.11269	0.000546128	0.425575	0.615098	0.0029843	0.706564	0.00281625	0.000519809	0.289558	0.0837845	-0.554406	-0.205774	-0.843964	-0.63819	turquoise	M1 turquoise|0.5902	0.00281625	0.5902	UP	DOWN	FALSE
18729	NA|ENSG00000223929	7.82058	6.0206e-05	0.77513	0.00282747	0.000765564	0.988526	0.270404	0.0961321	-0.547038	-0.732646	-1.84983	-0.185608	-1.30279	-1.11719	blue	M2 blue|0.6611	0.00282747	0.6611	DOWN	DOWN	TRUE
16229	DDA1|ENSG00000130311	11.5882	5.27935e-07	0.999934	0.00283232	2.46894e-06	0.620822	0.00427216	0.00188994	0.0113858	0.256086	0.869939	0.2447	0.858553	0.613852	purple	M10 purple|0.7323	0.00283232	0.7323	UP	UP	TRUE
5726	|ENSG00000267765	6.88002	0.000202003	0.844384	0.00283452	0.00373086	0.968931	0.365606	0.236567	-0.53446	-0.832145	-1.86313	-0.297685	-1.32867	-1.03098	blue	M2 blue|0.4902	0.00283452	0.4902	DOWN	DOWN	TRUE
10781	CNTNAP1|ENSG00000108797	5.95216	0.000672922	0.903562	0.00283597	0.0196162	0.934894	0.506443	0.519904	-0.324755	-0.608148	-1.15473	-0.283393	-0.829974	-0.546581	blue	M2 blue|0.522	0.00283597	0.522	DOWN	DOWN	TRUE
8041	OLMALINC|ENSG00000235823	9.22862	1.00307e-05	0.968308	0.00284397	7.5456e-05	0.847629	0.0497504	0.0216282	-0.223802	-0.626794	-1.81926	-0.402992	-1.59546	-1.19246	blue	M2 blue|0.7897	0.00284397	0.7897	DOWN	DOWN	TRUE
14589	RPL9P7|ENSG00000238103	4.28352	0.00595369	0.904278	0.00284572	0.999511	0.934428	0.965628	0.492064	-0.126418	-0.237333	-0.0170408	-0.110915	0.109377	0.220292	magenta	M9 magenta|0.8443	0.00284572	0.8443	DOWN	UP	FALSE
9809	EIF3J-DT|ENSG00000179523	4.71023	0.00340524	0.277834	0.0028509	0.81908	0.955517	0.826842	0.911046	-0.349635	-0.248607	-0.140507	0.101028	0.209128	0.1081	blue	M2 blue|0.6084	0.0028509	0.6084	DOWN	UP	FALSE
8553	ORC4|ENSG00000115947	4.83086	0.00290795	0.932271	0.00285685	0.174156	0.907314	0.818028	0.959355	-0.07859	-0.167661	-0.22252	-0.0890714	-0.14393	-0.0548585	turquoise	M1 turquoise|0.3695	0.00285685	0.3695	DOWN	DOWN	TRUE
22303	GAS5-AS1|ENSG00000270084	6.96668	0.000180609	0.907318	0.00286626	0.00312117	0.932166	0.28591	0.21449	-0.127075	-0.241331	-0.548988	-0.114256	-0.421913	-0.307657	blue	M2 blue|0.5616	0.00286626	0.5616	DOWN	DOWN	TRUE
14889	UPF2|ENSG00000151461	4.28792	0.00591949	0.951621	0.00287401	0.999914	0.88078	0.980993	0.463053	-0.0851261	-0.205011	-0.00823515	-0.119885	0.076891	0.196776	greenyellow	M11 greenyellow|0.5472	0.00287401	0.5472	DOWN	UP	FALSE
4919	GJB5|ENSG00000189280	4.25372	0.00619065	0.981305	0.00288447	0.661708	0.810634	0.968887	0.979609	0.100115	0.336627	0.250073	0.236512	0.149958	-0.0865535	grey	grey|AllKmeAvg:0.0329	0.00288447	NA	UP	UP	TRUE
22532	MID1IP1-AS1|ENSG00000238123	5.32131	0.00153158	0.0875199	0.00289118	0.719945	0.7031	0.632575	0.962347	0.940739	0.507798	0.345934	-0.432941	-0.594804	-0.161864	grey	grey|AllKmeAvg:0.0376	0.00289118	NA	UP	DOWN	FALSE
13314	MTND5P1|ENSG00000227999	8.92854	1.4665e-05	0.998206	0.911191	4.00322e-06	0.977192	0.00289802	1.98759e-05	-0.0487724	0.0680982	1.21218	0.116871	1.26095	1.14408	grey	grey|AllKmeAvg:-9e-04	0.00289802	NA	UP	UP	TRUE
9610	LCK|ENSG00000182866	7.39435	0.000104072	0.853053	0.00289888	0.00523546	0.170134	0.0244698	0.280762	0.367017	-0.583481	-1.2705	-0.950498	-1.63751	-0.687014	turquoise	M1 turquoise|0.5849	0.00289888	0.5849	DOWN	DOWN	TRUE
4743	ID1|ENSG00000125968	6.4713	0.00034286	0.930077	0.00290394	0.00741216	0.910469	0.34677	0.333869	0.473901	0.997939	2.10417	0.524038	1.63027	1.10623	brown	M3 brown|0.7214	0.00290394	0.7214	UP	UP	TRUE
10232	PTRH1|ENSG00000187024	4.7058	0.00342503	0.364548	0.00291447	0.52111	0.985162	0.978837	0.998222	1.07518	0.841706	0.747139	-0.233474	-0.328041	-0.0945674	black	M7 black|0.8416	0.00291447	0.8416	UP	DOWN	FALSE
21272	CYB5R3|ENSG00000100243	4.35301	0.00543583	0.592887	0.00291795	0.760813	0.999997	0.984835	0.945626	0.339815	0.345465	0.219807	0.00564957	-0.120008	-0.125658	black	M7 black|0.6021	0.00291795	0.6021	UP	DOWN	FALSE
23707	MTSS1L|ENSG00000132613	8.92442	1.47418e-05	0.891851	0.00292237	0.000116055	0.944459	0.0968373	0.0286036	0.283414	0.506977	1.44077	0.223563	1.15735	0.93379	brown	M3 brown|0.7706	0.00292237	0.7706	UP	UP	TRUE
18494	|ENSG00000239374	4.58127	0.00403147	0.976172	0.00292283	0.999957	0.340805	0.983756	0.456584	0.0788402	-0.243426	-0.0077581	-0.322267	-0.0865983	0.235668	magenta	M9 magenta|0.55	0.00292283	0.55	DOWN	DOWN	TRUE
1639	CHRM5|ENSG00000184984	4.98484	0.00237744	0.636867	0.00292322	0.155862	0.999745	0.970871	0.94506	-0.298421	-0.321094	-0.438342	-0.0226732	-0.139921	-0.117248	blue	M2 blue|0.6666	0.00292322	0.6666	DOWN	DOWN	TRUE
8057	ZC3H3|ENSG00000014164	4.91004	0.00262181	0.25493	0.00294185	0.472597	0.94182	0.954668	0.999712	0.461589	0.318627	0.299152	-0.142962	-0.162437	-0.019475	black	M7 black|0.8568	0.00294185	0.8568	UP	DOWN	FALSE
15575	KCNK9|ENSG00000169427	7.69594	7.06397e-05	0.738882	0.00295796	0.000927193	0.994273	0.311767	0.106486	0.973743	1.21827	3.04683	0.244531	2.07309	1.82856	grey	grey|AllKmeAvg:0.0152	0.00295796	NA	UP	UP	TRUE
14534	IGHV1-46|ENSG00000211962	4.50122	0.00447693	0.665279	0.00296291	0.998887	0.999162	0.746538	0.346433	-1.08333	-1.21067	0.114867	-0.127334	1.1982	1.32553	grey	grey|AllKmeAvg:0.0177	0.00296291	NA	DOWN	UP	FALSE
21474	|ENSG00000273108	4.56613	0.00411217	0.942944	0.00299795	0.287455	0.89559	0.887224	0.99531	0.295807	0.669012	0.773454	0.373205	0.477646	0.104441	grey	grey|AllKmeAvg:-0.0547	0.00299795	NA	UP	UP	TRUE
24545	DOP1A|ENSG00000083097	11.9158	3.52881e-07	0.955555	0.372206	7.42035e-08	0.999883	0.0029996	3.34198e-06	-0.0744658	-0.0845178	-0.713825	-0.010052	-0.639359	-0.629307	blue	M2 blue|0.4074	0.0029996	0.4074	DOWN	DOWN	TRUE
7256	FBXW11|ENSG00000072803	6.35212	0.000400173	0.999411	0.00300041	0.0127035	0.514714	0.148737	0.427322	-0.0162254	0.17502	0.350436	0.191245	0.366662	0.175416	green	M5 green|0.5685	0.00300041	0.5685	UP	UP	TRUE
8160	SEMA4F|ENSG00000135622	4.14379	0.00714913	0.90867	0.00300219	0.861003	0.93252	0.999999	0.880025	-0.155437	-0.295698	-0.151087	-0.140261	0.00435047	0.144611	blue	M2 blue|0.7691	0.00300219	0.7691	DOWN	UP	FALSE
5445	SREBF1|ENSG00000072310	5.16556	0.00187719	0.262968	0.00300408	0.241548	0.946058	0.996255	0.986988	0.507688	0.353214	0.431263	-0.154474	-0.0764253	0.078049	brown	M3 brown|0.472	0.00300408	0.472	UP	DOWN	FALSE
15369	JUNB|ENSG00000171223	5.11073	0.00201664	0.164744	0.00300515	0.476739	0.856075	0.894847	0.999674	1.16052	0.71133	0.665911	-0.44919	-0.494608	-0.0454184	purple	M10 purple|0.7874	0.00300515	0.7874	UP	DOWN	FALSE
16047	CHCHD2P9|ENSG00000186940	6.72723	0.000246128	0.59725	0.00300681	0.00560889	0.999995	0.623224	0.288537	0.368088	0.375338	0.81463	0.00725028	0.446542	0.439291	black	M7 black|0.553	0.00300681	0.553	UP	UP	TRUE
5110	CNNM3|ENSG00000168763	8.91609	1.48983e-05	0.993394	0.214237	7.34025e-06	0.772884	0.00301331	0.000342149	0.0482705	-0.127351	-0.75307	-0.175622	-0.801341	-0.625719	grey	grey|AllKmeAvg:-0.0085	0.00301331	NA	DOWN	DOWN	TRUE
24624	LINC02526|ENSG00000229654	4.28371	0.00595222	0.102361	0.991937	0.0546063	0.134227	0.0030219	0.0433775	0.965748	0.0432443	-0.890251	-0.922504	-1.856	-0.933495	grey	grey|AllKmeAvg:0.0076	0.0030219	NA	UP	DOWN	FALSE
8447	WDR19|ENSG00000157796	4.39538	0.00514239	0.49528	0.0030316	0.960629	0.999095	0.855196	0.732399	-0.296315	-0.267407	-0.085787	0.0289084	0.210528	0.18162	grey	grey|AllKmeAvg:0.0106	0.0030316	NA	DOWN	UP	FALSE
17221	TTN|ENSG00000155657	4.25156	0.00620816	0.998238	0.00303221	0.998108	0.695349	0.999997	0.536438	-0.0454384	-0.339208	-0.0385232	-0.293769	0.00691519	0.300684	grey	grey|AllKmeAvg:-0.0588	0.00303221	NA	DOWN	UP	FALSE
22801	MAGEE1|ENSG00000198934	4.26575	0.00609385	0.985486	0.00304124	0.590404	0.796952	0.945561	0.992845	-0.108265	-0.395507	-0.324175	-0.287242	-0.21591	0.0713321	turquoise	M1 turquoise|0.4807	0.00304124	0.4807	DOWN	DOWN	TRUE
12956	ACSF3|ENSG00000176715	5.91494	0.000706316	0.677376	0.929412	0.000576877	0.546268	0.00304958	0.00184304	0.264497	-0.051874	-0.776807	-0.316371	-1.0413	-0.724933	blue	M2 blue|0.5546	0.00304958	0.5546	DOWN	DOWN	TRUE
7687	|ENSG00000272638	6.69395	0.00025696	1	0.00305481	0.0061681	0.583231	0.129411	0.301721	0.00217865	-0.2569	-0.553443	-0.259079	-0.555622	-0.296543	turquoise	M1 turquoise|0.3578	0.00305481	0.3578	DOWN	DOWN	TRUE
5462	|ENSG00000213315	4.1468	0.00712104	0.991105	0.00305685	0.948247	0.768069	0.999317	0.761846	-0.0893269	-0.385679	-0.136515	-0.296352	-0.0471881	0.249164	greenyellow	M11 greenyellow|0.9163	0.00305685	0.9163	DOWN	DOWN	TRUE
13543	MAN2A1|ENSG00000112893	8.96914	1.39296e-05	0.790585	0.00593636	0.000233384	0.154736	0.00306838	0.0355264	-0.13965	0.180727	0.52477	0.320377	0.66442	0.344043	purple	M10 purple|0.3347	0.00306838	0.3347	UP	UP	TRUE
7076	NA|ENSG00000167970	4.57883	0.00404432	0.600273	0.00307115	0.376127	0.999993	0.999872	0.999857	0.344061	0.351565	0.368635	0.00750418	0.0245741	0.0170699	salmon	M13 salmon|0.8599	0.00307115	0.8599	UP	UP	TRUE
21843	GPKOW|ENSG00000068394	5.37003	0.00143719	0.999543	0.00307431	0.0641195	0.658324	0.404291	0.779493	0.0220013	0.25779	0.41904	0.235788	0.397039	0.16125	yellow	M4 yellow|0.7673	0.00307431	0.7673	UP	UP	TRUE
5850	NA|ENSG00000269227	6.42515	0.000364003	0.777755	0.664436	0.000262667	0.53223	0.00307754	0.00205494	0.24046	-0.104383	-0.875081	-0.344844	-1.11554	-0.770698	grey	grey|AllKmeAvg:0.0324	0.00307754	NA	DOWN	DOWN	TRUE
919	TMUB1|ENSG00000164897	4.73874	0.0032805	0.419842	0.00307995	0.374308	0.99377	0.998584	0.999835	0.284796	0.235911	0.247922	-0.0488849	-0.0368741	0.0120108	black	M7 black|0.7552	0.00307995	0.7552	UP	DOWN	FALSE
7792	NA|ENSG00000006075	5.92065	0.000701091	0.227895	0.00308504	0.0554335	0.921246	0.998465	0.746869	1.78365	1.18658	1.97423	-0.597065	0.190586	0.787651	green	M5 green|0.2836	0.00308504	0.2836	UP	UP	TRUE
22947	|ENSG00000220472	4.15273	0.00706595	0.828027	0.00308987	0.853499	0.976504	0.998739	0.888195	-0.173229	-0.257302	-0.134531	-0.0840735	0.0386976	0.122771	greenyellow	M11 greenyellow|0.8682	0.00308987	0.8682	DOWN	UP	FALSE
14740	EMC6|ENSG00000127774	6.3311	0.00041124	0.792148	0.00309689	0.00933786	0.986155	0.525628	0.368508	0.227082	0.312018	0.646594	0.0849365	0.419512	0.334576	purple	M10 purple|0.7495	0.00309689	0.7495	UP	UP	TRUE
10034	SLC2A8|ENSG00000136856	4.94477	0.00250536	0.659081	0.00309901	0.152884	0.999407	0.963979	0.940424	0.200442	0.221244	0.304835	0.0208021	0.104393	0.083591	black	M7 black|0.622	0.00309901	0.622	UP	UP	TRUE
12259	|ENSG00000261840	4.5177	0.00438136	0.461422	0.0031089	0.575632	0.997437	0.988523	0.99465	0.437584	0.379308	0.317208	-0.0582756	-0.120376	-0.0621001	salmon	M13 salmon|0.7876	0.0031089	0.7876	UP	DOWN	FALSE
14243	FAM43A|ENSG00000185112	4.54206	0.00424382	0.34366	0.00311793	0.930732	0.978968	0.7882	0.796199	1.04954	0.798346	0.314615	-0.251197	-0.734928	-0.483731	green	M5 green|0.5371	0.00311793	0.5371	UP	DOWN	FALSE
2787	SEMA6A-AS1|ENSG00000248445	6.08057	0.000569417	0.999735	0.00311842	0.0194309	0.5345	0.188057	0.510436	0.0174662	-0.245198	-0.469744	-0.262665	-0.48721	-0.224545	blue	M2 blue|0.7489	0.00311842	0.7489	DOWN	DOWN	TRUE
13825	FBXO46|ENSG00000177051	5.02956	0.00224243	0.147074	0.00311966	0.990975	0.828077	0.437248	0.614776	0.457298	0.272219	0.0525427	-0.185079	-0.404756	-0.219677	black	M7 black|0.8036	0.00311966	0.8036	UP	DOWN	FALSE
2902	SFT2D1|ENSG00000198818	5.56907	0.00110844	0.961934	0.00313207	0.50038	0.866065	0.55593	0.0219267	0.10052	0.261805	-0.239421	0.161285	-0.339941	-0.501226	green	M5 green|0.5628	0.00313207	0.5628	UP	DOWN	FALSE
2306	GTDC1|ENSG00000121964	5.18684	0.00182571	0.191628	0.00315172	0.306804	0.886632	0.970094	0.996959	0.90688	0.57471	0.652546	-0.33217	-0.254334	0.0778357	grey	grey|AllKmeAvg:0.0526	0.00315172	NA	UP	DOWN	FALSE
15638	TRAPPC2B|ENSG00000256060	4.28826	0.00591686	0.797904	0.00316097	0.55444	0.985131	0.999016	0.996591	0.202592	0.281162	0.241575	0.0785699	0.0389838	-0.0395861	yellow	M4 yellow|0.5569	0.00316097	0.5569	UP	UP	TRUE
2320	PSMB2|ENSG00000126067	6.79654	0.000225023	0.901375	0.0031652	0.00380706	0.93996	0.311329	0.233181	0.104845	0.192933	0.435158	0.0880886	0.330313	0.242224	yellow	M4 yellow|0.8541	0.0031652	0.8541	UP	UP	TRUE
10369	ZNF334|ENSG00000198185	9.54236	6.75187e-06	0.999907	0.00316578	5.56212e-05	0.552219	0.0135685	0.0168918	-0.0415708	0.826375	2.45874	0.867946	2.50031	1.63237	grey	grey|AllKmeAvg:0.0655	0.00316578	NA	UP	UP	TRUE
16765	POR|ENSG00000127948	4.42831	0.00492539	0.999937	0.00317011	0.446516	0.627704	0.784578	0.999975	0.0100325	0.22688	0.22067	0.216847	0.210638	-0.0062095	yellow	M4 yellow|0.4578	0.00317011	0.4578	UP	UP	TRUE
12686	|ENSG00000242073	4.3603	0.00538415	0.581324	0.00317737	0.641634	1	0.995273	0.985532	0.714671	0.711163	0.547433	-0.00350791	-0.167238	-0.16373	salmon	M13 salmon|0.801	0.00317737	0.801	UP	DOWN	FALSE
21957	|ENSG00000233716	4.40137	0.00510224	0.990747	0.00318021	0.405875	0.772588	0.859035	0.999993	-0.105482	-0.447875	-0.455775	-0.342393	-0.350293	-0.00789928	red	M6 red|0.5742	0.00318021	0.5742	DOWN	DOWN	TRUE
8348	ACAP1|ENSG00000072818	6.5818	0.000297116	0.801051	0.530583	0.000227566	0.511358	0.00319121	0.00249898	0.156184	-0.0841693	-0.600439	-0.240353	-0.756623	-0.51627	blue	M2 blue|0.3702	0.00319121	0.3702	DOWN	DOWN	TRUE
759	IGKV3-20|ENSG00000239951	7.83825	5.88579e-05	0.989612	0.00319671	0.0446876	0.77949	0.196628	0.000342426	-0.439844	-1.79451	3.09246	-1.35467	3.53231	4.88698	grey	grey|AllKmeAvg:0.0258	0.00319671	NA	DOWN	UP	FALSE
9613	HIST2H3D|ENSG00000183598	5.62503	0.00103043	0.0920264	0.00319931	0.257795	0.709624	0.914171	0.989922	1.39154	0.751724	0.904716	-0.639819	-0.486827	0.152992	purple	M10 purple|0.5917	0.00319931	0.5917	UP	DOWN	FALSE
24160	MIF-AS1|ENSG00000218537	5.22604	0.00173455	0.302386	0.00320033	0.168343	0.964101	0.999991	0.951901	0.82064	0.59458	0.803112	-0.226059	-0.017528	0.208531	salmon	M13 salmon|0.8886	0.00320033	0.8886	UP	DOWN	FALSE
4275	RHOB|ENSG00000143878	10.4513	2.16085e-06	0.753557	0.00320523	1.02512e-05	0.993083	0.0683228	0.00509473	0.535341	0.682322	2.20416	0.14698	1.66882	1.52184	purple	M10 purple|0.3674	0.00320523	0.3674	UP	UP	TRUE
14907	NT5C2|ENSG00000076685	5.34857	0.00147803	0.700747	0.0032198	0.0614191	0.99788	0.856866	0.766752	0.162622	0.190104	0.312354	0.0274819	0.149732	0.12225	green	M5 green|0.3576	0.0032198	0.3576	UP	UP	TRUE
10479	RAB9A|ENSG00000123595	7.06469	0.000159147	0.666322	0.0761875	0.000686441	0.193265	0.0032216	0.0260469	-0.275505	0.211951	0.787301	0.487456	1.06281	0.57535	yellow	M4 yellow|0.6719	0.0032216	0.6719	UP	UP	TRUE
23648	ALKBH3-AS1|ENSG00000244926	5.15842	0.00189478	0.468249	0.965755	0.0027326	0.376886	0.00322722	0.00631122	0.570194	-0.0665284	-1.15309	-0.636723	-1.72328	-1.08656	blue	M2 blue|0.3738	0.00322722	0.3738	DOWN	DOWN	TRUE
24313	RPL23AP63|ENSG00000243721	4.43254	0.00489816	0.999458	0.00323029	0.993083	0.665476	0.993109	0.288929	-0.0327535	-0.360979	0.0638307	-0.328225	0.0965842	0.424809	greenyellow	M11 greenyellow|0.7484	0.00323029	0.7484	DOWN	UP	FALSE
22414	NOP10|ENSG00000182117	5.47787	0.00124848	0.961295	0.00323413	0.0417656	0.868804	0.522364	0.678743	0.144278	0.37257	0.648923	0.228293	0.504645	0.276353	yellow	M4 yellow|0.6998	0.00323413	0.6998	UP	UP	TRUE
1334	|ENSG00000248980	6.08753	0.000564287	0.337687	0.00323723	0.0265145	0.976595	0.952331	0.575216	0.928797	0.699619	1.29482	-0.229177	0.366021	0.595198	salmon	M13 salmon|0.8281	0.00323723	0.8281	UP	UP	TRUE
23483	CDKN2C|ENSG00000123080	9.86534	4.49826e-06	0.651449	0.00324729	2.68292e-05	0.999627	0.129601	0.0100717	0.760907	0.827835	2.55988	0.0669284	1.79898	1.73205	grey	grey|AllKmeAvg:0.0783	0.00324729	NA	UP	UP	TRUE
2796	|ENSG00000219023	4.22388	0.0064373	0.702337	0.00325551	0.723169	0.997829	0.998215	0.964397	-0.304336	-0.356302	-0.243858	-0.0519661	0.0604778	0.112444	greenyellow	M11 greenyellow|0.8711	0.00325551	0.8711	DOWN	UP	FALSE
21953	RAB37|ENSG00000172794	4.49076	0.00453862	0.98851	0.00325781	0.566173	0.397819	0.68264	0.995859	0.124146	-0.488563	-0.414925	-0.612709	-0.539071	0.0736381	blue	M2 blue|0.4044	0.00325781	0.4044	DOWN	DOWN	TRUE
20740	|ENSG00000231856	8.12163	4.09565e-05	0.995357	0.00326229	0.0318012	0.738844	0.187528	0.000210578	-0.0832951	-0.445993	0.806858	-0.362697	0.890154	1.25285	grey	grey|AllKmeAvg:-0.0103	0.00326229	NA	DOWN	UP	FALSE
18817	IGLV2-11|ENSG00000211668	4.63414	0.00376185	0.549542	0.00327533	0.329475	0.999926	0.999907	0.998365	-1.39155	-1.32904	-1.47561	0.0625182	-0.0840525	-0.146571	turquoise	M1 turquoise|0.3044	0.00327533	0.3044	DOWN	DOWN	TRUE
22611	PTCH1|ENSG00000185920	5.28654	0.00160274	0.309327	0.00327694	0.140443	0.966431	0.999979	0.926035	-1.89834	-1.38359	-1.95195	0.514748	-0.0536066	-0.568355	grey	grey|AllKmeAvg:-0.0374	0.00327694	NA	DOWN	DOWN	TRUE
12141	PTBP1|ENSG00000011304	4.14534	0.00713472	0.987064	0.00327912	0.995049	0.793996	0.999554	0.584546	0.0680831	0.257134	0.0406471	0.189051	-0.027436	-0.216487	black	M7 black|0.5279	0.00327912	0.5279	UP	DOWN	FALSE
5144	RPL23AP95|ENSG00000236848	5.12565	0.00197769	0.156175	0.00328179	0.429151	0.839549	0.906646	1	-0.701207	-0.421373	-0.419017	0.279833	0.282189	0.00235591	grey	grey|AllKmeAvg:-0.0257	0.00328179	NA	DOWN	UP	FALSE
20985	RPS29|ENSG00000213741	4.167	0.00693515	0.835393	0.00328704	0.690162	0.975111	0.999936	0.974942	-0.156329	-0.235113	-0.169465	-0.0787837	-0.0131361	0.0656476	magenta	M9 magenta|0.856	0.00328704	0.856	DOWN	DOWN	TRUE
16377	MIDN|ENSG00000167470	6.51806	0.000322696	0.0228152	0.00328803	0.176503	0.379729	0.778588	0.956789	0.823471	0.361113	0.483281	-0.462358	-0.34019	0.122168	purple	M10 purple|0.6308	0.00328803	0.6308	UP	DOWN	FALSE
20306	|ENSG00000197210	9.53265	6.83492e-06	0.901009	0.00459693	8.3082e-05	0.231846	0.00331601	0.0193603	-0.45037	0.801605	2.41098	1.25197	2.86135	1.60937	grey	grey|AllKmeAvg:0.0443	0.00331601	NA	UP	UP	TRUE
8525	DTNBP1|ENSG00000047579	5.07491	0.00211333	0.192485	0.00333637	0.366705	0.885126	0.954258	0.999635	0.397171	0.250792	0.26756	-0.146379	-0.129611	0.0167676	green	M5 green|0.3627	0.00333637	0.3627	UP	DOWN	FALSE
10191	|ENSG00000258760	5.21257	0.00176535	0.999445	0.00334058	0.0782927	0.668216	0.439709	0.816997	-0.0773513	-0.843441	-1.33517	-0.76609	-1.25782	-0.491729	grey	grey|AllKmeAvg:-0.0561	0.00334058	NA	DOWN	DOWN	TRUE
15236	FCRL5|ENSG00000143297	5.26388	0.00165088	0.996163	0.00335012	0.0951305	0.458366	0.319434	0.856576	0.115831	-0.659987	-1.00911	-0.775818	-1.12494	-0.349122	blue	M2 blue|0.5753	0.00335012	0.5753	DOWN	DOWN	TRUE
15634	PLD5|ENSG00000180287	14.0762	2.57145e-08	0.886258	0.00914915	2.56912e-08	0.975024	0.00337763	2.85345e-05	0.600348	0.95036	4.21308	0.350011	3.61273	3.26272	grey	grey|AllKmeAvg:0.0325	0.00337763	NA	UP	UP	TRUE
19724	|ENSG00000272682	5.35553	0.00146465	0.755981	0.00337937	0.27723	0.119315	0.200944	0.992882	0.172962	-0.220416	-0.26045	-0.393378	-0.433412	-0.0400338	grey	grey|AllKmeAvg:0.0112	0.00337937	NA	DOWN	DOWN	TRUE
23849	LINC02611|ENSG00000226791	5.50091	0.00121152	0.014792	0.279996	0.367745	0.0019675	0.00339426	0.840121	0.424196	-0.0907705	-0.188336	-0.514967	-0.612532	-0.0975651	grey	grey|AllKmeAvg:0.037	0.00339426	NA	DOWN	DOWN	TRUE
3307	UBE2J2|ENSG00000160087	4.45003	0.00478729	0.416357	0.00339473	0.684841	0.992574	0.960025	0.977041	0.334475	0.273769	0.199422	-0.0607051	-0.135053	-0.0743477	black	M7 black|0.8299	0.00339473	0.8299	UP	DOWN	FALSE
23765	UCN|ENSG00000163794	4.34165	0.00551728	0.606611	0.00341784	0.999915	0.999994	0.782049	0.476283	0.456101	0.46565	0.0189203	0.00954828	-0.437181	-0.446729	black	M7 black|0.7376	0.00341784	0.7376	UP	DOWN	FALSE
15104	AMIGO1|ENSG00000181754	4.90832	0.00262772	0.811433	0.00342447	0.124538	0.982927	0.876358	0.904819	-0.462228	-0.65568	-0.952576	-0.193452	-0.490348	-0.296896	turquoise	M1 turquoise|0.5402	0.00342447	0.5402	DOWN	DOWN	TRUE
23162	|ENSG00000267077	4.76213	0.00318159	0.200762	0.00342644	0.797023	0.892726	0.765735	0.932665	0.381103	0.242756	0.146051	-0.138347	-0.235052	-0.0967052	purple	M10 purple|0.33	0.00342644	0.33	UP	DOWN	FALSE
7454	RPSAP47|ENSG00000188856	4.54469	0.00422919	0.976002	0.0034327	0.999245	0.349297	0.994782	0.366193	0.0856809	-0.260394	0.0219562	-0.346075	-0.0637246	0.28235	greenyellow	M11 greenyellow|0.8018	0.0034327	0.8018	DOWN	DOWN	TRUE
15716	LIN7A|ENSG00000111052	4.22842	0.00639918	0.999831	0.0034328	0.624111	0.6465	0.883421	0.989595	-0.0315263	-0.510483	-0.404828	-0.478956	-0.373301	0.105655	grey	grey|AllKmeAvg:0.0581	0.0034328	NA	DOWN	DOWN	TRUE
18116	PKD1P1|ENSG00000244257	4.5163	0.00438937	0.607777	0.00343747	0.364787	0.999993	0.999705	0.999551	0.548231	0.560273	0.600504	0.012042	0.0522732	0.0402312	salmon	M13 salmon|0.8765	0.00343747	0.8765	UP	UP	TRUE
23774	TLE1|ENSG00000196781	6.72682	0.00024626	0.937198	0.00344933	0.00395407	0.908601	0.273497	0.233282	0.345137	0.745129	1.68725	0.399992	1.34212	0.942125	grey	grey|AllKmeAvg:0.0556	0.00344933	NA	UP	UP	TRUE
4843	ZNF800|ENSG00000048405	6.90408	0.00019582	0.676861	0.0943339	0.000712118	0.212387	0.00344935	0.0239621	-0.195687	0.147115	0.566281	0.342802	0.761968	0.419166	brown	M3 brown|0.6136	0.00344935	0.6136	UP	UP	TRUE
897	INSM1|ENSG00000173404	9.03789	1.27679e-05	0.175225	0.00345467	0.00023313	0.863242	0.66169	0.0427865	0.552361	0.339665	0.940437	-0.212695	0.388077	0.600772	grey	grey|AllKmeAvg:0.0422	0.00345467	NA	UP	UP	TRUE
15933	NA|ENSG00000267747	4.42542	0.00494408	0.443784	0.00345566	0.650955	0.99553	0.97454	0.985032	0.332366	0.280012	0.214328	-0.052354	-0.118037	-0.0656835	grey	grey|AllKmeAvg:0.0344	0.00345566	NA	UP	DOWN	FALSE
15084	HIST1H4J|ENSG00000197238	5.51541	0.00118881	0.999924	0.00345629	0.0480711	0.560728	0.291864	0.705966	-0.0344105	0.727547	1.2486	0.761958	1.28301	0.521054	black	M7 black|0.6441	0.00345629	0.6441	UP	UP	TRUE
19129	ANKRD13C|ENSG00000118454	6.81562	0.000219539	0.887374	0.805909	0.000106746	0.726722	0.00345639	0.000625835	-0.125056	0.0560426	0.628873	0.181099	0.753929	0.572831	brown	M3 brown|0.8295	0.00345639	0.8295	UP	UP	TRUE
3971	NA|ENSG00000179294	6.31699	0.000418841	0.0110543	0.00345712	0.867752	0.254064	0.198583	0.881204	1.04194	0.419583	0.212747	-0.622353	-0.829189	-0.206835	turquoise	M1 turquoise|0.4157	0.00345712	0.4157	UP	DOWN	FALSE
23938	NA|ENSG00000203305	4.74678	0.00324619	0.969933	0.00347371	0.163295	0.853504	0.740341	0.945274	-0.384552	-1.07905	-1.47819	-0.694497	-1.09364	-0.399145	pink	M8 pink|0.4196	0.00347371	0.4196	DOWN	DOWN	TRUE
172	FBXO31|ENSG00000103264	5.74029	0.000886699	0.871321	0.00347394	0.0795647	0.19127	0.128318	0.817875	-0.147772	0.243747	0.386041	0.391519	0.533813	0.142294	yellow	M4 yellow|0.6215	0.00347394	0.6215	UP	UP	TRUE
400	AFMID|ENSG00000183077	9.76839	5.08069e-06	0.989583	0.00347685	2.86525e-05	0.784482	0.0242014	0.0102699	-0.107896	-0.4367	-1.35382	-0.328803	-1.24592	-0.917115	turquoise	M1 turquoise|0.5462	0.00347685	0.5462	DOWN	DOWN	TRUE
20454	PFKFB4|ENSG00000114268	4.65555	0.00365786	0.915601	0.00348222	0.194103	0.93136	0.855319	0.965787	-0.188057	-0.363914	-0.477798	-0.175857	-0.289741	-0.113884	tan	M12 tan|0.5468	0.00348222	0.5468	DOWN	DOWN	TRUE
22117	JCHAIN|ENSG00000132465	4.58261	0.00402439	0.988046	0.00349156	0.236688	0.792776	0.757281	0.983312	-0.370403	-1.42972	-1.77821	-1.05931	-1.4078	-0.348488	turquoise	M1 turquoise|0.3399	0.00349156	0.3399	DOWN	DOWN	TRUE
48	C1orf159|ENSG00000131591	4.40843	0.00505529	0.417564	0.00349395	0.735814	0.992495	0.946533	0.961751	0.479442	0.391998	0.264357	-0.0874439	-0.215085	-0.127641	salmon	M13 salmon|0.8599	0.00349395	0.8599	UP	DOWN	FALSE
23987	CAPN7|ENSG00000131375	6.46196	0.000347039	0.832004	0.982023	0.000199611	0.764883	0.00349582	0.000470731	-0.124151	0.0198501	0.515316	0.144001	0.639467	0.495466	yellow	M4 yellow|0.4736	0.00349582	0.4736	UP	UP	TRUE
17263	BHLHE40|ENSG00000134107	4.04634	0.0081222	0.985486	0.00350104	0.9525	0.804753	0.999875	0.762306	0.139366	0.50318	0.174676	0.363814	0.03531	-0.328504	yellow	M4 yellow|0.4481	0.00350104	0.4481	UP	UP	TRUE
12128	|ENSG00000261731	4.27528	0.00601826	0.961213	0.00350231	0.444224	0.872604	0.933755	0.999994	-0.0842513	-0.215952	-0.212342	-0.131701	-0.128091	0.00361065	blue	M2 blue|0.3828	0.00350231	0.3828	DOWN	DOWN	TRUE
18760	SHISAL1|ENSG00000138944	5.8836	0.000735734	0.000368296	0.596032	0.988247	0.00223419	0.00351715	0.826515	0.234486	0.0258868	-0.015359	-0.2086	-0.249845	-0.0412457	grey	grey|AllKmeAvg:-0.0121	0.00351715	NA	UP	DOWN	FALSE
13588	KCNIP2|ENSG00000120049	6.49703	0.000331613	0.433104	0.00353182	0.00916942	0.994304	0.806652	0.356216	-0.551053	-0.457941	-0.961221	0.0931117	-0.410168	-0.50328	blue	M2 blue|0.3982	0.00353182	0.3982	DOWN	DOWN	TRUE
2008	FBXL18|ENSG00000155034	5.44582	0.00130181	0.154805	0.00354064	0.18663	0.833607	0.985198	0.961059	0.600131	0.357615	0.474934	-0.242516	-0.125197	0.117319	black	M7 black|0.7356	0.00354064	0.7356	UP	DOWN	FALSE
14789	|ENSG00000260988	4.6613	0.00363044	0.56504	0.00354196	0.270579	0.999972	0.998505	0.991252	-0.424785	-0.410613	-0.490926	0.0141712	-0.0661416	-0.0803128	blue	M2 blue|0.5152	0.00354196	0.5152	DOWN	DOWN	TRUE
24368	C1D|ENSG00000197223	6.92975	0.000189432	0.965229	0.00354432	0.00569806	0.320858	0.0523083	0.280827	-0.0779956	0.207588	0.456114	0.285584	0.53411	0.248526	brown	M3 brown|0.4534	0.00354432	0.4534	UP	UP	TRUE
9640	SPDYE3|ENSG00000214300	8.00723	4.74077e-05	0.746188	0.018219	0.000439905	0.171615	0.00355657	0.0358501	0.178744	-0.18994	-0.595144	-0.368684	-0.773888	-0.405204	blue	M2 blue|0.6051	0.00355657	0.6051	DOWN	DOWN	TRUE
12570	PROB1|ENSG00000228672	5.64865	0.00099919	0.118819	0.00355889	0.159548	0.768427	0.978647	0.941287	0.869708	0.48923	0.675238	-0.380478	-0.19447	0.186007	black	M7 black|0.8328	0.00355889	0.8328	UP	DOWN	FALSE
15530	|ENSG00000261136	4.03524	0.00824108	0.846449	0.00360903	0.900966	0.972846	0.99732	0.848155	-0.24813	-0.380662	-0.173419	-0.132532	0.0747114	0.207244	green	M5 green|0.4533	0.00360903	0.4533	DOWN	UP	FALSE
802	|ENSG00000272717	4.17088	0.00689999	0.992879	0.00361557	1	0.765991	0.996484	0.445806	-0.107471	-0.493516	-0.00130524	-0.386045	0.106166	0.492211	grey	grey|AllKmeAvg:-0.0659	0.00361557	NA	DOWN	UP	FALSE
11821	C7orf61|ENSG00000185955	4.16215	0.00697935	0.646377	0.00361729	0.800749	0.999802	0.987137	0.932648	0.500775	0.536172	0.321581	0.0353968	-0.179193	-0.21459	grey	grey|AllKmeAvg:0.0086	0.00361729	NA	UP	DOWN	FALSE
8807	DOCK6|ENSG00000130158	5.28449	0.00160705	0.983463	0.00364767	0.0542169	0.815241	0.500994	0.729492	0.189478	0.651787	1.10353	0.462309	0.914053	0.451745	grey	grey|AllKmeAvg:0.017	0.00364767	NA	UP	UP	TRUE
3620	PLEKHM2|ENSG00000116786	4.68931	0.00349974	0.965045	0.00366924	0.170407	0.867065	0.75956	0.948987	0.0643098	0.170344	0.232067	0.106035	0.167757	0.0617225	purple	M10 purple|0.7061	0.00366924	0.7061	UP	UP	TRUE
8587	|ENSG00000259751	5.14961	0.00191672	0.361597	0.470107	0.0069276	0.144599	0.00367422	0.0485601	0.429779	-0.137721	-0.711881	-0.5675	-1.14166	-0.57416	blue	M2 blue|0.6188	0.00367422	0.6188	DOWN	DOWN	TRUE
23169	TRIR|ENSG00000123144	4.08678	0.00770334	0.8692	0.00367583	0.679701	0.963487	0.999291	0.979885	0.138205	0.225445	0.166573	0.0872397	0.028368	-0.0588718	salmon	M13 salmon|0.7266	0.00367583	0.7266	UP	UP	TRUE
20089	|ENSG00000272155	9.45102	7.57548e-06	0.99972	0.126539	4.1807e-06	0.815483	0.00367656	0.000330775	0.0299982	-0.259501	-1.38642	-0.2895	-1.41642	-1.12692	blue	M2 blue|0.5595	0.00367656	0.5595	DOWN	DOWN	TRUE
133	LINC00324|ENSG00000178977	6.41246	0.000370042	0.512896	0.0947348	0.00247259	0.126162	0.00367847	0.0591521	0.400007	-0.244	-0.857898	-0.644007	-1.25791	-0.613898	turquoise	M1 turquoise|0.6744	0.00367847	0.6744	DOWN	DOWN	TRUE
18007	SNX33|ENSG00000173548	5.73012	0.000898534	0.112967	0.00369144	0.13538	0.753403	0.983459	0.9152	0.672635	0.373381	0.536341	-0.299254	-0.136294	0.16296	grey	grey|AllKmeAvg:0.0335	0.00369144	NA	UP	DOWN	FALSE
9397	KIAA0895L|ENSG00000196123	4.03866	0.0082043	0.997184	0.00369373	0.960717	0.725126	0.998367	0.746702	0.0469277	0.294363	0.0959346	0.247435	0.0490069	-0.198428	grey	grey|AllKmeAvg:0.0368	0.00369373	NA	UP	UP	TRUE
17106	PVR|ENSG00000073008	7.97009	4.97149e-05	0.909992	0.0716155	8.98819e-05	0.418004	0.00369454	0.00578737	-0.657517	0.874586	3.63245	1.5321	4.28997	2.75787	grey	grey|AllKmeAvg:0.0796	0.00369454	NA	UP	UP	TRUE
24362	SPPL3|ENSG00000157837	4.25407	0.00618778	0.520758	0.00371435	0.766249	0.999423	0.969511	0.951143	0.204799	0.187098	0.120278	-0.0177009	-0.0845211	-0.0668202	brown	M3 brown|0.6097	0.00371435	0.6097	UP	DOWN	FALSE
13578	HIST1H1C|ENSG00000187837	10.108	3.31833e-06	0.0324516	0.00371581	0.000148563	0.445086	0.914052	0.0310106	1.15481	0.524079	1.49869	-0.630734	0.34388	0.974615	grey	grey|AllKmeAvg:0.0146	0.00371581	NA	UP	UP	TRUE
13395	SNHG25|ENSG00000266402	4.28314	0.00595662	0.899276	0.00372096	0.994081	0.946229	0.888037	0.304593	-0.749411	-1.34966	0.229074	-0.600247	0.978485	1.57873	greenyellow	M11 greenyellow|0.5502	0.00372096	0.5502	DOWN	UP	FALSE
3219	|ENSG00000227615	4.52362	0.00434751	0.999992	0.00372759	0.306839	0.585594	0.646679	0.995932	0.00576247	-0.256574	-0.295451	-0.262337	-0.301214	-0.0388771	magenta	M9 magenta|0.846	0.00372759	0.846	DOWN	DOWN	TRUE
21212	TUBB8P8|ENSG00000213113	5.57063	0.00110619	0.000799292	0.50006	0.948713	0.00532493	0.00373138	0.666479	1.32385	0.172398	-0.152617	-1.15145	-1.47647	-0.325015	grey	grey|AllKmeAvg:0.0305	0.00373138	NA	UP	DOWN	FALSE
12986	PMS2P3|ENSG00000127957	4.32237	0.00565835	0.997919	0.00373793	0.406181	0.714479	0.813357	0.999964	-0.0315815	-0.219073	-0.225913	-0.187491	-0.194331	-0.00683994	blue	M2 blue|0.5243	0.00373793	0.5243	DOWN	DOWN	TRUE
4216	RP2|ENSG00000102218	6.14463	0.000523921	0.998899	0.00375808	0.0117838	0.694038	0.218297	0.396534	0.0297324	0.255243	0.524951	0.225511	0.495218	0.269708	brown	M3 brown|0.517	0.00375808	0.517	UP	UP	TRUE
4237	PDCD1|ENSG00000188389	5.03377	0.0022301	0.821436	0.00376255	0.0855818	0.981631	0.817651	0.82809	0.505459	0.727297	1.14487	0.221839	0.639416	0.417577	purple	M10 purple|0.6724	0.00376255	0.6724	UP	UP	TRUE
5995	ZC3H14|ENSG00000100722	6.24506	0.00045984	0.0127352	0.00376281	0.987197	0.27097	0.118042	0.653055	-0.344057	-0.139618	-0.0308521	0.20444	0.313205	0.108766	grey	grey|AllKmeAvg:0.0019	0.00376281	NA	DOWN	UP	FALSE
22085	UBAP2|ENSG00000137073	4.08231	0.00774854	0.785489	0.00376982	0.726645	0.989679	0.999921	0.967039	0.190859	0.254567	0.175411	0.0637081	-0.015448	-0.0791561	turquoise	M1 turquoise|0.4707	0.00376982	0.4707	UP	DOWN	FALSE
8284	CNR2|ENSG00000188822	7.25765	0.000124097	0.88046	0.00377252	0.00450607	0.202625	0.025868	0.245002	0.14016	-0.236204	-0.532842	-0.376364	-0.673002	-0.296638	blue	M2 blue|0.4391	0.00377252	0.4391	DOWN	DOWN	TRUE
6481	RSL24D1P11|ENSG00000231544	5.002	0.0023247	0.998607	0.00378337	0.0988298	0.701659	0.500416	0.857033	-0.0567725	-0.450213	-0.690528	-0.39344	-0.633756	-0.240316	blue	M2 blue|0.3224	0.00378337	0.3224	DOWN	DOWN	TRUE
9645	RPSAP3|ENSG00000242952	4.10705	0.00750148	0.911123	0.00378687	0.999957	0.937831	0.960013	0.476614	-0.168611	-0.317789	-0.010367	-0.149179	0.158244	0.307422	greenyellow	M11 greenyellow|0.9359	0.00378687	0.9359	DOWN	UP	FALSE
22649	CCRL2|ENSG00000121797	5.95456	0.000670825	0.0506086	0.00381756	0.197499	0.546239	0.87526	0.965204	1.55062	0.747418	0.98456	-0.8032	-0.566058	0.237142	grey	grey|AllKmeAvg:0.0649	0.00381756	NA	UP	DOWN	FALSE
6218	B3GNT4|ENSG00000176383	4.34829	0.0054695	0.9994	0.00381927	0.997234	0.530198	0.999983	0.335976	-0.0339743	0.356957	-0.0469611	0.390931	-0.0129868	-0.403918	yellow	M4 yellow|0.7361	0.00381927	0.7361	UP	DOWN	FALSE
22031	NUPL2|ENSG00000136243	4.49828	0.00449415	0.997371	0.00383787	0.368323	0.48328	0.61087	0.999449	0.0271832	-0.173923	-0.187428	-0.201106	-0.214611	-0.013505	turquoise	M1 turquoise|0.5026	0.00383787	0.5026	DOWN	DOWN	TRUE
2667	MAN1B1-DT|ENSG00000268996	4.74872	0.00323792	0.32598	0.00383898	0.352529	0.969485	0.993374	0.998938	0.994961	0.729117	0.799628	-0.265844	-0.195333	0.070511	black	M7 black|0.6981	0.00383898	0.6981	UP	DOWN	FALSE
7840	EHD1|ENSG00000110047	7.77728	6.36425e-05	0.982487	0.784661	2.10724e-05	0.895558	0.00384129	0.000153109	0.103512	-0.0944715	-1.10279	-0.197983	-1.2063	-1.00832	green	M5 green|0.5641	0.00384129	0.5641	DOWN	DOWN	TRUE
15873	SPPL2A|ENSG00000138600	3.97601	0.00890571	0.977246	0.00384157	0.951881	0.839014	0.999994	0.770298	0.082088	0.251724	0.0884861	0.169636	0.00639814	-0.163238	green	M5 green|0.5114	0.00384157	0.5114	UP	UP	TRUE
23372	SOX5|ENSG00000134532	4.18728	0.00675341	0.564213	0.00385579	0.783208	0.999946	0.975736	0.944395	-0.65195	-0.625039	-0.39043	0.0269114	0.26152	0.234609	grey	grey|AllKmeAvg:-0.0368	0.00385579	NA	DOWN	UP	FALSE
21946	NA|ENSG00000258946	4.68883	0.00350195	0.242681	0.615327	0.018079	0.103123	0.00385722	0.0813234	0.860244	-0.202262	-1.12488	-1.06251	-1.98512	-0.922614	blue	M2 blue|0.666	0.00385722	0.666	DOWN	DOWN	TRUE
9999	GNAS|ENSG00000087460	6.02744	0.000610146	0.773535	0.971924	0.000406284	0.686495	0.00386953	0.00101857	-0.130361	0.0215161	0.458153	0.151877	0.588514	0.436637	yellow	M4 yellow|0.6309	0.00386953	0.6309	UP	UP	TRUE
9619	GLRA3|ENSG00000145451	6.59157	0.000293382	0.742637	0.00386954	0.00482923	0.995608	0.485438	0.252685	-0.962837	-1.18527	-2.66326	-0.222432	-1.70042	-1.47799	grey	grey|AllKmeAvg:-0.0322	0.00386954	NA	DOWN	DOWN	TRUE
7748	RCN3|ENSG00000142552	5.27424	0.00162869	0.175167	0.00389717	0.209891	0.857412	0.986193	0.970908	-0.843499	-0.513368	-0.666582	0.330131	0.176917	-0.153214	blue	M2 blue|0.4745	0.00389717	0.4745	DOWN	UP	FALSE
10845	EEF1A1P22|ENSG00000259612	3.97292	0.00894176	0.973619	0.0039005	0.836208	0.849936	0.996623	0.913044	-0.162561	-0.472831	-0.263546	-0.31027	-0.100985	0.209285	greenyellow	M11 greenyellow|0.8888	0.0039005	0.8888	DOWN	DOWN	TRUE
22091	TRAK2|ENSG00000115993	4.23269	0.00636348	0.481796	0.00390241	0.93565	0.997775	0.875427	0.802863	-0.493033	-0.42897	-0.167707	0.0640627	0.325325	0.261263	grey	grey|AllKmeAvg:0.0308	0.00390241	NA	DOWN	UP	FALSE
53	ADAMTSL4-AS1|ENSG00000203804	5.34569	0.0014836	0.138534	0.00390653	0.231986	0.801466	0.965913	0.979775	0.734277	0.42325	0.534562	-0.311027	-0.199715	0.111312	grey	grey|AllKmeAvg:0.0303	0.00390653	NA	UP	DOWN	FALSE
8767	RPS3AP49|ENSG00000242060	4.04704	0.00811474	0.729224	0.00392791	0.961117	0.996835	0.95869	0.750201	-0.225556	-0.27118	-0.0885232	-0.0456232	0.137033	0.182656	greenyellow	M11 greenyellow|0.806	0.00392791	0.806	DOWN	UP	FALSE
5342	ATXN2|ENSG00000204842	4.87589	0.00274158	0.406828	0.00392813	0.933006	0.98981	0.362249	0.166199	0.288738	0.230981	-0.091691	-0.0577574	-0.380429	-0.322672	grey	grey|AllKmeAvg:0.0236	0.00392813	NA	UP	DOWN	FALSE
9478	PTK2B|ENSG00000120899	7.7853	6.29914e-05	0.999387	0.00392931	0.000678726	0.68119	0.063137	0.0810507	-0.0259953	-0.270441	-0.707643	-0.244446	-0.681648	-0.437202	blue	M2 blue|0.5611	0.00392931	0.5611	DOWN	DOWN	TRUE
2321	|ENSG00000261367	5.46156	0.00127535	0.000543812	0.981758	0.979022	0.00103583	0.00393448	0.945869	1.11723	0.0380951	-0.0915975	-1.07913	-1.20883	-0.129693	grey	grey|AllKmeAvg:0.0514	0.00393448	NA	UP	DOWN	FALSE
21273	S100Z|ENSG00000171643	4.1781	0.00683504	0.968766	0.00394561	0.467629	0.862371	0.932723	0.99996	-0.22838	-0.625498	-0.605298	-0.397118	-0.376918	0.0202007	grey	grey|AllKmeAvg:0.0496	0.00394561	NA	DOWN	DOWN	TRUE
6160	NA|ENSG00000034063	4.69647	0.00346709	0.302149	0.00394998	0.417728	0.959091	0.981392	0.999986	1.33468	0.9497	0.971529	-0.384977	-0.363148	0.0218298	black	M7 black|0.4572	0.00394998	0.4572	UP	DOWN	FALSE
1907	ENO4|ENSG00000188316	6.77987	0.000229927	0.485867	0.00395274	0.0412319	0.0437505	0.0218653	0.660011	0.917528	-0.801109	-1.42182	-1.71864	-2.33934	-0.620708	blue	M2 blue|0.4176	0.00395274	0.4176	DOWN	DOWN	TRUE
3070	MCC|ENSG00000171444	4.10638	0.00750808	0.977249	0.00395496	0.55881	0.840492	0.949265	0.997517	-0.128933	-0.394407	-0.343548	-0.265474	-0.214616	0.0508582	grey	grey|AllKmeAvg:-0.0825	0.00395496	NA	DOWN	DOWN	TRUE
14628	|ENSG00000268674	4.24196	0.00628673	0.995742	0.00396047	0.434829	0.746798	0.848528	1	-0.0988651	-0.536177	-0.538346	-0.437312	-0.439481	-0.00216945	blue	M2 blue|0.3725	0.00396047	0.3725	DOWN	DOWN	TRUE
1051	|ENSG00000268858	4.69054	0.00349413	0.252492	0.00396137	0.526379	0.930921	0.938191	0.999009	1.25009	0.839145	0.759643	-0.41094	-0.490443	-0.0795021	salmon	M13 salmon|0.8225	0.00396137	0.8225	UP	DOWN	FALSE
20011	IGKV1-8|ENSG00000240671	4.25626	0.00617009	0.752711	0.00396235	0.443293	0.994728	0.997444	1	-1.19628	-1.4954	-1.48747	-0.299116	-0.291193	0.00792205	grey	grey|AllKmeAvg:-0.0199	0.00396235	NA	DOWN	DOWN	TRUE
2278	MMP11|ENSG00000099953	4.58261	0.00402437	0.977084	0.00398455	0.193434	0.841362	0.754146	0.961749	-0.176995	-0.539721	-0.717445	-0.362726	-0.54045	-0.177724	blue	M2 blue|0.6941	0.00398455	0.6941	DOWN	DOWN	TRUE
6881	ATP1B3|ENSG00000069849	3.943	0.00929898	0.964043	0.00400504	0.951316	0.873171	0.999991	0.774482	0.130848	0.340585	0.120655	0.209737	-0.0101925	-0.21993	green	M5 green|0.6149	0.00400504	0.6149	UP	DOWN	FALSE
1662	ATP6V1E1P1|ENSG00000225099	4.56613	0.00411216	0.594314	0.00401731	0.268229	1	0.997108	0.989287	0.371161	0.367981	0.445943	-0.00318018	0.0747816	0.0779618	yellow	M4 yellow|0.6995	0.00401731	0.6995	UP	UP	TRUE
10285	MOB1B|ENSG00000173542	3.96815	0.00899781	0.863494	0.00402436	0.831928	0.968103	0.999911	0.917455	0.180656	0.287593	0.162403	0.106937	-0.0182536	-0.12519	red	M6 red|0.3032	0.00402436	0.3032	UP	DOWN	FALSE
7465	COQ3|ENSG00000132423	4.95421	0.00247464	0.478249	0.950812	0.00358315	0.372965	0.00402567	0.00885353	0.33647	-0.0451564	-0.672843	-0.381626	-1.00931	-0.627686	turquoise	M1 turquoise|0.5115	0.00402567	0.5115	DOWN	DOWN	TRUE
2449	RPS12P26|ENSG00000225193	7.93184	5.22094e-05	0.617796	0.00922511	0.00140302	0.0919756	0.0040289	0.0978511	0.339687	-0.321282	-0.864455	-0.660969	-1.20414	-0.543173	pink	M8 pink|0.6028	0.0040289	0.6028	DOWN	DOWN	TRUE
22065	SLC7A7|ENSG00000155465	6.38333	0.000384296	0.821829	0.999605	0.000284313	0.843903	0.00403371	0.000296217	0.224341	0.00965301	-0.890365	-0.214688	-1.11471	-0.900018	grey	grey|AllKmeAvg:0.0106	0.00403371	NA	UP	DOWN	FALSE
23954	MMP14|ENSG00000157227	7.55035	8.51589e-05	0.952383	0.0040439	0.00185052	0.299845	0.0258859	0.146814	-0.183828	0.432649	1.05616	0.616478	1.23999	0.623512	purple	M10 purple|0.4082	0.0040439	0.4082	UP	UP	TRUE
8747	CDC25A|ENSG00000164045	7.80795	6.11883e-05	0.000828707	0.00404985	0.980492	0.0472038	0.0256904	0.69068	1.09274	0.349541	0.0898648	-0.743198	-1.00287	-0.259676	grey	grey|AllKmeAvg:0.0798	0.00404985	NA	UP	DOWN	FALSE
12916	|ENSG00000259381	3.94164	0.00931556	0.918488	0.00405343	0.854072	0.933759	0.999998	0.901209	0.179014	0.3464	0.185033	0.167386	0.00601926	-0.161367	grey	grey|AllKmeAvg:-2e-04	0.00405343	NA	UP	UP	TRUE
5419	RPL4|ENSG00000174444	3.9856	0.00879453	0.890493	0.0040536	0.743955	0.954298	0.999689	0.962872	-0.109988	-0.190499	-0.128336	-0.0805105	-0.0183479	0.0621626	magenta	M9 magenta|0.9014	0.0040536	0.9014	DOWN	DOWN	TRUE
1676	IGLV2-14|ENSG00000211666	4.29977	0.00582835	0.41539	0.00405383	0.974367	0.990853	0.778596	0.713717	-1.96165	-1.57986	-0.446649	0.381793	1.515	1.13321	grey	grey|AllKmeAvg:0.0159	0.00405383	NA	DOWN	UP	FALSE
24285	DCLRE1C|ENSG00000152457	4.00207	0.00860691	0.78785	0.00406281	0.805988	0.99003	0.998787	0.934173	-0.121639	-0.161952	-0.0970317	-0.040313	0.024607	0.06492	grey	grey|AllKmeAvg:-0.0246	0.00406281	NA	DOWN	UP	FALSE
11573	LINC01252|ENSG00000247157	4.55523	0.00417128	0.983978	0.00406451	0.897291	0.8191	0.877205	0.135853	0.153906	0.530281	-0.247432	0.376375	-0.401338	-0.777713	grey	grey|AllKmeAvg:-0.0067	0.00406451	NA	UP	DOWN	FALSE
6375	COX8A|ENSG00000176340	4.34685	0.00547985	0.576421	0.00407115	0.447553	0.999977	0.999977	0.999999	0.269738	0.261254	0.259247	-0.00848379	-0.0104906	-0.00200676	black	M7 black|0.6836	0.00407115	0.6836	UP	DOWN	FALSE
15328	DYRK1B|ENSG00000105204	5.73355	0.000894522	0.995338	0.00407604	0.0313531	0.461889	0.186186	0.594439	-0.0779756	0.409125	0.755698	0.4871	0.833674	0.346573	purple	M10 purple|0.5234	0.00407604	0.5234	UP	UP	TRUE
24599	LYSMD4|ENSG00000183060	4.28581	0.00593585	0.653434	0.00407647	0.999012	0.999813	0.739946	0.371714	-0.282717	-0.302529	0.0283254	-0.0198118	0.311043	0.330854	blue	M2 blue|0.3379	0.00407647	0.3379	DOWN	UP	FALSE
4666	RTN4|ENSG00000115310	4.58424	0.00401581	0.986047	0.0040949	0.189631	0.810979	0.720244	0.958679	0.0561871	0.202896	0.271726	0.146709	0.215539	0.0688295	yellow	M4 yellow|0.4931	0.0040949	0.4931	UP	UP	TRUE
13223	YWHAG|ENSG00000170027	4.05528	0.00802764	0.904495	0.00411692	0.590403	0.945431	0.991621	0.995417	0.100285	0.182672	0.153608	0.0823865	0.0533226	-0.0290639	yellow	M4 yellow|0.4402	0.00411692	0.4402	UP	UP	TRUE
18319	EIF4A3|ENSG00000141543	4.66289	0.00362289	0.509263	0.00411824	0.243584	0.998881	0.999211	0.982595	0.350146	0.312877	0.391354	-0.0372683	0.0412078	0.0784762	yellow	M4 yellow|0.5167	0.00411824	0.5167	UP	UP	TRUE
16174	IGLV7-46|ENSG00000211649	4.15598	0.00703597	0.938713	0.00412172	0.456393	0.913529	0.956342	0.999995	-0.614152	-1.31755	-1.296	-0.703399	-0.68185	0.0215493	grey	grey|AllKmeAvg:0.0139	0.00412172	NA	DOWN	DOWN	TRUE
10412	ARF1|ENSG00000143761	7.76153	6.49405e-05	0.875967	0.0550905	0.000169125	0.348267	0.00412642	0.0108462	-0.0922881	0.11337	0.435812	0.205658	0.5281	0.322442	yellow	M4 yellow|0.7789	0.00412642	0.7789	UP	UP	TRUE
8889	LRFN1|ENSG00000128011	4.03751	0.00821671	0.673267	0.00413307	0.917003	0.999515	0.965022	0.835548	0.47628	0.52343	0.225821	0.0471493	-0.250459	-0.297608	salmon	M13 salmon|0.7891	0.00413307	0.7891	UP	DOWN	FALSE
17257	LRRC56|ENSG00000161328	4.88069	0.00272444	0.130401	0.00415239	0.746058	0.782861	0.70207	0.962764	0.861557	0.487622	0.328007	-0.373935	-0.53355	-0.159615	black	M7 black|0.7019	0.00415239	0.7019	UP	DOWN	FALSE
16168	COX6A1P2|ENSG00000226976	4.24103	0.00629433	0.437843	0.00416376	0.841327	0.993645	0.914771	0.912301	0.319556	0.263223	0.145685	-0.0563323	-0.173871	-0.117539	green	M5 green|0.6604	0.00416376	0.6604	UP	DOWN	FALSE
14965	NA|ENSG00000225302	6.97169	0.000179444	0.664863	0.00416908	0.0141313	0.0891994	0.0204663	0.423183	1.19015	-1.29148	-2.62849	-2.48164	-3.81864	-1.337	grey	grey|AllKmeAvg:0.0339	0.00416908	NA	DOWN	DOWN	TRUE
24406	|ENSG00000254468	7.61275	7.86004e-05	0.00109032	0.0110202	0.934437	0.0427691	0.00417622	0.219079	0.854323	0.253476	-0.110007	-0.600847	-0.96433	-0.363483	pink	M8 pink|0.3795	0.00417622	0.3795	UP	DOWN	FALSE
8901	ZBTB2|ENSG00000181472	4.30605	0.00578057	0.69849	0.00417831	0.994178	0.998791	0.729673	0.312805	0.186	0.211942	-0.0361304	0.0259423	-0.22213	-0.248072	green	M5 green|0.5898	0.00417831	0.5898	UP	DOWN	FALSE
580	SH3BP4|ENSG00000130147	5.98606	0.000643887	0.546841	0.0041854	0.0164143	0.999747	0.795602	0.452468	0.956908	0.892169	1.78657	-0.0647389	0.829658	0.894397	grey	grey|AllKmeAvg:0.0529	0.0041854	NA	UP	UP	TRUE
14049	ARID3A|ENSG00000116017	4.72183	0.00335391	0.181946	0.00420343	0.989754	0.862357	0.493547	0.646773	0.752574	0.459337	0.0949524	-0.293237	-0.657622	-0.364385	black	M7 black|0.4489	0.00420343	0.4489	UP	DOWN	FALSE
24276	LPXN|ENSG00000110031	6.13153	0.000532922	0.272066	0.20252	0.0161738	0.697846	0.004221	0.00108141	0.392451	0.154514	-0.538271	-0.237936	-0.930722	-0.692785	green	M5 green|0.7573	0.004221	0.7573	UP	DOWN	FALSE
14335	NRBP2|ENSG00000185189	4.0135	0.00847909	0.0365465	0.939022	0.227985	0.0663894	0.00422799	0.146912	-0.642139	-0.049347	0.374244	0.592792	1.01638	0.423591	grey	grey|AllKmeAvg:0.0709	0.00422799	NA	DOWN	UP	FALSE
17351	KCMF1|ENSG00000176407	11.9006	3.59515e-07	0.89384	0.00422986	9.19889e-07	0.953357	0.0144788	0.000744365	0.100219	0.174992	0.639066	0.0747733	0.538847	0.464074	yellow	M4 yellow|0.7061	0.00422986	0.7061	UP	UP	TRUE
6484	UBP1|ENSG00000153560	4.68295	0.00352903	0.687824	0.00423098	0.171613	0.999186	0.964056	0.945041	-0.119286	-0.133628	-0.183976	-0.0143418	-0.06469	-0.0503483	turquoise	M1 turquoise|0.4911	0.00423098	0.4911	DOWN	DOWN	TRUE
2704	COX6B1P5|ENSG00000249047	3.97824	0.00887974	0.747667	0.00423856	0.940548	0.995668	0.974511	0.799738	-0.426037	-0.524848	-0.2008	-0.0988106	0.225238	0.324048	grey	grey|AllKmeAvg:-0.0543	0.00423856	NA	DOWN	UP	FALSE
23258	HMGB1P35|ENSG00000251566	5.08189	0.00209413	0.262961	0.00424473	0.185114	0.935658	0.999275	0.95469	-0.876638	-0.592309	-0.800598	0.284329	0.0760404	-0.208289	blue	M2 blue|0.4523	0.00424473	0.4523	DOWN	UP	FALSE
19004	|ENSG00000243679	4.06488	0.00792742	0.918625	0.0042487	0.543834	0.935159	0.982904	0.998573	0.213427	0.411566	0.367229	0.198139	0.153802	-0.0443368	purple	M10 purple|0.787	0.0042487	0.787	UP	UP	TRUE
7100	|ENSG00000267549	5.23814	0.00170734	0.213988	0.00424973	0.903052	0.89685	0.191585	0.141916	-0.690547	-0.439298	0.20134	0.251248	0.891886	0.640638	blue	M2 blue|0.3162	0.00424973	0.3162	DOWN	UP	FALSE
5422	CLEC18A|ENSG00000157322	5.63425	0.00101812	0.152243	0.00425144	0.809385	0.819928	0.107813	0.0901066	0.483699	0.282664	-0.168793	-0.201034	-0.652491	-0.451457	grey	grey|AllKmeAvg:0.0239	0.00425144	NA	UP	DOWN	FALSE
1303	IMMT|ENSG00000132305	4.09162	0.00765464	0.650287	0.00425684	0.994123	0.999872	0.872586	0.614646	0.168246	0.178587	0.0305909	0.0103411	-0.137655	-0.147996	green	M5 green|0.689	0.00425684	0.689	UP	DOWN	FALSE
15628	CCDC174|ENSG00000154781	5.40942	0.00136516	0.999248	0.00426043	0.0399385	0.691607	0.344972	0.64661	0.0216214	0.208638	0.374378	0.187016	0.352756	0.16574	yellow	M4 yellow|0.4877	0.00426043	0.4877	UP	UP	TRUE
6696	RAB3D|ENSG00000105514	5.09648	0.00205457	0.995162	0.00426272	0.0995796	0.462996	0.318794	0.851499	0.0737506	-0.380654	-0.589034	-0.454404	-0.662785	-0.208381	turquoise	M1 turquoise|0.7957	0.00426272	0.7957	DOWN	DOWN	TRUE
15491	EZH2|ENSG00000106462	7.64202	7.57019e-05	0.871363	0.00426472	0.000678001	0.965777	0.196168	0.0789991	0.282196	0.457431	1.20552	0.175235	0.923328	0.748093	yellow	M4 yellow|0.4512	0.00426472	0.4512	UP	UP	TRUE
16704	|ENSG00000261659	6.9042	0.00019579	0.53409	0.00427617	0.00313507	0.999506	0.601059	0.195236	0.236095	0.216429	0.509057	-0.0196664	0.272962	0.292628	purple	M10 purple|0.7025	0.00427617	0.7025	UP	UP	TRUE
7318	|ENSG00000265298	4.48834	0.00455304	1	0.00428521	0.265724	0.613932	0.626526	0.987875	0.00042991	0.265135	0.324067	0.264705	0.323637	0.0589325	black	M7 black|0.3488	0.00428521	0.3488	UP	UP	TRUE
22493	RAB22A|ENSG00000124209	6.46466	0.000345827	0.983659	0.00428798	0.00914936	0.390965	0.0824004	0.34244	-0.0612441	0.208618	0.445338	0.269862	0.506582	0.23672	yellow	M4 yellow|0.607	0.00428798	0.607	UP	UP	TRUE
11279	C1orf61|ENSG00000125462	5.98061	0.000648473	0.0405881	0.00429195	0.208985	0.485964	0.835423	0.968095	1.05565	0.487829	0.639475	-0.567823	-0.416176	0.151647	grey	grey|AllKmeAvg:0.0396	0.00429195	NA	UP	DOWN	FALSE
1013	SLC39A6|ENSG00000141424	4.14864	0.00710392	0.986814	0.00430145	0.898525	0.405912	0.885854	0.861382	-0.0577104	0.211573	0.0987556	0.269283	0.156466	-0.112817	yellow	M4 yellow|0.4935	0.00430145	0.4935	UP	UP	TRUE
2062	KIF3B|ENSG00000101350	6.37771	0.000387104	0.991371	0.00431004	0.00625387	0.786441	0.211909	0.282353	-0.0657524	-0.2786	-0.61719	-0.212847	-0.551438	-0.338591	blue	M2 blue|0.6364	0.00431004	0.6364	DOWN	DOWN	TRUE
16600	GALNT14|ENSG00000158089	5.42032	0.00134587	0.984109	0.00431515	0.0607322	0.393324	0.212302	0.742928	-0.307126	1.0557	1.78161	1.36283	2.08874	0.72591	grey	grey|AllKmeAvg:0.0363	0.00431515	NA	UP	UP	TRUE
16995	JAG2|ENSG00000184916	3.9617	0.00907401	0.75996	0.00431537	0.864948	0.994504	0.993081	0.895179	0.462425	0.581201	0.302814	0.118776	-0.159611	-0.278387	purple	M10 purple|0.4386	0.00431537	0.4386	UP	DOWN	FALSE
18217	CD48|ENSG00000117091	4.93266	0.00254535	0.990814	0.00432032	0.0896962	0.789954	0.553428	0.829142	-0.0603003	-0.250064	-0.395001	-0.189763	-0.334701	-0.144938	turquoise	M1 turquoise|0.519	0.00432032	0.519	DOWN	DOWN	TRUE
594	RANP4|ENSG00000225125	7.93011	5.23251e-05	0.992572	0.889329	1.60782e-05	0.951228	0.00432264	8.09018e-05	0.114489	-0.107512	-1.65683	-0.222001	-1.77132	-1.54932	blue	M2 blue|0.7598	0.00432264	0.7598	DOWN	DOWN	TRUE
7000	MRPL32|ENSG00000106591	3.90254	0.00980481	0.0779375	0.999594	0.112392	0.0751168	0.00433951	0.132322	-0.407095	0.0063468	0.314918	0.413442	0.722014	0.308572	yellow	M4 yellow|0.6382	0.00433951	0.6382	UP	UP	TRUE
1137	SF3A2|ENSG00000104897	4.72273	0.00334996	0.934182	0.00434429	0.127204	0.920677	0.761597	0.896949	0.128837	0.268082	0.395739	0.139246	0.266903	0.127657	purple	M10 purple|0.8788	0.00434429	0.8788	UP	UP	TRUE
5830	APCDD1L-DT|ENSG00000231290	3.88541	0.0100271	0.92286	0.00434822	0.909877	0.932114	0.999916	0.848201	0.11609	0.227874	0.101823	0.111784	-0.0142679	-0.126051	grey	grey|AllKmeAvg:0.0165	0.00434822	NA	UP	DOWN	FALSE
511	TUBG2|ENSG00000037042	5.89281	0.000726959	0.326265	0.00435254	0.0287979	0.966952	0.96107	0.569819	-0.667288	-0.483868	-0.908839	0.18342	-0.241551	-0.424971	blue	M2 blue|0.6238	0.00435254	0.6238	DOWN	DOWN	TRUE
19874	ODF3B|ENSG00000177989	7.97107	4.96524e-05	0.373677	0.00436216	0.000639287	0.981714	0.551567	0.0756239	0.792988	0.606049	1.60665	-0.186939	0.813664	1.0006	black	M7 black|0.6744	0.00436216	0.6744	UP	UP	TRUE
22559	|ENSG00000186019	8.93867	1.44779e-05	0.469916	0.0043641	0.000111166	0.996469	0.305696	0.0240855	-0.208517	-0.177286	-0.522464	0.0312303	-0.313948	-0.345178	blue	M2 blue|0.5577	0.0043641	0.5577	DOWN	DOWN	TRUE
18519	TMEM231|ENSG00000205084	4.93661	0.00253226	0.136118	0.00437812	0.535117	0.790592	0.835271	0.998992	0.89866	0.510958	0.461833	-0.387703	-0.436827	-0.0491244	grey	grey|AllKmeAvg:0.0418	0.00437812	NA	UP	DOWN	FALSE
9952	HELQ|ENSG00000163312	5.59843	0.0010668	0.100964	0.00437945	0.912796	0.713699	0.108769	0.151157	-0.374139	-0.200215	0.0884258	0.173924	0.462565	0.28864	grey	grey|AllKmeAvg:0.0187	0.00437945	NA	DOWN	UP	FALSE
17097	IDH1|ENSG00000138413	7.36819	0.000107635	0.915566	0.169628	0.000114332	0.512202	0.00438429	0.00401899	0.150521	-0.172618	-0.840488	-0.323139	-0.991009	-0.667871	turquoise	M1 turquoise|0.7922	0.00438429	0.7922	DOWN	DOWN	TRUE
718	TRAPPC12-AS1|ENSG00000225234	4.66952	0.0035916	0.381959	0.850773	0.00778334	0.243124	0.00439293	0.0252743	0.591711	-0.108044	-0.991306	-0.699755	-1.58302	-0.883262	turquoise	M1 turquoise|0.5821	0.00439293	0.5821	DOWN	DOWN	TRUE
19621	MT2A|ENSG00000125148	5.03088	0.00223854	0.136681	0.00440154	0.415535	0.791321	0.893041	0.99995	1.18929	0.676492	0.700266	-0.512799	-0.489025	0.0237742	black	M7 black|0.5873	0.00440154	0.5873	UP	DOWN	FALSE
233	TVP23B|ENSG00000171928	5.93214	0.000690682	0.880751	0.0044114	0.0127005	0.961894	0.475109	0.398638	0.121432	0.202082	0.418093	0.0806497	0.296661	0.216011	yellow	M4 yellow|0.5171	0.0044114	0.5171	UP	UP	TRUE
1074	MATN1-AS1|ENSG00000186056	5.44434	0.00130432	0.610423	0.608667	0.00171713	0.349834	0.00442229	0.0118019	-0.350112	0.126808	0.869309	0.476921	1.21942	0.742501	brown	M3 brown|0.6333	0.00442229	0.6333	UP	UP	TRUE
21900	RPL26P35|ENSG00000244229	7.00317	0.000172297	0.711239	0.00442926	0.00211585	0.998404	0.414945	0.154839	0.294319	0.340268	0.82861	0.0459488	0.534291	0.488342	grey	grey|AllKmeAvg:0.0276	0.00442926	NA	UP	UP	TRUE
10360	KCTD3|ENSG00000136636	4.38043	0.0052441	0.43472	0.00442957	0.497438	0.992769	0.992745	0.999812	1.19977	0.979555	0.925764	-0.220214	-0.274005	-0.053791	grey	grey|AllKmeAvg:0.0702	0.00442957	NA	UP	DOWN	FALSE
881	RTEL1-TNFRSF6B|ENSG00000026036	4.04685	0.00811682	0.793948	0.00443621	0.591015	0.989856	0.99968	0.995898	0.236676	0.316545	0.267714	0.0798685	0.0310379	-0.0488305	purple	M10 purple|0.7353	0.00443621	0.7353	UP	UP	TRUE
13199	|ENSG00000239480	3.87155	0.0102107	0.971331	0.00444315	0.942054	0.862064	0.999996	0.800185	0.111791	0.312287	0.11886	0.200496	0.00706905	-0.193427	grey	grey|AllKmeAvg:0.0246	0.00444315	NA	UP	UP	TRUE
3292	TMEM39A|ENSG00000176142	6.49695	0.000331649	0.665418	0.110965	0.00120111	0.215327	0.00449008	0.0323981	-0.206371	0.147961	0.566472	0.354332	0.772843	0.418511	brown	M3 brown|0.7861	0.00449008	0.7861	UP	UP	TRUE
1479	|ENSG00000269918	6.71839	0.000248959	0.921768	0.921102	0.000109888	0.829065	0.00450499	0.000414698	0.241982	-0.0877219	-1.39299	-0.329704	-1.63497	-1.30527	turquoise	M1 turquoise|0.7958	0.00450499	0.7958	DOWN	DOWN	TRUE
9214	C4orf19|ENSG00000154274	4.39462	0.00514751	0.574984	0.00451164	0.346174	0.999946	0.999849	0.99806	0.517155	0.49555	0.555047	-0.0216049	0.0378926	0.0594976	brown	M3 brown|0.4536	0.00451164	0.4536	UP	UP	TRUE
2716	LRRC37B|ENSG00000185158	4.44987	0.00478829	0.254854	0.00452061	0.899623	0.928114	0.740905	0.862991	-0.219195	-0.145871	-0.0681046	0.0733235	0.15109	0.0777664	grey	grey|AllKmeAvg:0.0039	0.00452061	NA	DOWN	UP	FALSE
8025	NA|ENSG00000269093	4.17335	0.00687771	0.499157	0.00453464	0.700783	0.998169	0.977631	0.978803	0.708488	0.620551	0.452509	-0.0879365	-0.255979	-0.168043	black	M7 black|0.6642	0.00453464	0.6642	UP	DOWN	FALSE
7440	KIAA0586|ENSG00000100578	4.76501	0.00316963	0.798373	0.00455875	0.118161	0.989339	0.878045	0.880992	-0.129284	-0.174062	-0.261995	-0.0447778	-0.132711	-0.087933	blue	M2 blue|0.6343	0.00455875	0.6343	DOWN	DOWN	TRUE
23236	ANAPC7|ENSG00000196510	4.15979	0.0070009	0.881334	0.00457606	0.99218	0.962453	0.865733	0.305289	0.110976	0.184434	-0.0350303	0.073458	-0.146006	-0.219464	yellow	M4 yellow|0.3682	0.00457606	0.3682	UP	DOWN	FALSE
12132	|ENSG00000226471	4.7185	0.00336855	0.324936	0.920021	0.012284	0.464032	0.00458556	0.00586008	-0.615866	-0.0832062	0.924746	0.53266	1.54061	1.00795	brown	M3 brown|0.3864	0.00458556	0.3864	DOWN	UP	FALSE
9458	IGLV2-18|ENSG00000211664	5.09226	0.00206593	0.369755	0.00458794	0.117187	0.979929	0.997763	0.879089	-1.04385	-0.790811	-1.19299	0.253039	-0.149135	-0.402174	grey	grey|AllKmeAvg:0.0049	0.00458794	NA	DOWN	DOWN	TRUE
11482	CASC2|ENSG00000177640	5.17904	0.0018444	0.329651	0.00459311	0.10941	0.967081	0.998887	0.865825	1.43732	1.04128	1.59267	-0.396041	0.155348	0.551389	salmon	M13 salmon|0.9513	0.00459311	0.9513	UP	UP	TRUE
14356	C1QTNF12|ENSG00000184163	3.91718	0.0096187	0.950312	0.00459523	0.692863	0.902503	0.990949	0.980969	0.449679	1.03075	0.761546	0.581075	0.311868	-0.269207	purple	M10 purple|0.7005	0.00459523	0.7005	UP	UP	TRUE
12409	KCNJ2-AS1|ENSG00000267365	12.0706	2.91886e-07	0.955352	0.0317768	1.94482e-07	0.963762	0.00459536	6.92879e-05	0.258751	0.501226	2.39763	0.242475	2.13887	1.8964	grey	grey|AllKmeAvg:0.0539	0.00459536	NA	UP	UP	TRUE
8268	LRCH4|ENSG00000077454	4.09822	0.00758875	0.589259	0.0046044	0.996651	0.999987	0.822692	0.593319	0.295789	0.28796	0.0410696	-0.0078293	-0.254719	-0.24689	salmon	M13 salmon|0.8089	0.0046044	0.8089	UP	DOWN	FALSE
11668	|ENSG00000256028	4.47024	0.00466226	0.328056	0.00460916	1	0.966394	0.53151	0.463865	0.55296	0.399758	0.000716219	-0.153202	-0.552244	-0.399042	black	M7 black|0.7818	0.00460916	0.7818	UP	DOWN	FALSE
19536	|ENSG00000272462	4.53491	0.00428373	0.210007	0.00462179	0.892258	0.889386	0.698118	0.872456	-0.370229	-0.232608	-0.11177	0.137621	0.258458	0.120837	blue	M2 blue|0.6127	0.00462179	0.6127	DOWN	UP	FALSE
2467	NRADDP|ENSG00000236409	3.93362	0.0094138	0.717743	0.00464259	0.892387	0.998234	0.982558	0.872568	-0.318642	-0.370639	-0.178085	-0.0519973	0.140557	0.192554	grey	grey|AllKmeAvg:-0.0607	0.00464259	NA	DOWN	UP	FALSE
4860	MZT2B|ENSG00000152082	4.88756	0.00270005	0.668184	0.00466329	0.10259	0.999742	0.928699	0.852123	0.553088	0.597113	0.926029	0.0440251	0.372941	0.328916	salmon	M13 salmon|0.951	0.00466329	0.951	UP	UP	TRUE
11182	RPL23AP42|ENSG00000234851	3.83815	0.0106669	0.957148	0.00467441	0.956017	0.892616	0.999894	0.775118	-0.0821482	-0.198232	-0.0686416	-0.116084	0.0135066	0.12959	magenta	M9 magenta|0.8156	0.00467441	0.8156	DOWN	UP	FALSE
65	SPART|ENSG00000133104	5.63219	0.00102087	0.939557	0.00468192	0.0498007	0.284487	0.13543	0.690584	-0.648131	1.38197	2.42188	2.0301	3.07001	1.03992	green	M5 green|0.2706	0.00468192	0.2706	UP	UP	TRUE
23331	ZNF555|ENSG00000186300	7.89022	5.50676e-05	0.993308	0.631824	1.7998e-05	0.900038	0.0046908	0.000207448	0.0512423	-0.0827147	-0.764291	-0.133957	-0.815533	-0.681576	turquoise	M1 turquoise|0.3074	0.0046908	0.3074	DOWN	DOWN	TRUE
15404	|ENSG00000261037	6.88176	0.000201549	0.986964	0.00469518	0.00235261	0.81448	0.155843	0.162065	0.0659453	0.240856	0.584639	0.174911	0.518694	0.343784	grey	grey|AllKmeAvg:0.0132	0.00469518	NA	UP	UP	TRUE
1721	|ENSG00000161103	8.83965	1.6415e-05	0.901893	0.00759431	0.000156776	0.257025	0.00470114	0.0247691	-0.567191	0.967178	2.9416	1.53437	3.50879	1.97442	grey	grey|AllKmeAvg:0.0486	0.00470114	NA	UP	UP	TRUE
22150	|ENSG00000258738	6.45601	0.000349724	0.442699	0.00470522	0.00728037	0.993277	0.773878	0.299533	0.43373	0.355374	0.782081	-0.0783564	0.34835	0.426707	black	M7 black|0.5902	0.00470522	0.5902	UP	UP	TRUE
9271	IQCN|ENSG00000130518	7.11496	0.000149154	0.308725	0.0047062	0.00300276	0.957748	0.782621	0.186055	0.586558	0.414129	0.985802	-0.172429	0.399244	0.571673	grey	grey|AllKmeAvg:-0.0145	0.0047062	NA	UP	UP	TRUE
19095	TMEM86B|ENSG00000180089	4.63831	0.00374137	0.0412203	0.411489	0.225712	0.160907	0.00471005	0.0549765	0.512905	0.107577	-0.30483	-0.405328	-0.817735	-0.412407	black	M7 black|0.5635	0.00471005	0.5635	UP	DOWN	FALSE
24518	SLC48A1|ENSG00000211584	5.13781	0.0019465	0.99998	0.00471826	0.0668282	0.595298	0.345019	0.758203	0.0101275	-0.326315	-0.54653	-0.336442	-0.556658	-0.220215	blue	M2 blue|0.6064	0.00471826	0.6064	DOWN	DOWN	TRUE
23688	|ENSG00000271332	4.26799	0.00607603	0.00665777	0.999997	0.648383	0.00717042	0.00472051	0.663199	1.08881	-0.00230872	-0.320383	-1.09112	-1.40919	-0.318074	blue	M2 blue|0.3889	0.00472051	0.3889	DOWN	DOWN	TRUE
12447	|ENSG00000267353	5.87277	0.000746175	0.8805	0.00472826	0.0131501	0.963642	0.480056	0.399982	-0.165578	-0.273648	-0.567514	-0.10807	-0.401936	-0.293867	grey	grey|AllKmeAvg:-0.0255	0.00472826	NA	DOWN	DOWN	TRUE
1630	ZNF282|ENSG00000170265	3.88506	0.0100317	0.780784	0.00473055	0.903916	0.992561	0.9903	0.860594	0.258342	0.334771	0.154363	0.0764289	-0.103979	-0.180408	black	M7 black|0.7968	0.00473055	0.7968	UP	DOWN	FALSE
24308	TREX2|ENSG00000183479	3.8777	0.0101288	0.871829	0.00473195	0.987585	0.967822	0.979947	0.669216	0.25881	0.416294	0.0928571	0.157484	-0.165953	-0.323437	black	M7 black|0.6955	0.00473195	0.6955	UP	DOWN	FALSE
14424	N4BP1|ENSG00000102921	9.68572	5.63714e-06	0.999478	0.0292856	7.95324e-06	0.682623	0.00473492	0.00145511	-0.0176095	0.156795	0.642652	0.174404	0.660261	0.485857	yellow	M4 yellow|0.5386	0.00473492	0.5386	UP	UP	TRUE
3548	MRPS7|ENSG00000125445	5.29313	0.00158901	0.971298	0.00473733	0.0386127	0.865222	0.485779	0.630154	0.0804408	0.223354	0.406444	0.142913	0.326004	0.183091	yellow	M4 yellow|0.8312	0.00473733	0.8312	UP	UP	TRUE
8572	CYP27B1|ENSG00000111012	4.90103	0.00265289	0.135006	0.00474377	0.523348	0.78384	0.839761	0.999489	0.936265	0.527656	0.486959	-0.408609	-0.449306	-0.0406976	grey	grey|AllKmeAvg:0.0274	0.00474377	NA	UP	DOWN	FALSE
15180	KIAA0556|ENSG00000047578	4.3777	0.00526286	0.712221	0.00474914	0.274241	0.998567	0.986021	0.988376	0.147389	0.169615	0.207112	0.0222259	0.059723	0.0374971	black	M7 black|0.3517	0.00474914	0.3517	UP	UP	TRUE
13195	|ENSG00000256372	3.93122	0.00944345	0.133241	0.99482	0.0632549	0.114902	0.00475473	0.0883553	0.846625	-0.0344126	-0.80441	-0.881038	-1.65104	-0.769998	pink	M8 pink|0.5016	0.00475473	0.5016	DOWN	DOWN	TRUE
3232	|ENSG00000259959	5.14398	0.00193089	0.985055	0.00476493	0.0520975	0.823433	0.488389	0.699747	-0.0569306	-0.198133	-0.345417	-0.141202	-0.288487	-0.147284	blue	M2 blue|0.3536	0.00476493	0.3536	DOWN	DOWN	TRUE
9000	GAL3ST2|ENSG00000154252	4.64958	0.00368657	0.203682	0.00478078	0.999624	0.881349	0.438095	0.527545	0.350445	0.217727	0.0149603	-0.132717	-0.335484	-0.202767	purple	M10 purple|0.4858	0.00478078	0.4858	UP	DOWN	FALSE
4049	|ENSG00000250144	3.92681	0.00949813	0.999985	0.0047947	0.888649	0.598359	0.958124	0.878292	0.0117614	-0.412206	-0.201223	-0.423967	-0.212984	0.210983	greenyellow	M11 greenyellow|0.8593	0.0047947	0.8593	DOWN	DOWN	TRUE
23899	NA|ENSG00000215860	5.38372	0.00141174	0.673846	0.87896	0.00126433	0.511885	0.00480124	0.00461613	0.231892	-0.0553908	-0.641809	-0.287283	-0.873701	-0.586418	blue	M2 blue|0.7071	0.00480124	0.7071	DOWN	DOWN	TRUE
4627	TBC1D8|ENSG00000204634	5.2821	0.00161207	0.596409	0.004804	0.0499551	0.999993	0.890968	0.68927	-0.606874	-0.593891	-1.04268	0.0129825	-0.43581	-0.448792	grey	grey|AllKmeAvg:-0.0232	0.004804	NA	DOWN	DOWN	TRUE
15388	SDK2|ENSG00000069188	3.9617	0.00907408	0.661384	0.00481133	0.971433	0.999846	0.924475	0.736378	-0.870188	-0.927926	-0.27659	-0.0577381	0.593598	0.651336	blue	M2 blue|0.2894	0.00481133	0.2894	DOWN	UP	FALSE
381	RHOQP2|ENSG00000232742	7.5449	8.57576e-05	0.651155	0.00483453	0.000818299	0.999927	0.361124	0.0854546	-0.230257	-0.241976	-0.6366	-0.011719	-0.406343	-0.394624	grey	grey|AllKmeAvg:0.0252	0.00483453	NA	DOWN	DOWN	TRUE
13149	NA|ENSG00000269804	3.99848	0.0086475	0.98606	0.00483932	0.536509	0.820104	0.927817	0.999204	0.0850746	0.302839	0.275701	0.217764	0.190626	-0.0271381	yellow	M4 yellow|0.826	0.00483932	0.826	UP	UP	TRUE
1954	RPL21P28|ENSG00000220749	3.88871	0.00998388	0.806505	0.00486443	0.98779	0.988495	0.959311	0.670287	-0.145642	-0.198306	-0.0440903	-0.0526642	0.101552	0.154216	magenta	M9 magenta|0.8775	0.00486443	0.8775	DOWN	UP	FALSE
23689	CIAO2B|ENSG00000166595	4.31699	0.00569834	0.975179	0.0048659	0.257827	0.856749	0.814928	0.983917	0.0712501	0.207643	0.259073	0.136393	0.187823	0.0514296	yellow	M4 yellow|0.7707	0.0048659	0.7707	UP	UP	TRUE
7510	|ENSG00000262503	4.21573	0.00650639	0.947655	0.00487029	0.985036	0.300758	0.909367	0.684842	-0.245772	0.550073	0.13116	0.795845	0.376932	-0.418913	grey	grey|AllKmeAvg:0.0296	0.00487029	NA	UP	UP	TRUE
23991	SLU7|ENSG00000164609	6.25317	0.000455025	0.842156	0.9995	0.000328605	0.86418	0.00488287	0.00033678	-0.176665	-0.00863193	0.729637	0.168033	0.906302	0.738269	brown	M3 brown|0.7786	0.00488287	0.7786	DOWN	UP	FALSE
21581	NFAM1|ENSG00000235568	4.61464	0.00385911	0.999928	0.00489853	0.180775	0.5849	0.509434	0.946899	0.0254842	-0.531022	-0.731201	-0.556507	-0.756685	-0.200178	blue	M2 blue|0.5123	0.00489853	0.5123	DOWN	DOWN	TRUE
10883	|ENSG00000267449	3.87342	0.0101857	0.985506	0.00493433	0.997688	0.823489	0.998691	0.583439	-0.107263	-0.376086	-0.0476358	-0.268823	0.0596272	0.328451	greenyellow	M11 greenyellow|0.9203	0.00493433	0.9203	DOWN	UP	FALSE
10363	POMZP3|ENSG00000146707	4.49852	0.00449274	0.250833	0.87995	0.0234303	0.396433	0.00493854	0.0100902	-0.372144	-0.053774	0.476607	0.31837	0.848751	0.530381	yellow	M4 yellow|0.4363	0.00493854	0.4363	DOWN	UP	FALSE
8112	SLC13A5|ENSG00000141485	8.34409	3.08316e-05	0.956651	0.0370827	7.08743e-05	0.455208	0.0049401	0.00691346	0.184428	-0.353623	-1.34636	-0.538052	-1.53079	-0.992741	pink	M8 pink|0.4927	0.0049401	0.4927	DOWN	DOWN	TRUE
18278	RPSAP54|ENSG00000213621	3.85589	0.0104222	0.997551	0.00494937	0.984401	0.738184	0.999789	0.68919	-0.0347532	-0.222707	-0.0539444	-0.187954	-0.0191912	0.168763	greenyellow	M11 greenyellow|0.8275	0.00494937	0.8275	DOWN	DOWN	TRUE
14745	DCUN1D2|ENSG00000150401	8.72653	1.89501e-05	0.999998	0.945826	5.11535e-06	0.9965	0.00495016	2.03125e-05	0.00232363	-0.0273939	-0.578446	-0.0297175	-0.58077	-0.551052	grey	grey|AllKmeAvg:-0.0033	0.00495016	NA	DOWN	DOWN	TRUE
23748	CD3EAP|ENSG00000117877	5.26497	0.00164854	0.97398	0.00495042	0.0388601	0.860733	0.479415	0.628039	-0.0909934	-0.260453	-0.475393	-0.16946	-0.384399	-0.21494	blue	M2 blue|0.7105	0.00495042	0.7105	DOWN	DOWN	TRUE
18010	SUSD2|ENSG00000099994	5.95637	0.000669245	0.855262	0.00495063	0.0108882	0.975458	0.483209	0.362283	0.421759	0.644356	1.36869	0.222598	0.946934	0.724337	salmon	M13 salmon|0.4443	0.00495063	0.4443	UP	UP	TRUE
4850	|ENSG00000270760	3.96882	0.00898992	0.170117	0.998964	0.0462744	0.159312	0.00496006	0.0591726	0.707157	-0.0176768	-0.745075	-0.724834	-1.45223	-0.727399	grey	grey|AllKmeAvg:0.0088	0.00496006	NA	DOWN	DOWN	TRUE
14043	PDZK1P1|ENSG00000215859	5.30836	0.00155771	0.665837	0.904491	0.00141446	0.518278	0.00496447	0.00465956	0.236288	-0.0509955	-0.641271	-0.287283	-0.877558	-0.590275	blue	M2 blue|0.7084	0.00496447	0.7084	DOWN	DOWN	TRUE
21720	RPL7P6|ENSG00000227525	3.80407	0.0111534	0.98037	0.00496454	0.959065	0.842517	0.999996	0.77235	-0.0935169	-0.295154	-0.100158	-0.201637	-0.00664127	0.194996	greenyellow	M11 greenyellow|0.9448	0.00496454	0.9448	DOWN	DOWN	TRUE
16222	SLC23A2|ENSG00000089057	4.85414	0.00282073	0.686663	0.00496545	0.0995834	0.99949	0.917944	0.842191	0.218516	0.240946	0.377896	0.0224295	0.15938	0.13695	purple	M10 purple|0.3439	0.00496545	0.3439	UP	UP	TRUE
21813	|ENSG00000241772	4.95427	0.00247444	0.281305	0.00499953	0.184638	0.941807	0.999696	0.949004	1.07283	0.73003	1.00175	-0.342799	-0.0710811	0.271718	purple	M10 purple|0.4528	0.00499953	0.4528	UP	DOWN	FALSE
6754	|ENSG00000224888	5.33969	0.00149526	0.0610472	0.00500231	0.457864	0.574422	0.729751	1	1.19395	0.578579	0.577947	-0.615375	-0.616007	-0.000632019	black	M7 black|0.7344	0.00500231	0.7344	UP	DOWN	FALSE
15245	YWHAH|ENSG00000128245	5.46504	0.00126956	0.568088	0.367647	0.00277793	0.247413	0.00500276	0.0288067	-0.375555	0.170368	0.851706	0.545922	1.22726	0.681338	yellow	M4 yellow|0.5475	0.00500276	0.5475	UP	UP	TRUE
18283	|ENSG00000254693	7.92097	5.29409e-05	0.960886	0.0903339	6.67561e-05	0.545565	0.0050265	0.00398833	0.175176	-0.302786	-1.33061	-0.477963	-1.50578	-1.02782	grey	grey|AllKmeAvg:0.0074	0.0050265	NA	DOWN	DOWN	TRUE
8673	PHLDA2|ENSG00000181649	8.94015	1.44507e-05	0.0269097	0.00503471	0.000977842	0.386759	0.992218	0.0942278	0.825483	0.356096	0.92866	-0.469387	0.103177	0.572564	purple	M10 purple|0.5529	0.00503471	0.5529	UP	UP	TRUE
20576	|ENSG00000237343	4.28215	0.00596439	0.960917	0.00503474	0.598505	0.330092	0.618641	0.996147	0.176942	-0.438272	-0.371333	-0.615214	-0.548275	0.0669391	turquoise	M1 turquoise|0.6639	0.00503474	0.6639	DOWN	DOWN	TRUE
3690	LMAN2|ENSG00000169223	4.18394	0.006783	0.491189	0.00506236	0.573253	0.997282	0.992307	0.997862	0.378667	0.325474	0.284688	-0.0531927	-0.0939793	-0.0407867	green	M5 green|0.7691	0.00506236	0.7691	UP	DOWN	FALSE
2617	IPP|ENSG00000197429	4.15275	0.00706575	0.989737	0.0050914	0.999973	0.432781	0.99631	0.444707	0.0575841	-0.226618	0.00653343	-0.284202	-0.0510506	0.233152	blue	M2 blue|0.4661	0.0050914	0.4661	DOWN	DOWN	TRUE
13641	RAB8A|ENSG00000167461	3.82813	0.0108077	0.804116	0.00509345	0.873279	0.989458	0.996304	0.896233	0.164912	0.222494	0.114761	0.0575827	-0.0501501	-0.107733	yellow	M4 yellow|0.5933	0.00509345	0.5933	UP	DOWN	FALSE
15344	GLA|ENSG00000102393	3.94953	0.0092198	0.939753	0.00510551	0.535593	0.920254	0.973252	0.999347	0.143036	0.302998	0.277467	0.159962	0.134431	-0.0255311	yellow	M4 yellow|0.5733	0.00510551	0.5733	UP	UP	TRUE
18237	SLFNL1|ENSG00000171790	4.33247	0.00558404	0.381193	0.00511577	0.525151	0.981159	0.981699	0.999578	0.327193	0.24861	0.230502	-0.0785831	-0.0966917	-0.0181086	grey	grey|AllKmeAvg:0.0368	0.00511577	NA	UP	DOWN	FALSE
8892	LINC002481|ENSG00000246526	4.55067	0.00419622	0.130792	0.428108	0.0704673	0.0365923	0.00511606	0.291698	0.542753	-0.136284	-0.504643	-0.679037	-1.0474	-0.368359	blue	M2 blue|0.5169	0.00511606	0.5169	DOWN	DOWN	TRUE
102	CALM3|ENSG00000160014	6.08129	0.000568887	0.999144	0.00514036	0.011651	0.54089	0.1393	0.371594	0.0294816	-0.267928	-0.56703	-0.297409	-0.596512	-0.299103	turquoise	M1 turquoise|0.6928	0.00514036	0.6928	DOWN	DOWN	TRUE
4440	FAM124A|ENSG00000150510	11.5652	5.4308e-07	0.927633	0.240819	1.38499e-07	0.999903	0.00514656	9.80341e-06	0.171646	0.189873	1.35112	0.0182269	1.17948	1.16125	grey	grey|AllKmeAvg:0.0012	0.00514656	NA	UP	UP	TRUE
599	PIGL|ENSG00000108474	4.84537	0.00285326	0.934696	0.00515681	0.0810591	0.926226	0.683142	0.795387	-0.110818	-0.227763	-0.372128	-0.116944	-0.26131	-0.144366	grey	grey|AllKmeAvg:-0.0079	0.00515681	NA	DOWN	DOWN	TRUE
9674	SEC24A|ENSG00000113615	5.90545	0.0007151	0.98927	0.00516254	0.0191238	0.430873	0.129362	0.467139	-0.0590275	0.228504	0.45807	0.287532	0.517098	0.229566	yellow	M4 yellow|0.4263	0.00516254	0.4263	UP	UP	TRUE
6684	TDRP|ENSG00000180190	4.5547	0.00417414	0.50123	0.0051682	0.232275	0.997806	0.999076	0.974044	-0.458525	-0.39791	-0.514885	0.0606147	-0.05636	-0.116975	grey	grey|AllKmeAvg:0.016	0.0051682	NA	DOWN	DOWN	TRUE
2657	CBX8|ENSG00000141570	5.65554	0.000990256	0.0893801	0.00517577	0.136294	0.670743	0.969952	0.900432	1.26613	0.652616	0.964169	-0.613511	-0.301958	0.311554	green	M5 green|0.3935	0.00517577	0.3935	UP	DOWN	FALSE
8965	|ENSG00000203469	5.97244	0.000655398	0.96339	0.00518832	0.0207397	0.337719	0.100357	0.483692	0.0925139	-0.233885	-0.464622	-0.326399	-0.557136	-0.230737	blue	M2 blue|0.5344	0.00518832	0.5344	DOWN	DOWN	TRUE
17561	PLEKHS1|ENSG00000148735	4.80391	0.00301234	0.589153	0.00519485	0.118503	0.999964	0.965987	0.874355	0.463447	0.446297	0.679216	-0.0171507	0.215769	0.232919	brown	M3 brown|0.6297	0.00519485	0.6297	UP	UP	TRUE
20503	IL4R|ENSG00000077238	4.11515	0.00742239	0.94604	0.00520112	0.357316	0.913243	0.917359	0.998117	-0.247526	-0.544751	-0.610322	-0.297226	-0.362796	-0.0655704	blue	M2 blue|0.574	0.00520112	0.574	DOWN	DOWN	TRUE
7927	|ENSG00000258878	4.84979	0.00283683	0.999871	0.00520209	0.106371	0.581214	0.403184	0.852868	0.0375416	-0.642109	-0.998566	-0.67965	-1.03611	-0.356458	blue	M2 blue|0.3396	0.00520209	0.3396	DOWN	DOWN	TRUE
13904	KCNQ1|ENSG00000053918	3.87594	0.0101522	0.999999	0.00520916	0.837162	0.616028	0.94244	0.925103	0.0185141	-1.41876	-0.809262	-1.43727	-0.827776	0.609496	grey	grey|AllKmeAvg:0.0227	0.00520916	NA	DOWN	DOWN	TRUE
17199	PINK1-AS|ENSG00000117242	6.46103	0.000347458	0.00574671	0.00522333	0.943456	0.158184	0.105553	0.808618	-0.460207	-0.167758	-0.0642041	0.292448	0.396003	0.103554	grey	grey|AllKmeAvg:-0.0105	0.00522333	NA	DOWN	UP	FALSE
20021	BRAP|ENSG00000089234	5.61259	0.00104728	0.99885	0.00522562	0.0269832	0.53331	0.19936	0.540214	-0.035806	0.294357	0.566601	0.330163	0.602407	0.272244	yellow	M4 yellow|0.7888	0.00522562	0.7888	UP	UP	TRUE
16210	SMARCA2|ENSG00000080503	5.23156	0.00172209	0.305731	0.00522601	0.0909042	0.9536	0.998467	0.819606	0.223869	0.156054	0.250088	-0.0678145	0.0262195	0.094034	black	M7 black|0.5738	0.00522601	0.5738	UP	UP	TRUE
19193	MFSD2A|ENSG00000168389	4.37588	0.00527543	0.789736	0.00522992	0.223038	0.992126	0.952365	0.969784	0.506131	0.661489	0.866794	0.155358	0.360663	0.205305	brown	M3 brown|0.4636	0.00522992	0.4636	UP	UP	TRUE
17898	|ENSG00000261240	4.11373	0.00743622	0.999826	0.00524876	0.480767	0.577066	0.744916	0.999988	0.023488	-0.362795	-0.35473	-0.386283	-0.378218	0.00806498	blue	M2 blue|0.401	0.00524876	0.401	DOWN	DOWN	TRUE
4897	|ENSG00000260949	4.75409	0.00321528	0.286048	0.414176	0.0195739	0.0979143	0.00526041	0.118935	0.468828	-0.146813	-0.639474	-0.615641	-1.1083	-0.492661	blue	M2 blue|0.6147	0.00526041	0.6147	DOWN	DOWN	TRUE
5496	C7orf31|ENSG00000153790	4.54575	0.00422336	0.773761	0.00527113	0.157612	0.994322	0.925164	0.92397	-0.180589	-0.228691	-0.327587	-0.0481023	-0.146998	-0.0988955	turquoise	M1 turquoise|0.7114	0.00527113	0.7114	DOWN	DOWN	TRUE
17950	|ENSG00000239941	9.08918	1.19652e-05	0.777401	0.0052739	5.64479e-05	0.993884	0.114987	0.0140382	-0.360091	-0.459129	-1.42666	-0.099038	-1.06657	-0.96753	blue	M2 blue|0.6737	0.0052739	0.6737	DOWN	DOWN	TRUE
18093	|ENSG00000237976	4.83082	0.00290809	0.741389	0.0052747	0.0915924	0.99731	0.881	0.820618	0.284097	0.33961	0.543952	0.055513	0.259856	0.204343	yellow	M4 yellow|0.3781	0.0052747	0.3781	UP	UP	TRUE
10468	USP46|ENSG00000109189	4.63876	0.00373917	0.383182	0.00527661	0.246914	0.981177	0.999973	0.979048	0.382621	0.290554	0.369983	-0.092067	-0.0126375	0.0794295	grey	grey|AllKmeAvg:0.0035	0.00527661	NA	UP	DOWN	FALSE
23226	|ENSG00000273456	5.43658	0.00131761	0.950906	0.00528246	0.39334	0.907254	0.459564	0.015953	-0.137684	-0.313047	0.33751	-0.175363	0.475194	0.650557	blue	M2 blue|0.3646	0.00528246	0.3646	DOWN	UP	FALSE
7304	|ENSG00000259627	6.34198	0.000405477	0.988699	0.00528479	0.00534616	0.812879	0.208257	0.248274	-0.0902483	-0.342507	-0.783811	-0.252258	-0.693562	-0.441304	blue	M2 blue|0.7142	0.00528479	0.7142	DOWN	DOWN	TRUE
10691	MAP3K20|ENSG00000091436	4.66684	0.00360424	0.991679	0.00529956	0.186202	0.448094	0.404534	0.948118	0.263236	-1.10872	-1.52613	-1.37196	-1.78937	-0.41741	grey	grey|AllKmeAvg:-0.0264	0.00529956	NA	DOWN	DOWN	TRUE
5327	|ENSG00000258561	4.00183	0.00860967	0.0428646	0.862326	0.241291	0.021106	0.00530508	0.430242	-1.7025	0.181594	0.99807	1.88409	2.70057	0.816476	grey	grey|AllKmeAvg:0.0339	0.00530508	NA	UP	UP	TRUE
2217	RAE1|ENSG00000101146	5.16899	0.00186879	0.614574	0.719053	0.00225311	0.388975	0.0053224	0.0117605	-0.201536	0.0627689	0.492626	0.264305	0.694162	0.429857	yellow	M4 yellow|0.7928	0.0053224	0.7928	UP	UP	TRUE
19865	WIPI1|ENSG00000070540	6.17778	0.000501832	0.805264	0.349914	0.000540879	0.449143	0.00532598	0.00801278	0.207192	-0.137915	-0.76148	-0.345106	-0.968671	-0.623565	turquoise	M1 turquoise|0.4421	0.00532598	0.4421	DOWN	DOWN	TRUE
21852	SZRD1|ENSG00000055070	8.19891	3.71065e-05	0.999031	0.526923	1.17132e-05	0.924077	0.00532887	0.00018858	-0.0193647	0.0682228	0.564752	0.0875875	0.584117	0.496529	yellow	M4 yellow|0.5533	0.00532887	0.5533	UP	UP	TRUE
6983	DNAJA3|ENSG00000103423	4.84672	0.00284823	0.433224	0.558531	0.00734529	0.204861	0.00533102	0.0434219	0.357296	-0.111868	-0.636982	-0.469164	-0.994278	-0.525114	turquoise	M1 turquoise|0.8795	0.00533102	0.8795	DOWN	DOWN	TRUE
7681	TMEM273|ENSG00000204161	7.54375	8.58847e-05	0.999798	0.00533104	0.000878382	0.575661	0.047017	0.0866661	0.0632028	-0.928377	-2.4519	-0.99158	-2.5151	-1.52352	turquoise	M1 turquoise|0.4214	0.00533104	0.4214	DOWN	DOWN	TRUE
2576	PKD1P6|ENSG00000250251	4.39072	0.00517388	0.549186	0.00533151	0.290974	0.999505	0.999479	0.990292	0.400699	0.366685	0.443703	-0.0340136	0.0430049	0.0770185	salmon	M13 salmon|0.8508	0.00533151	0.8508	UP	UP	TRUE
4349	|ENSG00000267135	3.8111	0.0110513	0.922363	0.0053685	0.705159	0.939366	0.996831	0.981003	-0.122907	-0.236214	-0.173696	-0.113307	-0.0507893	0.0625177	greenyellow	M11 greenyellow|0.8829	0.0053685	0.8829	DOWN	DOWN	TRUE
9868	GNE|ENSG00000159921	6.87906	0.000202255	0.992372	0.00538588	0.00211346	0.793005	0.136032	0.146792	0.0409124	0.17724	0.439232	0.136327	0.39832	0.261993	brown	M3 brown|0.5996	0.00538588	0.5996	UP	UP	TRUE
14962	C1orf122|ENSG00000197982	5.28905	0.0015975	0.555916	0.00538916	0.045901	0.999619	0.902354	0.660126	0.301639	0.277992	0.499322	-0.023647	0.197683	0.22133	black	M7 black|0.7101	0.00538916	0.7101	UP	UP	TRUE
22382	|ENSG00000234589	3.77951	0.0115177	0.992117	0.00540024	0.811025	0.794835	0.98385	0.942167	-0.0783761	-0.335678	-0.204029	-0.257302	-0.125653	0.131649	greenyellow	M11 greenyellow|0.8577	0.00540024	0.8577	DOWN	DOWN	TRUE
12385	|ENSG00000226261	7.46061	9.55706e-05	0.857856	0.0446875	0.0003375	0.311659	0.00541406	0.0201131	0.309841	-0.372405	-1.33158	-0.682246	-1.64143	-0.95918	blue	M2 blue|0.7243	0.00541406	0.7243	DOWN	DOWN	TRUE
15702	CEPT1|ENSG00000134255	5.83766	0.000781074	0.991019	0.00541687	0.0128383	0.801785	0.279477	0.385376	-0.0466346	-0.191005	-0.40201	-0.14437	-0.355375	-0.211005	grey	grey|AllKmeAvg:0.023	0.00541687	NA	DOWN	DOWN	TRUE
17424	HNRNPA1P49|ENSG00000233231	4.04511	0.00813532	0.462028	0.00542204	0.843932	0.99441	0.924381	0.922249	0.426974	0.352943	0.198656	-0.074031	-0.228318	-0.154287	grey	grey|AllKmeAvg:-0.0268	0.00542204	NA	UP	DOWN	FALSE
12041	RNF11|ENSG00000123091	4.93194	0.00254778	0.582375	0.936518	0.00288384	0.458213	0.00543439	0.00779024	-0.299824	0.0498582	0.689857	0.349682	0.989681	0.639999	brown	M3 brown|0.6017	0.00543439	0.6017	UP	UP	TRUE
23634	LYPLA2|ENSG00000011009	3.76819	0.0116896	0.996091	0.00544468	0.968198	0.76265	0.999315	0.755355	0.044128	0.23952	0.0749613	0.195392	0.0308333	-0.164559	yellow	M4 yellow|0.6042	0.00544468	0.6042	UP	UP	TRUE
21326	CCDC125|ENSG00000183323	9.70455	5.50519e-06	0.999326	0.108811	2.86424e-06	0.900595	0.00546203	0.000271067	-0.0291499	-0.193776	-1.0199	-0.164626	-0.990752	-0.826126	blue	M2 blue|0.4997	0.00546203	0.4997	DOWN	DOWN	TRUE
464	PPIF|ENSG00000108179	3.9247	0.00952447	0.732374	0.00546983	0.622106	0.998019	0.999996	0.994657	0.220778	0.25912	0.214588	0.0383423	-0.00618933	-0.0445316	grey	grey|AllKmeAvg:0.0309	0.00546983	NA	UP	DOWN	FALSE
20601	NA|ENSG00000269290	5.79751	0.000823012	0.811351	0.811962	0.000537483	0.629607	0.0054721	0.00263653	0.258565	-0.0933162	-0.963169	-0.351882	-1.22173	-0.869853	blue	M2 blue|0.5514	0.0054721	0.5514	DOWN	DOWN	TRUE
20352	RAC3|ENSG00000169750	3.87934	0.0101071	0.905534	0.00548275	0.575395	0.95278	0.990013	0.9981	0.371946	0.663229	0.582778	0.291283	0.210832	-0.0804511	black	M7 black|0.4785	0.00548275	0.4785	UP	UP	TRUE
8978	HNRNPA3P6|ENSG00000213300	3.77291	0.0116175	0.965344	0.00548877	0.751123	0.884881	0.992094	0.968455	-0.0626938	-0.160777	-0.109894	-0.0980829	-0.0472007	0.0508822	blue	M2 blue|0.4445	0.00548877	0.4445	DOWN	DOWN	TRUE
23371	B4GALT2|ENSG00000117411	3.86674	0.0102751	0.89523	0.00553727	0.588197	0.959457	0.992992	0.997435	0.292949	0.50191	0.434498	0.208961	0.141549	-0.0674118	grey	grey|AllKmeAvg:0.0013	0.00553727	NA	UP	UP	TRUE
106	RNF169|ENSG00000166439	3.79077	0.0113492	0.979549	0.00553782	0.997918	0.850715	0.997428	0.588948	-0.0609287	-0.187732	-0.0231944	-0.126803	0.0377343	0.164537	grey	grey|AllKmeAvg:-0.0099	0.00553782	NA	DOWN	UP	FALSE
22280	HMCES|ENSG00000183624	4.19852	0.00665473	0.212058	0.739471	0.0368552	0.103109	0.00553944	0.11794	-0.677	0.127827	0.779357	0.804827	1.45636	0.65153	yellow	M4 yellow|0.448	0.00553944	0.448	UP	UP	TRUE
20183	ADD3-AS1|ENSG00000203876	4.55577	0.00416833	0.858194	0.00554249	0.135634	0.976441	0.854012	0.896112	-0.281195	-0.428689	-0.637946	-0.147493	-0.35675	-0.209257	grey	grey|AllKmeAvg:-0.037	0.00554249	NA	DOWN	DOWN	TRUE
9003	|ENSG00000233937	3.7176	0.0124894	0.947166	0.00555201	0.904427	0.914288	0.999999	0.869283	-0.146017	-0.321896	-0.150275	-0.175878	-0.00425741	0.171621	blue	M2 blue|0.7468	0.00555201	0.7468	DOWN	DOWN	TRUE
5486	RHBDD1|ENSG00000144468	6.39894	0.00037659	0.0477854	0.0055574	0.0539711	0.50696	0.979901	0.695857	0.481255	0.222502	0.391194	-0.258753	-0.0900612	0.168691	turquoise	M1 turquoise|0.3331	0.0055574	0.3331	UP	DOWN	FALSE
20451	ETV3L|ENSG00000253831	5.7669	0.000856486	0.956867	0.00556213	0.0289334	0.326644	0.113449	0.550662	-0.0687581	0.162971	0.312686	0.231729	0.381444	0.149715	brown	M3 brown|0.5772	0.00556213	0.5772	UP	UP	TRUE
15240	LETM1|ENSG00000168924	4.04609	0.00812486	0.63305	0.00556556	0.521848	0.999999	0.999961	0.999743	0.241488	0.244528	0.22933	0.0030405	-0.0121572	-0.0151977	black	M7 black|0.4165	0.00556556	0.4165	UP	DOWN	FALSE
9197	FBRS|ENSG00000156860	4.1694	0.0069134	0.732158	0.00558583	0.338976	0.998105	0.991865	0.996386	0.185238	0.216916	0.249644	0.031678	0.0644065	0.0327285	purple	M10 purple|0.747	0.00558583	0.747	UP	UP	TRUE
21135	GALNT12|ENSG00000119514	4.72264	0.00335037	0.993088	0.00558925	0.152504	0.462211	0.375226	0.916029	0.101014	-0.450982	-0.654387	-0.551996	-0.755401	-0.203405	blue	M2 blue|0.6036	0.00558925	0.6036	DOWN	DOWN	TRUE
6035	|ENSG00000269867	7.13941	0.000144524	0.97816	0.808205	5.17351e-05	0.890216	0.00560173	0.000321752	0.0903362	-0.0727914	-0.852964	-0.163128	-0.9433	-0.780172	blue	M2 blue|0.629	0.00560173	0.629	DOWN	DOWN	TRUE
1542	CMTM1|ENSG00000089505	4.58501	0.00401177	0.215065	0.00560329	0.493956	0.886004	0.927169	0.999968	1.21683	0.756302	0.732849	-0.460525	-0.483978	-0.0234533	black	M7 black|0.5769	0.00560329	0.5769	UP	DOWN	FALSE
20357	NDE1|ENSG00000072864	4.63962	0.00373498	0.193162	0.00563022	0.490342	0.8618	0.913299	0.99998	0.265213	0.160128	0.155869	-0.105085	-0.109344	-0.00425882	grey	grey|AllKmeAvg:0.0139	0.00563022	NA	UP	DOWN	FALSE
13955	CD59|ENSG00000085063	4.23733	0.00632495	0.0272785	0.596468	0.353635	0.0918437	0.00563132	0.136699	-0.726866	-0.116466	0.352311	0.6104	1.07918	0.468777	yellow	M4 yellow|0.3862	0.00563132	0.3862	DOWN	UP	FALSE
5179	LDLRAD4|ENSG00000168675	5.05115	0.00217999	0.309793	0.00563717	0.11842	0.953529	0.999721	0.869579	0.781015	0.543205	0.832966	-0.237809	0.051951	0.28976	brown	M3 brown|0.4927	0.00563717	0.4927	UP	UP	TRUE
18484	NA|ENSG00000255125	6.40674	0.000372802	0.212857	0.00564309	0.0122984	0.883447	0.961756	0.374504	0.68717	0.425623	0.903264	-0.261548	0.216094	0.477641	grey	grey|AllKmeAvg:0.0383	0.00564309	NA	UP	UP	TRUE
3829	ATAD2B|ENSG00000119778	3.931	0.0094462	0.987431	0.00566048	0.496314	0.822694	0.910161	0.999963	0.0713709	0.259555	0.251064	0.188184	0.179693	-0.00849074	yellow	M4 yellow|0.5011	0.00566048	0.5011	UP	UP	TRUE
20529	TUBB7P|ENSG00000173876	4.24105	0.0062942	0.00635694	0.899597	0.710583	0.0151699	0.00566753	0.531971	2.57051	0.195272	-0.687962	-2.37524	-3.25847	-0.883234	grey	grey|AllKmeAvg:0.0362	0.00566753	NA	UP	DOWN	FALSE
7624	CTRL|ENSG00000141086	3.86525	0.0102952	0.704504	0.00567147	0.99498	0.999266	0.897741	0.629902	-0.493997	-0.552832	-0.0921028	-0.0588347	0.401894	0.460729	greenyellow	M11 greenyellow|0.5921	0.00567147	0.5921	DOWN	UP	FALSE
5889	NA|ENSG00000266428	4.65571	0.00365714	0.493042	0.999753	0.0054927	0.481401	0.00567646	0.00717603	0.52318	-0.0118147	-1.02476	-0.534995	-1.54794	-1.01295	pink	M8 pink|0.5818	0.00567646	0.5818	DOWN	DOWN	TRUE
13008	NDUFV2-AS1|ENSG00000266053	5.39513	0.00139085	0.206586	0.256533	0.0398653	0.574767	0.00569308	0.00400394	-0.476364	-0.161797	0.538642	0.314567	1.01501	0.700439	brown	M3 brown|0.6095	0.00569308	0.6095	DOWN	UP	FALSE
7473	|ENSG00000267501	4.82881	0.00291576	0.999989	0.00569826	0.0958468	0.612452	0.403994	0.825293	0.0116048	-0.445287	-0.71223	-0.456892	-0.723835	-0.266943	blue	M2 blue|0.3746	0.00569826	0.3746	DOWN	DOWN	TRUE
19779	PIP4K2A|ENSG00000150867	6.71409	0.000250349	0.911305	0.313815	0.000198226	0.581106	0.00570549	0.00385791	0.174417	-0.164286	-0.926802	-0.338704	-1.10122	-0.762516	turquoise	M1 turquoise|0.7537	0.00570549	0.7537	DOWN	DOWN	TRUE
24517	ARFIP2|ENSG00000132254	5.07987	0.00209965	0.404141	0.305866	0.00979979	0.135785	0.00570648	0.0863462	-0.210555	0.0848899	0.353346	0.295445	0.563901	0.268456	brown	M3 brown|0.6787	0.00570648	0.6787	UP	UP	TRUE
579	|ENSG00000270726	3.71652	0.0125072	0.959522	0.0057067	0.979619	0.897135	0.999049	0.721036	0.280174	0.677663	0.182362	0.397488	-0.0978122	-0.4953	black	M7 black|0.5997	0.0057067	0.5997	UP	DOWN	FALSE
19043	BMPR1A|ENSG00000107779	5.83243	0.000786419	0.815311	0.672177	0.00056257	0.579289	0.00572929	0.00392813	0.405688	-0.188102	-1.51983	-0.59379	-1.92552	-1.33173	blue	M2 blue|0.4692	0.00572929	0.4692	DOWN	DOWN	TRUE
9526	|ENSG00000243181	3.78224	0.0114767	0.964595	0.00574769	0.999444	0.888379	0.990407	0.551645	-0.0786176	-0.199257	-0.0158729	-0.120639	0.0627446	0.183384	magenta	M9 magenta|0.8847	0.00574769	0.8847	DOWN	UP	FALSE
10920	FBXL12|ENSG00000127452	5.35561	0.00146451	0.999524	0.00575086	0.031747	0.700364	0.308134	0.568914	0.0158897	0.173951	0.330756	0.158061	0.314866	0.156805	purple	M10 purple|0.6155	0.00575086	0.6155	UP	UP	TRUE
9061	RPS27|ENSG00000177954	4.63441	0.0037605	0.930075	0.00576177	0.73717	0.93466	0.654503	0.072938	-0.0927703	-0.1841	0.12944	-0.0913293	0.22221	0.313539	magenta	M9 magenta|0.8608	0.00576177	0.8608	DOWN	UP	FALSE
20588	CBX5P1|ENSG00000241535	4.14455	0.00714209	0.416157	0.00576466	0.999082	0.98715	0.66719	0.565144	-0.656338	-0.512732	-0.0483157	0.143606	0.608022	0.464416	red	M6 red|0.4006	0.00576466	0.4006	DOWN	UP	FALSE
17145	|ENSG00000235192	5.73352	0.000894552	0.727906	0.00576715	0.0152147	0.998429	0.649382	0.412668	-0.501028	-0.580938	-1.20724	-0.0799096	-0.70621	-0.626301	blue	M2 blue|0.3514	0.00576715	0.3514	DOWN	DOWN	TRUE
15025	|ENSG00000249502	3.82387	0.0108682	0.740096	0.00578557	0.73598	0.997779	0.999122	0.974483	-0.31384	-0.371212	-0.261616	-0.0573714	0.0522248	0.109596	blue	M2 blue|0.4731	0.00578557	0.4731	DOWN	UP	FALSE
16538	RAB1A|ENSG00000138069	6.36874	0.000391639	0.780389	0.164478	0.000773026	0.336874	0.005787	0.0185404	-0.207496	0.16473	0.708243	0.372226	0.915739	0.543513	brown	M3 brown|0.9329	0.005787	0.9329	UP	UP	TRUE
597	RNF44|ENSG00000146083	4.36118	0.00537794	0.242086	0.00579046	0.987734	0.909236	0.577734	0.68465	0.336534	0.215681	0.0487913	-0.120853	-0.287742	-0.16689	purple	M10 purple|0.7428	0.00579046	0.7428	UP	DOWN	FALSE
10197	CCDC96|ENSG00000173013	5.09531	0.00205772	0.979799	0.00579231	0.50427	0.852232	0.607653	0.027908	-0.118527	-0.365256	0.350849	-0.246729	0.469376	0.716105	grey	grey|AllKmeAvg:-9e-04	0.00579231	NA	DOWN	UP	FALSE
11541	NA|ENSGR0000270726	3.70579	0.012684	0.960136	0.00579901	0.979858	0.896778	0.999071	0.721352	0.278728	0.67684	0.181663	0.398111	-0.0970652	-0.495177	black	M7 black|0.5995	0.00579901	0.5995	UP	DOWN	FALSE
4727	|ENSG00000261438	4.03365	0.00825829	0.263078	0.996208	0.0264321	0.235341	0.00581545	0.0380287	0.446109	-0.0194317	-0.57117	-0.465541	-1.01728	-0.551738	turquoise	M1 turquoise|0.442	0.00581545	0.442	DOWN	DOWN	TRUE
186	TTN-AS1|ENSG00000237298	3.77491	0.0115872	0.770008	0.00583654	0.803374	0.995421	0.998162	0.948879	-0.205854	-0.256479	-0.159584	-0.050625	0.0462702	0.0968952	blue	M2 blue|0.3212	0.00583654	0.3212	DOWN	UP	FALSE
22774	BYSL|ENSG00000112578	4.80257	0.00301762	0.287249	0.00585305	0.205007	0.940395	0.999374	0.957164	0.692628	0.46784	0.633797	-0.224788	-0.058831	0.165957	green	M5 green|0.5618	0.00585305	0.5618	UP	DOWN	FALSE
13703	VWCE|ENSG00000167992	5.49181	0.00122598	0.457371	0.00586837	0.0334408	0.993281	0.919437	0.579127	0.987444	0.806154	1.52516	-0.181289	0.537715	0.719004	brown	M3 brown|0.4876	0.00586837	0.4876	UP	UP	TRUE
3567	HIST1H1E|ENSG00000168298	6.42491	0.000364117	0.576031	0.00587297	0.00508388	0.999816	0.627607	0.235669	1.13209	1.06074	2.46203	-0.0713469	1.32995	1.4013	brown	M3 brown|0.3631	0.00587297	0.3631	UP	UP	TRUE
14485	MMP23B|ENSG00000189409	4.21252	0.00653382	0.525307	0.00589374	0.395439	0.998547	0.999966	0.999322	0.813199	0.716956	0.77893	-0.0962433	-0.0342693	0.061974	salmon	M13 salmon|0.69	0.00589374	0.69	UP	DOWN	FALSE
12959	DNAJC10|ENSG00000077232	3.72678	0.0123404	0.851411	0.00591446	0.80553	0.979837	0.999956	0.948273	-0.170815	-0.25415	-0.157609	-0.0833346	0.013206	0.0965406	grey	grey|AllKmeAvg:0.0343	0.00591446	NA	DOWN	UP	FALSE
3408	MRPS22|ENSG00000175110	4.07773	0.00779515	0.10663	0.690807	0.107182	0.0428038	0.00591518	0.289386	-0.375099	0.0653459	0.310219	0.440445	0.685317	0.244873	brown	M3 brown|0.7705	0.00591518	0.7705	UP	UP	TRUE
19245	ATP6V0A2|ENSG00000185344	3.94279	0.00930147	0.550453	0.00591578	0.991967	0.99937	0.822414	0.659369	0.214688	0.194903	0.038234	-0.0197849	-0.176454	-0.156669	grey	grey|AllKmeAvg:3e-04	0.00591578	NA	UP	DOWN	FALSE
8546	MAP7D1|ENSG00000116871	7.77941	6.34685e-05	0.741657	0.00594766	0.000428579	0.997792	0.246111	0.0530086	0.221547	0.262072	0.733199	0.0405251	0.511652	0.471127	yellow	M4 yellow|0.5305	0.00594766	0.5305	UP	UP	TRUE
15276	PAXX|ENSG00000148362	3.7806	0.0115013	0.949604	0.00597177	0.630716	0.913872	0.984014	0.994535	0.285319	0.635505	0.524557	0.350186	0.239239	-0.110947	black	M7 black|0.6549	0.00597177	0.6549	UP	UP	TRUE
21828	POLH|ENSG00000170734	8.26499	3.41049e-05	0.944291	0.0217732	0.000130158	0.386771	0.00598302	0.0140311	0.189432	-0.355399	-1.22285	-0.544831	-1.41228	-0.86745	turquoise	M1 turquoise|0.772	0.00598302	0.772	DOWN	DOWN	TRUE
11551	|ENSG00000244245	3.79564	0.0112771	0.817155	0.0059967	0.667484	0.98874	0.999951	0.989957	-0.303496	-0.414988	-0.325857	-0.111492	-0.0223608	0.0891316	greenyellow	M11 greenyellow|0.8698	0.0059967	0.8698	DOWN	DOWN	TRUE
19513	RPL17P50|ENSG00000213700	3.83162	0.0107584	0.897455	0.00601532	0.56147	0.96023	0.990251	0.998999	-0.217945	-0.373607	-0.336739	-0.155662	-0.118794	0.0368676	greenyellow	M11 greenyellow|0.9109	0.00601532	0.9109	DOWN	DOWN	TRUE
23725	ARF4|ENSG00000168374	5.7875	0.000833812	0.996892	0.00601799	0.0177964	0.50647	0.149948	0.44025	-0.0467436	0.271606	0.556735	0.31835	0.603479	0.285129	yellow	M4 yellow|0.8304	0.00601799	0.8304	UP	UP	TRUE
8068	GDPD1|ENSG00000153982	5.48016	0.00124476	0.998249	0.00604781	0.023076	0.739177	0.294568	0.493937	-0.0578544	-0.407501	-0.810467	-0.349647	-0.752613	-0.402966	blue	M2 blue|0.693	0.00604781	0.693	DOWN	DOWN	TRUE
12643	NEU3|ENSG00000162139	4.3089	0.00575904	0.56142	0.00605306	0.287644	0.999571	0.999155	0.987936	-0.273307	-0.250873	-0.308292	0.0224342	-0.0349846	-0.0574188	red	M6 red|0.4364	0.00605306	0.4364	DOWN	DOWN	TRUE
15422	FAAH|ENSG00000117480	4.52253	0.00435374	0.72616	0.00605397	0.996243	0.12243	0.764293	0.621223	-0.28083	0.323249	0.0491246	0.604079	0.329954	-0.274125	grey	grey|AllKmeAvg:0.0436	0.00605397	NA	UP	UP	TRUE
11841	NA|ENSG00000265868	6.73719	0.000242976	0.98471	0.00605892	0.00233465	0.837711	0.160265	0.150651	0.207653	0.701609	1.74384	0.493956	1.53618	1.04223	grey	grey|AllKmeAvg:0.0112	0.00605892	NA	UP	UP	TRUE
13428	PRR4|ENSG00000111215	4.63762	0.00374478	0.147992	0.00606123	0.998167	0.792778	0.390934	0.591767	0.50655	0.284917	0.0340091	-0.221633	-0.472541	-0.250908	grey	grey|AllKmeAvg:0.0457	0.00606123	NA	UP	DOWN	FALSE
17389	|ENSG00000258891	5.5209	0.00118033	0.762001	0.694569	0.000979938	0.52568	0.0060919	0.00604435	-0.235597	0.0950803	0.764457	0.330677	1.00005	0.669377	brown	M3 brown|0.7026	0.0060919	0.7026	UP	UP	TRUE
24172	RPS7P3|ENSG00000231940	4.90324	0.00264523	0.10753	0.0060955	0.999952	0.708753	0.254444	0.453757	-0.783567	-0.412003	0.0145688	0.371564	0.798136	0.426572	greenyellow	M11 greenyellow|0.7855	0.0060955	0.7855	DOWN	UP	FALSE
1134	MBLAC1|ENSG00000214309	6.07163	0.000576075	0.116057	0.00610264	0.0375973	0.728922	1	0.602977	0.764714	0.408183	0.762823	-0.356531	-0.00189154	0.35464	black	M7 black|0.7247	0.00610264	0.7247	UP	DOWN	FALSE
16919	METTL3|ENSG00000165819	3.88541	0.010027	0.751175	0.00611529	0.55912	0.997285	0.999886	0.999118	-0.142405	-0.170791	-0.154609	-0.0283859	-0.0122041	0.0161817	blue	M2 blue|0.5787	0.00611529	0.5787	DOWN	DOWN	TRUE
12289	SON|ENSG00000159140	4.65546	0.00365831	0.407464	0.00611815	0.899628	0.984625	0.328366	0.153813	-0.15288	-0.117643	0.0564447	0.0352372	0.209325	0.174088	grey	grey|AllKmeAvg:0.0066	0.00611815	NA	DOWN	UP	FALSE
10211	MTHFD1|ENSG00000100714	7.02742	0.000166989	0.552099	0.0168442	0.00423241	0.0853678	0.00612142	0.160124	0.215907	-0.176553	-0.463594	-0.392461	-0.679502	-0.287041	blue	M2 blue|0.6809	0.00612142	0.6809	DOWN	DOWN	TRUE
17756	RPS23|ENSG00000186468	3.67146	0.0132665	0.886166	0.0061237	0.959291	0.966683	0.994462	0.786963	-0.13695	-0.22525	-0.0777567	-0.0883001	0.0591931	0.147493	greenyellow	M11 greenyellow|0.7932	0.0061237	0.7932	DOWN	UP	FALSE
21143	|ENSG00000249679	4.89115	0.00268739	0.61595	0.98574	0.00282529	0.54427	0.00615942	0.00547251	-0.664735	0.0681944	1.59846	0.73293	2.2632	1.53027	grey	grey|AllKmeAvg:0.0467	0.00615942	NA	UP	UP	TRUE
12974	ZNF286A|ENSG00000187607	4.17175	0.00689217	0.700969	0.00617704	0.968475	0.999497	0.650704	0.242832	-0.199314	-0.220113	0.0694759	-0.0207987	0.26879	0.289589	grey	grey|AllKmeAvg:-0.0299	0.00617704	NA	DOWN	UP	FALSE
7616	UBASH3B|ENSG00000154127	4.56693	0.00410786	0.473285	0.0061837	0.190616	0.994658	0.998241	0.94585	-0.680043	-0.562453	-0.780551	0.117591	-0.100508	-0.218099	pink	M8 pink|0.4369	0.0061837	0.4369	DOWN	DOWN	TRUE
2811	ST13P5|ENSG00000212789	3.78764	0.0113958	0.984729	0.00618672	0.602182	0.838751	0.950116	0.997144	-0.0674122	-0.227425	-0.195431	-0.160013	-0.128019	0.0319944	turquoise	M1 turquoise|0.6722	0.00618672	0.6722	DOWN	DOWN	TRUE
12672	PPM1J|ENSG00000155367	3.70364	0.0127196	0.787961	0.00618688	0.934814	0.993769	0.984889	0.834708	-0.424211	-0.544053	-0.222672	-0.119842	0.201539	0.321381	turquoise	M1 turquoise|0.4508	0.00618688	0.4508	DOWN	UP	FALSE
1125	GGT3P|ENSG00000197421	6.25379	0.000454656	0.397855	0.0388557	0.0114939	0.060223	0.0061973	0.226613	-1.11772	0.691261	1.83251	1.80898	2.95023	1.14125	grey	grey|AllKmeAvg:0.0405	0.0061973	NA	UP	UP	TRUE
12741	RPL7P47|ENSG00000228071	3.68197	0.0130854	0.941	0.00619972	0.991885	0.925856	0.993402	0.663823	-0.15275	-0.320312	-0.0633245	-0.167561	0.0894258	0.256987	greenyellow	M11 greenyellow|0.9191	0.00619972	0.9191	DOWN	UP	FALSE
7491	RPL12P14|ENSG00000224321	3.67328	0.013235	0.848289	0.00620234	0.939598	0.981552	0.993173	0.826982	-0.297511	-0.437106	-0.174048	-0.139595	0.123463	0.263058	greenyellow	M11 greenyellow|0.889	0.00620234	0.889	DOWN	UP	FALSE
13900	ADARB1|ENSG00000197381	5.07366	0.00211677	0.925688	0.00620619	0.0423476	0.94105	0.590276	0.629474	-0.326808	-0.629877	-1.15949	-0.303069	-0.832682	-0.529613	blue	M2 blue|0.3238	0.00620619	0.3238	DOWN	DOWN	TRUE
4188	|ENSG00000272256	5.53546	0.00115812	0.454622	0.00621193	0.0291323	0.992458	0.909069	0.542982	1.31272	1.06283	2.05822	-0.249892	0.745499	0.995391	salmon	M13 salmon|0.9436	0.00621193	0.9436	UP	UP	TRUE
20433	PI4K2B|ENSG00000038210	4.41624	0.00500384	0.184127	0.00621877	0.913498	0.845524	0.641365	0.865008	0.33387	0.197324	0.0896765	-0.136547	-0.244194	-0.107647	green	M5 green|0.6565	0.00621877	0.6565	UP	DOWN	FALSE
11522	TNRC18P1|ENSG00000249661	4.36573	0.00534604	0.209738	0.00622049	0.803444	0.875694	0.771519	0.951027	1.15698	0.707377	0.44267	-0.449606	-0.714313	-0.264707	red	M6 red|0.4628	0.00622049	0.4628	UP	DOWN	FALSE
14510	IGKV2D-30|ENSG00000239571	4.11714	0.00740306	0.934614	0.00622228	0.946397	0.932788	0.837945	0.204534	-0.5833	-1.17791	0.449335	-0.594605	1.03264	1.62724	turquoise	M1 turquoise|0.354	0.00622228	0.354	DOWN	UP	FALSE
9554	ETV3|ENSG00000117036	6.70457	0.00025345	0.931717	0.00623568	0.00229636	0.935704	0.23318	0.148022	0.133666	0.265628	0.662843	0.131962	0.529178	0.397215	brown	M3 brown|0.6934	0.00623568	0.6934	UP	UP	TRUE
6054	ZNF277|ENSG00000198839	3.92885	0.00947276	0.793864	0.0062449	0.463965	0.993054	0.995728	0.999998	-0.131661	-0.170711	-0.172826	-0.0390497	-0.0411647	-0.00211502	magenta	M9 magenta|0.4769	0.0062449	0.4769	DOWN	DOWN	TRUE
16873	RPL3P2|ENSG00000227939	3.85942	0.0103741	0.998951	0.00625285	0.999514	0.725675	0.997668	0.420557	-0.0275863	-0.230019	0.017652	-0.202432	0.0452383	0.247671	greenyellow	M11 greenyellow|0.8424	0.00625285	0.8424	DOWN	UP	FALSE
20079	CBLL1|ENSG00000105879	5.85934	0.000759341	0.791398	0.403121	0.000811074	0.454054	0.00627	0.00982888	-0.195258	0.119101	0.678773	0.314359	0.874031	0.559672	brown	M3 brown|0.7577	0.00627	0.7577	UP	UP	TRUE
116	ZNF414|ENSG00000133250	4.19273	0.00670531	0.413516	0.00629275	0.491427	0.985509	0.990887	0.999994	0.480597	0.371332	0.364731	-0.109266	-0.115866	-0.00660033	salmon	M13 salmon|0.8451	0.00629275	0.8451	UP	DOWN	FALSE
15700	LINC02029|ENSG00000241544	5.23611	0.00171188	0.0785666	0.0063039	0.308785	0.623334	0.864804	0.991481	0.717386	0.354941	0.427349	-0.362444	-0.290036	0.0724083	grey	grey|AllKmeAvg:0.0493	0.0063039	NA	UP	DOWN	FALSE
4615	POU3F2|ENSG00000184486	4.12062	0.00736944	0.0089402	0.991186	0.662048	0.00701433	0.00630559	0.747442	0.247887	-0.00823577	-0.0736424	-0.256123	-0.321529	-0.0654066	grey	grey|AllKmeAvg:-0.0055	0.00630559	NA	DOWN	DOWN	TRUE
6947	IGKV2-30|ENSG00000243238	4.16144	0.0069858	0.936798	0.0063164	0.926556	0.931063	0.818881	0.180616	-0.615914	-1.2575	0.53869	-0.64159	1.1546	1.79619	turquoise	M1 turquoise|0.3655	0.0063164	0.3655	DOWN	UP	FALSE
16409	ZNF771|ENSG00000179965	4.04522	0.00813413	0.29833	0.969132	0.0230374	0.231015	0.00634428	0.0436736	0.413459	-0.0384933	-0.560986	-0.451953	-0.974445	-0.522492	turquoise	M1 turquoise|0.6208	0.00634428	0.6208	DOWN	DOWN	TRUE
10321	ZBTB48|ENSG00000204859	5.32418	0.00152587	0.0751987	0.00635754	0.971607	0.611289	0.11993	0.251706	0.383265	0.188056	-0.0573708	-0.195209	-0.440636	-0.245427	black	M7 black|0.6072	0.00635754	0.6072	UP	DOWN	FALSE
328	ARL6IP1|ENSG00000170540	3.6591	0.0134827	0.995283	0.00635931	0.869017	0.780235	0.988908	0.91079	0.0451711	0.226821	0.120934	0.18165	0.0757625	-0.105888	yellow	M4 yellow|0.5242	0.00635931	0.5242	UP	UP	TRUE
24013	PFN4|ENSG00000176732	3.88119	0.0100826	0.885373	0.00636568	0.462835	0.967926	0.980765	0.999996	-0.380473	-0.621884	-0.631511	-0.241411	-0.251038	-0.00962681	blue	M2 blue|0.4646	0.00636568	0.4646	DOWN	DOWN	TRUE
9346	RPARP-AS1|ENSG00000269609	4.78906	0.00307146	0.99995	0.00636776	0.0919963	0.607409	0.387929	0.808839	0.0173057	-0.39901	-0.649706	-0.416316	-0.667012	-0.250696	blue	M2 blue|0.8326	0.00636776	0.8326	DOWN	DOWN	TRUE
13422	CPD|ENSG00000108582	6.88528	0.000200635	0.838201	0.00637735	0.0016915	0.984742	0.292544	0.122651	0.302278	0.431759	1.1055	0.129482	0.803221	0.673739	grey	grey|AllKmeAvg:0.0457	0.00637735	NA	UP	UP	TRUE
14819	ADAT3|ENSG00000213638	4.2198	0.00647178	0.270189	0.00638161	0.971941	0.926688	0.654521	0.756221	1.5385	1.0106	0.307142	-0.527897	-1.23136	-0.703461	salmon	M13 salmon|0.911	0.00638161	0.911	UP	DOWN	FALSE
8465	|ENSG00000257453	4.29441	0.00586935	0.855509	0.00638608	0.19381	0.979787	0.904419	0.946977	0.330021	0.492952	0.683226	0.16293	0.353205	0.190275	purple	M10 purple|0.4115	0.00638608	0.4115	UP	UP	TRUE
3970	UNC93B6|ENSG00000255562	4.19085	0.00672187	0.52619	0.00639311	0.370321	0.998333	0.999999	0.997988	0.623956	0.546541	0.615097	-0.0774145	-0.00885883	0.0685557	salmon	M13 salmon|0.8035	0.00639311	0.8035	UP	DOWN	FALSE
23293	UBE2B|ENSG00000119048	5.65051	0.000996761	0.365957	0.00640726	0.32783	0.0292471	0.0772253	0.994116	-0.381537	0.279247	0.329561	0.660784	0.711098	0.0503136	yellow	M4 yellow|0.8929	0.00640726	0.8929	UP	UP	TRUE
1507	|ENSG00000231686	3.96637	0.00901873	0.99996	0.00641456	0.482371	0.610271	0.759907	1	-0.0148067	0.367742	0.365583	0.382548	0.38039	-0.00215849	purple	M10 purple|0.8308	0.00641456	0.8308	UP	UP	TRUE
18235	|ENSG00000272102	8.61687	2.17843e-05	0.911518	0.00653985	0.000245848	0.26125	0.00641535	0.0355312	0.215525	-0.387485	-1.13178	-0.60301	-1.3473	-0.744292	blue	M2 blue|0.6143	0.00641535	0.6143	DOWN	DOWN	TRUE
736	RAN|ENSG00000132341	3.83309	0.0107378	0.897499	0.00641766	0.506895	0.961797	0.983886	0.999962	0.112077	0.191005	0.184664	0.0789279	0.0725865	-0.00634141	yellow	M4 yellow|0.6352	0.00641766	0.6352	UP	UP	TRUE
2202	AMN1|ENSG00000151743	6.16235	0.000511998	0.989931	0.00642246	0.00603462	0.817544	0.214047	0.253093	-0.0681272	-0.264183	-0.608714	-0.196056	-0.540587	-0.344531	blue	M2 blue|0.7058	0.00642246	0.7058	DOWN	DOWN	TRUE
4564	RNASEK-C17orf49|ENSG00000161939	7.21886	0.000130456	0.761157	0.00642408	0.0010017	0.996769	0.303124	0.088791	-0.578353	-0.702772	-1.87088	-0.124419	-1.29253	-1.16811	greenyellow	M11 greenyellow|0.57	0.00642408	0.57	DOWN	DOWN	TRUE
17592	CREB3L2|ENSG00000182158	7.22706	0.000129085	0.951569	0.00642705	0.000931054	0.914055	0.151489	0.0848149	0.121508	0.272663	0.729635	0.151155	0.608127	0.456972	red	M6 red|0.3518	0.00642705	0.3518	UP	UP	TRUE
17252	FBRSL1|ENSG00000112787	5.31077	0.00155282	0.158557	0.00644156	0.817069	0.806754	0.11414	0.105531	0.543581	0.308853	-0.188277	-0.234728	-0.731858	-0.49713	purple	M10 purple|0.6293	0.00644156	0.6293	UP	DOWN	FALSE
6951	|ENSG00000254230	4.20694	0.00658172	0.2991	0.00646164	0.688799	0.944062	0.907955	0.987461	0.739161	0.501503	0.384485	-0.237658	-0.354676	-0.117018	purple	M10 purple|0.5032	0.00646164	0.5032	UP	DOWN	FALSE
17036	FAM228B|ENSG00000219626	4.64562	0.00370573	0.34139	0.00646195	0.211663	0.963918	0.999962	0.957996	-0.376208	-0.267723	-0.3629	0.108485	0.0133086	-0.0951769	grey	grey|AllKmeAvg:0.0147	0.00646195	NA	DOWN	UP	FALSE
8831	USP3-AS1|ENSG00000259248	5.72696	0.000902237	0.997026	0.00646659	0.0182863	0.51331	0.152622	0.440009	-0.0518452	0.303707	0.624758	0.355552	0.676603	0.321051	brown	M3 brown|0.7646	0.00646659	0.7646	UP	UP	TRUE
5442	DUSP11|ENSG00000144048	8.32018	3.17861e-05	0.984295	0.00649683	0.00027012	0.420024	0.0143791	0.0379297	-0.0619881	0.206179	0.598448	0.268167	0.660436	0.392269	yellow	M4 yellow|0.6291	0.00649683	0.6291	UP	UP	TRUE
8039	|ENSG00000244733	5.01852	0.00227501	0.220636	0.00650164	0.865999	0.884869	0.174787	0.132132	0.370984	0.229047	-0.123462	-0.141937	-0.494446	-0.352509	grey	grey|AllKmeAvg:0.0153	0.00650164	NA	UP	DOWN	FALSE
3578	|ENSG00000253744	5.71128	0.000920857	0.544895	0.0065162	0.0172528	0.999018	0.802805	0.427756	0.485165	0.433642	0.898648	-0.0515224	0.413483	0.465005	purple	M10 purple|0.748	0.0065162	0.748	UP	UP	TRUE
19982	RPSAP15|ENSG00000237506	3.60661	0.0144407	0.953471	0.00654093	0.90722	0.912085	0.999993	0.875435	-0.1022	-0.232267	-0.108868	-0.130066	-0.00666795	0.123398	greenyellow	M11 greenyellow|0.794	0.00654093	0.794	DOWN	DOWN	TRUE
13773	BECN1|ENSG00000126581	6.33005	0.0004118	0.992734	0.00654151	0.00671187	0.469972	0.0835671	0.266745	-0.0324605	0.140426	0.320917	0.172886	0.353378	0.180491	yellow	M4 yellow|0.7703	0.00654151	0.7703	UP	UP	TRUE
1974	RGMB|ENSG00000174136	4.36343	0.00536213	0.922111	0.00655373	0.157648	0.94572	0.814317	0.914225	-0.163407	-0.307964	-0.450042	-0.144556	-0.286634	-0.142078	grey	grey|AllKmeAvg:0.0298	0.00655373	NA	DOWN	DOWN	TRUE
21595	TREML2|ENSG00000112195	5.7058	0.000927466	0.651629	0.00657608	0.0150856	0.999994	0.709531	0.400928	-0.651158	-0.665774	-1.4018	-0.0146163	-0.750638	-0.736022	turquoise	M1 turquoise|0.7192	0.00657608	0.7192	DOWN	DOWN	TRUE
11490	TP53BP2|ENSG00000143514	6.68253	0.000260786	0.999695	0.006635	0.00304449	0.583165	0.0811009	0.171477	-0.019543	0.244866	0.600745	0.264409	0.620288	0.355879	brown	M3 brown|0.7347	0.006635	0.7347	UP	UP	TRUE
23664	FAM214A|ENSG00000047346	4.56532	0.00411653	0.521344	0.00664901	0.857761	0.997953	0.373583	0.12791	0.204801	0.177729	-0.0982686	-0.0270727	-0.30307	-0.275997	grey	grey|AllKmeAvg:-0.0042	0.00664901	NA	UP	DOWN	FALSE
9317	EIF4A1|ENSG00000161960	4.75218	0.00322333	0.110992	0.0066544	0.999379	0.711371	0.314398	0.566671	0.40746	0.213827	0.0179148	-0.193633	-0.389545	-0.195912	brown	M3 brown|0.4488	0.0066544	0.4488	UP	DOWN	FALSE
11865	ETAA1|ENSG00000143971	7.9921	4.8334e-05	0.796026	0.147956	0.000868191	0.998883	0.00666613	2.5691e-05	-0.151859	-0.127421	0.530367	0.0244378	0.682225	0.657787	brown	M3 brown|0.5258	0.00666613	0.5258	DOWN	UP	FALSE
23317	TDG|ENSG00000139372	3.79573	0.0112758	0.963127	0.00667329	0.512747	0.89758	0.952272	0.999952	0.0949335	0.233917	0.225457	0.138983	0.130523	-0.00845991	yellow	M4 yellow|0.7054	0.00667329	0.7054	UP	UP	TRUE
3679	LINC00987|ENSG00000237248	3.63881	0.0138452	0.928131	0.00670666	0.757517	0.94135	0.998458	0.971404	0.242025	0.468826	0.322795	0.226801	0.0807709	-0.14603	green	M5 green|0.3773	0.00670666	0.3773	UP	UP	TRUE
22648	NA|ENSG00000268702	4.13365	0.00724472	0.518525	0.00671912	0.399583	0.997757	0.999926	0.99914	1.21867	1.05309	1.15288	-0.165587	-0.065796	0.0997911	salmon	M13 salmon|0.9772	0.00671912	0.9772	UP	DOWN	FALSE
2918	ZNF528-AS1|ENSG00000269834	5.01985	0.00227106	0.248141	0.00672872	0.127848	0.908179	0.999985	0.874458	-0.693025	-0.441228	-0.676977	0.251797	0.0160474	-0.23575	blue	M2 blue|0.5261	0.00672872	0.5261	DOWN	UP	FALSE
14060	|ENSG00000255310	5.75	0.000875552	0.820251	0.547071	0.000716178	0.540348	0.00673482	0.00641446	0.327824	-0.180629	-1.22196	-0.508453	-1.54979	-1.04133	blue	M2 blue|0.8524	0.00673482	0.8524	DOWN	DOWN	TRUE
8795	EBPL|ENSG00000123179	5.78205	0.000839752	0.313524	0.0621033	0.0224951	0.0481003	0.00673708	0.292411	0.596612	-0.313272	-0.825993	-0.909884	-1.4226	-0.512721	turquoise	M1 turquoise|0.551	0.00673708	0.551	DOWN	DOWN	TRUE
16878	CLEC2B|ENSG00000110852	5.97237	0.000655461	0.647776	0.00676395	0.00910064	0.999998	0.645648	0.310408	1.22698	1.24462	2.77043	0.0176401	1.54344	1.5258	grey	grey|AllKmeAvg:0.058	0.00676395	NA	UP	UP	TRUE
17835	PRDM10|ENSG00000170325	4.30803	0.00576559	0.997144	0.00677203	0.185029	0.763656	0.645128	0.938204	0.029021	0.1716	0.241995	0.142579	0.212974	0.0703944	brown	M3 brown|0.6028	0.00677203	0.6028	UP	UP	TRUE
21092	|ENSG00000263276	5.00344	0.00232033	0.612119	0.588091	0.00337993	0.344996	0.00678023	0.0217234	0.237572	-0.0885042	-0.560095	-0.326076	-0.797666	-0.471591	blue	M2 blue|0.5324	0.00678023	0.5324	DOWN	DOWN	TRUE
23466	|ENSG00000258973	4.13704	0.00721266	0.808965	0.00678058	0.258687	0.991504	0.958479	0.977928	0.570787	0.75787	0.973768	0.187082	0.402981	0.215899	purple	M10 purple|0.6242	0.00678058	0.6242	UP	UP	TRUE
16147	DAPK2|ENSG00000035664	4.53497	0.00428338	0.451863	0.00678245	0.190082	0.99127	0.998949	0.942055	0.677938	0.542718	0.76025	-0.13522	0.0823115	0.217532	grey	grey|AllKmeAvg:0.048	0.00678245	NA	UP	UP	TRUE
16905	|ENSG00000261879	5.97777	0.000650867	0.99719	0.00678247	0.0110819	0.519019	0.121617	0.342792	0.0620375	-0.368768	-0.804798	-0.430805	-0.866836	-0.436031	blue	M2 blue|0.7811	0.00678247	0.7811	DOWN	DOWN	TRUE
1438	IGF1R|ENSG00000140443	3.91909	0.00959464	0.99982	0.00678271	0.50809	0.594396	0.761149	0.999974	-0.0747616	1.11564	1.08273	1.1904	1.15749	-0.0329114	grey	grey|AllKmeAvg:0.0258	0.00678271	NA	UP	UP	TRUE
7474	|ENSG00000232453	4.08954	0.0076755	0.999751	0.00678929	0.353906	0.588729	0.653495	0.996459	0.0326933	-0.437662	-0.504438	-0.470355	-0.537131	-0.0667755	blue	M2 blue|0.6818	0.00678929	0.6818	DOWN	DOWN	TRUE
3005	MKI67|ENSG00000148773	4.27152	0.00604795	0.00447833	0.94673	0.828648	0.00937179	0.00679477	0.702944	1.4339	0.0835751	-0.297658	-1.35033	-1.73156	-0.381233	grey	grey|AllKmeAvg:0.0634	0.00679477	NA	UP	DOWN	FALSE
9765	ST7-AS1|ENSG00000227199	4.95274	0.00247938	0.238588	0.397436	0.0389776	0.561702	0.00683653	0.00574912	-0.50716	-0.152905	0.598924	0.354255	1.10608	0.751829	grey	grey|AllKmeAvg:-0.0131	0.00683653	NA	DOWN	UP	FALSE
10531	CMTM3|ENSG00000140931	7.15385	0.000141859	0.833772	0.00685602	0.00100914	0.986776	0.25194	0.0874128	0.325592	0.456941	1.22326	0.131349	0.897672	0.766323	grey	grey|AllKmeAvg:0.0994	0.00685602	NA	UP	UP	TRUE
16128	BTNL2|ENSG00000204290	4.11264	0.00744682	0.365313	0.981702	0.0163679	0.301802	0.00685845	0.0292571	0.790671	-0.0661464	-1.20363	-0.856817	-1.99431	-1.13749	grey	grey|AllKmeAvg:-0.0352	0.00685845	NA	DOWN	DOWN	TRUE
7968	BIVM|ENSG00000134897	4.11535	0.0074204	0.950525	0.00686248	0.579727	0.325456	0.584425	0.998751	0.280307	-0.620382	-0.55363	-0.900689	-0.833937	0.0667516	blue	M2 blue|0.5047	0.00686248	0.5047	DOWN	DOWN	TRUE
21807	RAB18|ENSG00000099246	6.30253	0.000426778	0.871303	0.270885	0.000454753	0.498315	0.00690369	0.00861181	-0.135224	0.116172	0.592885	0.251396	0.72811	0.476713	brown	M3 brown|0.8162	0.00690369	0.8162	UP	UP	TRUE
5987	DPP7|ENSG00000176978	3.65142	0.0136188	0.775261	0.00690686	0.837408	0.995932	0.996738	0.936571	0.2317	0.286988	0.167916	0.0552879	-0.0637846	-0.119073	salmon	M13 salmon|0.7904	0.00690686	0.7904	UP	DOWN	FALSE
1298	NA|ENSG00000271722	4.11321	0.00744127	0.144119	0.729764	0.0862812	0.300462	0.00691476	0.0298318	0.430712	0.0751754	-0.394921	-0.355536	-0.825633	-0.470096	grey	grey|AllKmeAvg:0.0118	0.00691476	NA	UP	DOWN	FALSE
8424	FAM193B|ENSG00000146067	4.62922	0.00378617	0.539174	0.00692626	0.129402	0.998652	0.981467	0.875172	-0.213106	-0.188107	-0.288667	0.0249991	-0.0755604	-0.10056	blue	M2 blue|0.4266	0.00692626	0.4266	DOWN	DOWN	TRUE
9401	SZT2-AS1|ENSG00000229372	3.85703	0.0104066	0.943364	0.00692984	0.42162	0.927151	0.943038	0.999632	0.193438	0.407406	0.436567	0.213968	0.243129	0.0291605	salmon	M13 salmon|0.8668	0.00692984	0.8668	UP	UP	TRUE
11596	EXOSC6|ENSG00000223496	4.07542	0.00781873	0.321877	0.0069369	0.81541	0.95365	0.862584	0.948899	0.37041	0.256179	0.157839	-0.114231	-0.21257	-0.0983395	black	M7 black|0.6041	0.0069369	0.6041	UP	DOWN	FALSE
9025	ASPDH|ENSG00000204653	3.62765	0.0140487	0.977909	0.00695676	0.734834	0.866923	0.984498	0.978787	0.2478	0.727761	0.522783	0.479962	0.274983	-0.204979	grey	grey|AllKmeAvg:-0.0183	0.00695676	NA	UP	UP	TRUE
22675	AMBRA1|ENSG00000110497	5.16446	0.00187989	0.996542	0.00695892	0.0474451	0.511824	0.233833	0.646835	-0.033886	0.187376	0.34296	0.221262	0.376846	0.155584	yellow	M4 yellow|0.6493	0.00695892	0.6493	UP	UP	TRUE
24656	RPSAP18|ENSG00000224261	3.63653	0.0138866	0.994977	0.00697091	0.996143	0.788546	0.999963	0.634268	-0.0475039	-0.231519	-0.0359681	-0.184015	0.0115358	0.195551	greenyellow	M11 greenyellow|0.8763	0.00697091	0.8763	DOWN	UP	FALSE
8495	RPL34|ENSG00000109475	3.67009	0.0132904	0.741169	0.00697453	0.818403	0.998387	0.995584	0.947563	-0.165981	-0.193282	-0.118356	-0.0273004	0.0476251	0.0749255	magenta	M9 magenta|0.9313	0.00697453	0.9313	DOWN	UP	FALSE
22732	|ENSG00000268093	4.59137	0.00397849	0.552236	0.895167	0.00520617	0.40467	0.00699615	0.0155703	0.73017	-0.140999	-1.5396	-0.871169	-2.26977	-1.3986	pink	M8 pink|0.4468	0.00699615	0.4468	DOWN	DOWN	TRUE
14444	VPS50|ENSG00000004766	5.57787	0.00109579	0.211217	0.00700782	0.0472315	0.871601	0.998209	0.645173	-0.262624	-0.159084	-0.291562	0.10354	-0.0289385	-0.132479	grey	grey|AllKmeAvg:0.0218	0.00700782	NA	DOWN	DOWN	TRUE
13247	KIAA0753|ENSG00000198920	6.52121	0.000321382	0.431215	0.0229568	0.0111215	0.0584761	0.00701568	0.257767	0.217124	-0.149165	-0.370602	-0.366289	-0.587726	-0.221437	turquoise	M1 turquoise|0.4824	0.00701568	0.4824	DOWN	DOWN	TRUE
9982	VAMP3|ENSG00000049245	4.27515	0.00601928	0.373556	0.98014	0.0160304	0.463876	0.00701881	0.0108816	-0.194686	-0.0169088	0.299783	0.177777	0.494469	0.316692	brown	M3 brown|0.5021	0.00701881	0.5021	DOWN	UP	FALSE
10429	RRN3|ENSG00000085721	5.29153	0.00159232	0.423489	0.165903	0.0117028	0.112476	0.00702792	0.135142	-0.313308	0.153688	0.52742	0.466996	0.840728	0.373732	brown	M3 brown|0.8886	0.00702792	0.8886	UP	UP	TRUE
21097	SLC22A7|ENSG00000137204	3.91048	0.00970333	0.999991	0.0070294	0.447942	0.66481	0.773661	0.999925	-0.0246457	-0.994255	-1.03619	-0.969609	-1.01154	-0.0419316	blue	M2 blue|0.2746	0.0070294	0.2746	DOWN	DOWN	TRUE
960	|ENSG00000268747	5.5813	0.0010909	0.976153	0.00704233	0.0273654	0.393109	0.130293	0.518478	-0.145988	0.417012	0.82369	0.563	0.969678	0.406678	red	M6 red|0.3009	0.00704233	0.3009	UP	UP	TRUE
20167	|ENSG00000241525	4.4062	0.00507005	0.964833	0.00705411	0.274964	0.359613	0.399555	0.982252	0.26888	-0.670178	-0.84787	-0.939058	-1.11675	-0.177692	blue	M2 blue|0.3946	0.00705411	0.3946	DOWN	DOWN	TRUE
23103	MBNL1-AS1|ENSG00000229619	5.734	0.000893997	0.986544	0.00705506	0.232024	0.838542	0.42542	0.00672086	-0.0791788	-0.27558	0.367112	-0.196401	0.446291	0.642692	grey	grey|AllKmeAvg:-0.0664	0.00705506	NA	DOWN	UP	FALSE
10343	HNRNPA3P3|ENSG00000214653	3.65322	0.0135868	1	0.00706581	0.978334	0.648068	0.993649	0.742584	-0.000202641	-0.14474	-0.0405855	-0.144537	-0.0403828	0.104154	blue	M2 blue|0.3602	0.00706581	0.3602	DOWN	DOWN	TRUE
9318	AKAP17A|ENSG00000197976	4.12207	0.00735538	0.99476	0.00706642	0.914016	0.791245	0.923031	0.172991	0.0382952	0.183743	-0.0843238	0.145447	-0.122619	-0.268066	black	M7 black|0.5525	0.00706642	0.5525	UP	DOWN	FALSE
12104	NA|ENSGR0000197976	4.12207	0.00735538	0.99476	0.00706642	0.914016	0.791245	0.923031	0.172991	0.0382952	0.183743	-0.0843238	0.145447	-0.122619	-0.268066	black	M7 black|0.5525	0.00706642	0.5525	UP	DOWN	FALSE
6721	INO80|ENSG00000128908	6.17829	0.000501499	0.769227	0.00706936	0.00541496	0.996602	0.476615	0.23321	0.139671	0.170686	0.400811	0.0310147	0.26114	0.230125	yellow	M4 yellow|0.5994	0.00706936	0.5994	UP	UP	TRUE
22045	|ENSG00000222043	4.87127	0.00275822	0.248138	0.00707639	0.163655	0.906121	0.999496	0.916957	1.07925	0.683857	0.997845	-0.395395	-0.0814074	0.313987	salmon	M13 salmon|0.8033	0.00707639	0.8033	UP	DOWN	FALSE
14137	VPS4A|ENSG00000132612	4.96179	0.00245022	0.615535	0.592126	0.00354704	0.34911	0.00708522	0.0224362	-0.157419	0.0586075	0.371256	0.216026	0.528674	0.312648	brown	M3 brown|0.6743	0.00708522	0.6743	UP	UP	TRUE
9856	RIOK1|ENSG00000124784	3.76731	0.0117031	0.921537	0.00709476	0.502032	0.948532	0.97521	0.999994	0.11317	0.21112	0.207201	0.0979499	0.0940305	-0.00391944	yellow	M4 yellow|0.6366	0.00709476	0.6366	UP	UP	TRUE
23812	KCTD21|ENSG00000188997	5.59663	0.0010693	0.839641	0.983635	0.000657667	0.775953	0.00709897	0.00142394	0.291844	-0.046023	-1.14557	-0.337867	-1.43741	-1.09955	turquoise	M1 turquoise|0.7894	0.00709897	0.7894	DOWN	DOWN	TRUE
22636	|ENSG00000258048	4.8416	0.00286739	0.187971	0.00711257	0.232573	0.843417	0.98524	0.966171	1.29817	0.761584	1.01464	-0.536588	-0.283537	0.253051	salmon	M13 salmon|0.8659	0.00711257	0.8659	UP	DOWN	FALSE
9869	|ENSG00000226180	3.79639	0.0112661	0.810464	0.00712288	0.999203	0.991727	0.856592	0.419189	0.195159	0.258753	-0.0237186	0.0635944	-0.218877	-0.282472	grey	grey|AllKmeAvg:0.0377	0.00712288	NA	UP	DOWN	FALSE
22989	ZMYND12|ENSG00000066185	4.13974	0.00718717	0.992023	0.00712304	0.366245	0.470376	0.564302	0.997171	0.155605	-0.646904	-0.738829	-0.80251	-0.894434	-0.0919244	turquoise	M1 turquoise|0.6508	0.00712304	0.6508	DOWN	DOWN	TRUE
19834	|ENSG00000267030	4.29717	0.00584817	0.762071	0.00712772	0.870019	0.997203	0.57369	0.138267	0.292202	0.352179	-0.189234	0.0599765	-0.481436	-0.541413	salmon	M13 salmon|0.6714	0.00712772	0.6714	UP	DOWN	FALSE
20302	MAML1|ENSG00000161021	3.58428	0.0148685	0.911912	0.00713141	0.987844	0.955632	0.989636	0.700913	0.122462	0.21874	0.0502995	0.0962781	-0.0721621	-0.16844	black	M7 black|0.4938	0.00713141	0.4938	UP	DOWN	FALSE
7834	STT3B|ENSG00000163527	9.77453	5.04167e-06	0.998647	0.00714393	1.70158e-05	0.741746	0.0133805	0.00522735	0.0257735	0.19491	0.660666	0.169136	0.634893	0.465757	yellow	M4 yellow|0.5612	0.00714393	0.5612	UP	UP	TRUE
5971	|ENSG00000272410	4.37195	0.00530265	0.00910583	0.534138	0.694093	0.040346	0.00715182	0.348323	2.35315	0.359649	-0.668608	-1.9935	-3.02176	-1.02826	grey	grey|AllKmeAvg:0.0379	0.00715182	NA	UP	DOWN	FALSE
20041	DIABLO|ENSG00000184047	3.76366	0.0117591	0.999775	0.0071691	0.67328	0.594461	0.848714	0.991286	-0.018563	0.255887	0.20264	0.27445	0.221203	-0.0532466	yellow	M4 yellow|0.8173	0.0071691	0.8173	UP	UP	TRUE
14110	SSBP4|ENSG00000130511	4.27572	0.00601483	0.221384	0.00718214	0.990424	0.881036	0.541859	0.686033	0.888847	0.544155	0.115406	-0.344691	-0.77344	-0.428749	black	M7 black|0.8231	0.00718214	0.8231	UP	DOWN	FALSE
9678	NLRP1|ENSG00000091592	4.79917	0.00303106	0.341385	0.00718217	0.135322	0.961363	0.999646	0.881819	-0.307798	-0.216864	-0.330772	0.0909339	-0.0229734	-0.113907	blue	M2 blue|0.4208	0.00718217	0.4208	DOWN	DOWN	TRUE
20620	ILKAP|ENSG00000132323	3.89683	0.00987829	0.988516	0.00722488	0.640695	0.448648	0.729495	0.995138	-0.0553248	0.202841	0.16819	0.258166	0.223514	-0.0346513	brown	M3 brown|0.777	0.00722488	0.777	UP	UP	TRUE
7142	IGLV3-25|ENSG00000211659	3.83381	0.0107277	0.674657	0.00724195	0.546418	0.99995	0.999997	0.999712	-1.34398	-1.40641	-1.31335	-0.0624325	0.0306304	0.0930629	grey	grey|AllKmeAvg:0.0073	0.00724195	NA	DOWN	UP	FALSE
7632	ARID1B|ENSG00000049618	6.63242	0.000278264	0.409207	0.00725393	0.00374002	0.982545	0.72308	0.188415	0.188195	0.142792	0.347246	-0.0454029	0.159052	0.204455	purple	M10 purple|0.4883	0.00725393	0.4883	UP	UP	TRUE
12652	UTP15|ENSG00000164338	5.06626	0.00213735	0.718658	0.996942	0.00183672	0.679864	0.00727314	0.00296644	-0.31391	0.0220935	0.903992	0.336004	1.2179	0.881899	brown	M3 brown|0.8417	0.00727314	0.8417	UP	UP	TRUE
22281	|ENSG00000235806	3.86159	0.0103446	0.669446	0.00730288	0.999423	0.999972	0.760514	0.428976	0.2708	0.281053	-0.0231839	0.0102527	-0.293984	-0.304237	grey	grey|AllKmeAvg:0.0305	0.00730288	NA	UP	DOWN	FALSE
660	PRADC1P1|ENSG00000236165	12.0315	3.06209e-07	0.949739	0.00799284	4.94671e-07	0.924716	0.00730716	0.000332919	-0.176429	-0.38264	-1.51603	-0.206211	-1.3396	-1.13339	grey	grey|AllKmeAvg:-0.0031	0.00730716	NA	DOWN	DOWN	TRUE
22686	IPCEF1|ENSG00000074706	5.04764	0.00219002	0.167354	0.00730918	0.164667	0.813126	0.99243	0.916493	1.37324	0.78086	1.14124	-0.592376	-0.231997	0.360379	grey	grey|AllKmeAvg:0.0932	0.00730918	NA	UP	DOWN	FALSE
5527	|ENSG00000232412	3.90644	0.00975482	0.989067	0.00731058	0.974491	0.82916	0.951457	0.267495	-0.108573	-0.404367	0.120406	-0.295794	0.228978	0.524773	greenyellow	M11 greenyellow|0.5174	0.00731058	0.5174	DOWN	UP	FALSE
12317	|ENSG00000267672	3.99105	0.00873203	0.332794	0.961766	0.0221138	0.254582	0.00731667	0.0438117	0.434924	-0.0454029	-0.616616	-0.480327	-1.05154	-0.571213	pink	M8 pink|0.4242	0.00731667	0.4242	DOWN	DOWN	TRUE
22174	P2RY11|ENSG00000244165	3.89172	0.00994459	0.584212	0.00732863	0.54602	0.999723	0.99913	0.999732	0.267611	0.248082	0.232039	-0.0195293	-0.0355721	-0.0160428	purple	M10 purple|0.6129	0.00732863	0.6129	UP	DOWN	FALSE
12163	|ENSG00000247728	3.56024	0.0153432	0.995743	0.00735313	0.876618	0.784663	0.989425	0.911519	-0.0573712	-0.294191	-0.155382	-0.23682	-0.0980106	0.13881	blue	M2 blue|0.6636	0.00735313	0.6636	DOWN	DOWN	TRUE
13186	APOA1|ENSG00000118137	3.77385	0.0116033	0.789425	0.00735505	0.526095	0.99486	0.998616	0.999926	0.368966	0.466901	0.447215	0.0979357	0.0782493	-0.0196864	purple	M10 purple|0.4066	0.00735505	0.4066	UP	UP	TRUE
1867	USP3|ENSG00000140455	6.21921	0.000475542	0.995634	0.00736243	0.00688387	0.504883	0.0917585	0.263016	-0.0565152	0.287304	0.662391	0.343819	0.718907	0.375087	brown	M3 brown|0.8373	0.00736243	0.8373	UP	UP	TRUE
18132	DRAM2|ENSG00000156171	4.96818	0.00242983	0.99201	0.00738863	0.045035	0.813675	0.432808	0.629372	-0.0439022	-0.181784	-0.337187	-0.137882	-0.293284	-0.155403	turquoise	M1 turquoise|0.5051	0.00738863	0.5051	DOWN	DOWN	TRUE
22977	HSPBP1|ENSG00000133265	4.08959	0.00767502	0.482684	0.00739377	0.417526	0.994353	0.999298	0.999435	1.02384	0.84152	0.911449	-0.182318	-0.112389	0.0699291	black	M7 black|0.7195	0.00739377	0.7195	UP	DOWN	FALSE
23246	ATP2C1|ENSG00000017260	3.77556	0.0115773	0.747358	0.00740239	0.547074	0.99827	0.999846	0.99973	-0.133926	-0.156718	-0.14654	-0.0227917	-0.0126144	0.0101773	turquoise	M1 turquoise|0.6068	0.00740239	0.6068	DOWN	DOWN	TRUE
6835	CMIP|ENSG00000153815	3.98748	0.00877296	0.404173	0.00740995	0.998716	0.981015	0.663718	0.596586	0.244701	0.184262	0.0198935	-0.0604389	-0.224807	-0.164368	grey	grey|AllKmeAvg:0.1	0.00740995	NA	UP	DOWN	FALSE
8188	ST13P15|ENSG00000243759	3.65702	0.0135194	0.999937	0.00741	0.818181	0.615323	0.925024	0.949812	0.0118869	-0.249105	-0.153499	-0.260992	-0.165386	0.0956062	turquoise	M1 turquoise|0.6737	0.00741	0.6737	DOWN	DOWN	TRUE
21030	|ENSG00000265749	3.82814	0.0108076	0.843228	0.00742357	0.993318	0.985542	0.838763	0.346077	-0.342752	-0.4887	0.0919942	-0.145948	0.434746	0.580695	red	M6 red|0.6439	0.00742357	0.6439	DOWN	UP	FALSE
11229	PABPC3|ENSG00000151846	3.51897	0.0161936	0.954974	0.00744367	0.943005	0.915025	0.999976	0.833183	-0.0863209	-0.196076	-0.0777767	-0.109755	0.00854423	0.118299	greenyellow	M11 greenyellow|0.8734	0.00744367	0.8734	DOWN	UP	FALSE
13549	|ENSG00000241499	4.20911	0.00656309	0.809407	0.00744975	0.839949	0.174884	0.590353	0.938037	-0.278836	0.367278	0.21509	0.646114	0.493926	-0.152188	grey	grey|AllKmeAvg:-0.0315	0.00744975	NA	UP	UP	TRUE
12168	SNW1|ENSG00000100603	3.81985	0.0109255	0.266865	0.987776	0.0354628	0.222512	0.0074581	0.0564383	-0.346568	0.0225682	0.428954	0.369136	0.775523	0.406386	brown	M3 brown|0.7749	0.0074581	0.7749	UP	UP	TRUE
6783	SEC23A|ENSG00000100934	6.30648	0.000424594	0.816928	0.138733	0.00088403	0.357817	0.00746229	0.0227553	-0.134218	0.119433	0.489469	0.253651	0.623686	0.370035	yellow	M4 yellow|0.5878	0.00746229	0.5878	UP	UP	TRUE
15494	|ENSG00000213598	3.78433	0.0114454	0.8314	0.00747616	0.479015	0.988358	0.993	0.999998	-0.264062	-0.365458	-0.370018	-0.101396	-0.105957	-0.00456085	greenyellow	M11 greenyellow|0.8721	0.00747616	0.8721	DOWN	DOWN	TRUE
21950	LINC00880|ENSG00000243629	4.71569	0.00338099	0.126156	0.00748695	0.460932	0.737798	0.859089	0.999963	0.658213	0.350583	0.362289	-0.30763	-0.295924	0.0117059	grey	grey|AllKmeAvg:0.051	0.00748695	NA	UP	DOWN	FALSE
8931	SMAD4|ENSG00000141646	7.70265	7.00349e-05	0.884173	0.00749334	0.00105155	0.236743	0.0118158	0.087227	-0.129605	0.207764	0.559299	0.337369	0.688903	0.351534	yellow	M4 yellow|0.6063	0.00749334	0.6063	UP	UP	TRUE
6520	NFATC2|ENSG00000101096	5.45347	0.00128888	0.766264	0.491409	0.00136455	0.458494	0.00753023	0.0124337	0.194103	-0.102267	-0.619789	-0.296371	-0.813893	-0.517522	turquoise	M1 turquoise|0.4612	0.00753023	0.4612	DOWN	DOWN	TRUE
1405	ALS2CR12|ENSG00000155749	4.19616	0.00667534	0.995181	0.00753224	0.287115	0.501617	0.523417	0.984395	0.0965436	-0.473664	-0.594558	-0.570208	-0.691102	-0.120894	grey	grey|AllKmeAvg:-0.0061	0.00753224	NA	DOWN	DOWN	TRUE
12613	MFSD10|ENSG00000109736	4.343	0.00550754	0.53618	0.00754769	0.909159	0.99825	0.432262	0.171421	0.319105	0.278388	-0.13123	-0.040717	-0.450335	-0.409618	purple	M10 purple|0.7413	0.00754769	0.7413	UP	DOWN	FALSE
6198	MPHOSPH8|ENSG00000196199	6.87917	0.000202226	0.687256	0.00754998	0.00162774	0.99989	0.404937	0.114028	-0.212579	-0.225669	-0.588832	-0.0130897	-0.376253	-0.363163	blue	M2 blue|0.8669	0.00754998	0.8669	DOWN	DOWN	TRUE
13007	SAPCD2P3|ENSG00000232491	3.69467	0.0128698	0.602897	0.00755098	0.89683	0.999897	0.952827	0.894463	0.358142	0.338906	0.1676	-0.0192369	-0.190543	-0.171306	purple	M10 purple|0.5951	0.00755098	0.5951	UP	DOWN	FALSE
3058	HOXA2|ENSG00000105996	4.01898	0.00841843	0.647018	0.0075535	0.351417	1	0.99856	0.995465	-0.38624	-0.387295	-0.452194	-0.00105507	-0.0659535	-0.0648984	grey	grey|AllKmeAvg:0.0359	0.0075535	NA	DOWN	DOWN	TRUE
19235	TNFRSF25|ENSG00000215788	3.83166	0.0107579	0.502998	0.00756076	0.993981	0.996109	0.78146	0.663383	1.33271	1.11859	0.203586	-0.214122	-1.12912	-0.915002	salmon	M13 salmon|0.4232	0.00756076	0.4232	UP	DOWN	FALSE
21226	UBN1|ENSG00000118900	8.95788	1.41296e-05	0.98436	0.00757067	5.21932e-05	0.850779	0.0346294	0.0114761	0.0435445	0.142949	0.461261	0.0994041	0.417716	0.318312	purple	M10 purple|0.6002	0.00757067	0.6002	UP	UP	TRUE
9648	ANKRD10-IT1|ENSG00000229152	4.47635	0.00462511	0.347568	0.00757211	0.942868	0.962571	0.328911	0.209866	0.613142	0.432789	-0.172105	-0.180353	-0.785247	-0.604894	salmon	M13 salmon|0.6028	0.00757211	0.6028	UP	DOWN	FALSE
15179	CHST6|ENSG00000183196	7.99707	4.80281e-05	0.0108119	0.00757397	0.00883694	0.214751	0.980237	0.298165	2.17539	0.814496	1.838	-1.3609	-0.337395	1.0235	grey	grey|AllKmeAvg:0.0268	0.00757397	NA	UP	DOWN	FALSE
1271	|ENSG00000258352	4.36213	0.00537124	0.44732	0.987247	0.0113104	0.529601	0.007602	0.00820815	0.488673	0.0395289	-0.847658	-0.449144	-1.33633	-0.887187	grey	grey|AllKmeAvg:0.0382	0.007602	NA	UP	DOWN	FALSE
13923	SH3KBP1|ENSG00000147010	4.92605	0.00256746	0.105076	0.00761422	0.989633	0.687586	0.181822	0.325311	0.519761	0.266413	-0.05838	-0.253347	-0.578141	-0.324793	green	M5 green|0.6646	0.00761422	0.6646	UP	DOWN	FALSE
20468	SSR4|ENSG00000180879	4.35023	0.00545566	0.292028	0.0076175	0.386548	0.934652	0.983998	0.998151	0.368046	0.243853	0.274083	-0.124193	-0.093963	0.03023	black	M7 black|0.725	0.0076175	0.725	UP	DOWN	FALSE
14161	IQSEC2|ENSG00000124313	4.73984	0.0032758	0.585899	0.00762029	0.0863887	0.999707	0.944967	0.781763	0.586661	0.542949	0.909587	-0.0437117	0.322926	0.366638	grey	grey|AllKmeAvg:0.0714	0.00762029	NA	UP	UP	TRUE
20034	|ENSG00000259935	5.63289	0.00101993	0.598963	0.00762196	0.0157744	0.999859	0.754433	0.398032	0.50247	0.472691	1.00434	-0.0297787	0.501867	0.531645	purple	M10 purple|0.4376	0.00762196	0.4376	UP	UP	TRUE
17209	NDUFAF6|ENSG00000156170	4.3266	0.0056271	0.995591	0.00764217	0.21489	0.507021	0.460423	0.954523	0.0379367	-0.191539	-0.262713	-0.229476	-0.300649	-0.0711737	turquoise	M1 turquoise|0.4569	0.00764217	0.4569	DOWN	DOWN	TRUE
17806	HBA1|ENSG00000206172	3.96488	0.00903637	0.910587	0.00764562	0.946509	0.268096	0.809013	0.828744	-0.802987	1.41683	0.550703	2.21982	1.35369	-0.866131	grey	grey|AllKmeAvg:0.0291	0.00764562	NA	UP	UP	TRUE
7493	ZBTB7A|ENSG00000178951	4.10368	0.0075347	0.283531	0.00764866	0.989626	0.929149	0.615701	0.69625	0.640392	0.419988	0.092094	-0.220404	-0.548298	-0.327894	purple	M10 purple|0.749	0.00764866	0.749	UP	DOWN	FALSE
20549	TIGAR|ENSG00000078237	4.81111	0.00298407	0.702964	0.00765568	0.0645297	0.999726	0.861505	0.712583	0.314104	0.340948	0.600566	0.0268439	0.286462	0.259619	yellow	M4 yellow|0.6547	0.00765568	0.6547	UP	UP	TRUE
20480	|ENSG00000258199	3.54297	0.0156935	0.978401	0.00765613	0.781243	0.870251	0.990154	0.966729	-0.108633	-0.318619	-0.212625	-0.209986	-0.103992	0.105994	grey	grey|AllKmeAvg:-0.0573	0.00765613	NA	DOWN	DOWN	TRUE
4779	RWDD2A|ENSG00000013392	4.22399	0.00643641	0.55305	0.00766031	0.258032	0.998905	0.998424	0.975012	-0.306444	-0.272354	-0.354313	0.03409	-0.0478689	-0.081959	blue	M2 blue|0.5575	0.00766031	0.5575	DOWN	DOWN	TRUE
13024	YTHDF3-AS1|ENSG00000270673	6.54865	0.000310154	0.54085	0.00766209	0.00333075	0.998417	0.603052	0.173754	0.472781	0.414131	1.02236	-0.0586497	0.549583	0.608233	salmon	M13 salmon|0.6089	0.00766209	0.6089	UP	UP	TRUE
22440	COX10-AS1|ENSG00000236088	4.5079	0.00443793	0.531112	0.789742	0.00683571	0.341363	0.00766442	0.0261517	0.382724	-0.0949618	-0.767569	-0.477686	-1.15029	-0.672607	blue	M2 blue|0.8651	0.00766442	0.8651	DOWN	DOWN	TRUE
6172	|ENSG00000214708	4.84311	0.00286173	0.120937	0.00767012	0.34824	0.724894	0.905847	0.995001	0.740453	0.390042	0.457687	-0.350411	-0.282766	0.067645	black	M7 black|0.6767	0.00767012	0.6767	UP	DOWN	FALSE
11921	RERE-AS1|ENSG00000232912	3.60972	0.0143821	0.995614	0.00767476	0.691124	0.788526	0.949068	0.989475	-0.110063	-0.556415	-0.432119	-0.446353	-0.322056	0.124296	blue	M2 blue|0.4992	0.00767476	0.4992	DOWN	DOWN	TRUE
4307	|ENSG00000245552	5.06479	0.00214146	0.913548	0.00769623	0.0340341	0.956582	0.574206	0.560217	-0.200523	-0.358057	-0.693298	-0.157534	-0.492775	-0.33524	blue	M2 blue|0.3445	0.00769623	0.3445	DOWN	DOWN	TRUE
23842	ANKRD9|ENSG00000156381	3.50718	0.016445	0.918237	0.00771284	0.964101	0.953392	0.997282	0.792015	0.559329	1.01945	0.344004	0.46012	-0.215325	-0.675445	salmon	M13 salmon|0.7556	0.00771284	0.7556	UP	DOWN	FALSE
23877	|ENSG00000204055	3.8535	0.0104547	0.819954	0.00773188	0.987319	0.99093	0.797664	0.315065	0.2561	0.344033	-0.0808914	0.0879324	-0.336992	-0.424924	brown	M3 brown|0.3347	0.00773188	0.3347	UP	DOWN	FALSE
22408	RPL13AP3|ENSG00000177350	3.72177	0.0124216	0.574288	0.00773478	0.813797	0.99948	0.971266	0.953426	0.46633	0.424839	0.265438	-0.0414905	-0.200892	-0.159401	salmon	M13 salmon|0.5666	0.00773478	0.5666	UP	DOWN	FALSE
19575	|ENSG00000214546	4.28998	0.00590353	0.566775	0.00774509	0.216334	0.999299	0.994805	0.954944	0.35359	0.319154	0.437507	-0.0344367	0.083917	0.118354	brown	M3 brown|0.4116	0.00774509	0.4116	UP	UP	TRUE
13144	CHCHD2P6|ENSG00000235084	4.22187	0.00645426	0.99359	0.00776093	0.180009	0.805983	0.670725	0.928401	0.0671891	0.298412	0.429282	0.231223	0.362093	0.13087	black	M7 black|0.6268	0.00776093	0.6268	UP	UP	TRUE
13516	|ENSG00000232906	3.74433	0.0120603	0.0332739	0.930239	0.389449	0.0193437	0.00777371	0.561774	0.357779	-0.0285143	-0.171037	-0.386294	-0.528816	-0.142523	grey	grey|AllKmeAvg:0.0172	0.00777371	NA	DOWN	DOWN	TRUE
18625	MLF2|ENSG00000089693	3.77428	0.0115968	0.579243	0.00779484	0.674521	0.999568	0.992725	0.992072	0.211965	0.194139	0.154706	-0.0178261	-0.0572593	-0.0394332	yellow	M4 yellow|0.5798	0.00779484	0.5798	UP	DOWN	FALSE
24127	|ENSG00000272933	6.30141	0.0004274	0.619537	0.00779637	0.00457284	0.99997	0.579601	0.207191	0.386507	0.372504	0.896415	-0.014003	0.509908	0.523911	purple	M10 purple|0.7871	0.00779637	0.7871	UP	UP	TRUE
5221	TUT7|ENSG00000083223	3.95133	0.00919812	0.453555	0.00782931	0.572809	0.990061	0.987737	0.999327	-0.170061	-0.13454	-0.122623	0.0355214	0.0474376	0.0119163	grey	grey|AllKmeAvg:-0.0817	0.00782931	NA	DOWN	UP	FALSE
21532	UNC93B7|ENSG00000251624	4.08953	0.00767563	0.392982	0.00783247	0.484681	0.977141	0.988864	0.999999	0.841502	0.622551	0.629116	-0.218952	-0.212386	0.00656567	salmon	M13 salmon|0.8381	0.00783247	0.8381	UP	DOWN	FALSE
13713	PABPC1P1|ENSG00000231707	3.8543	0.0104439	0.0578413	0.720116	0.259884	0.145577	0.00783391	0.110301	-0.670426	-0.100366	0.401921	0.57006	1.07235	0.502287	grey	grey|AllKmeAvg:-0.0349	0.00783391	NA	DOWN	UP	FALSE
13175	SEC23IP|ENSG00000107651	5.49132	0.00122676	0.823816	0.999999	0.000911155	0.830488	0.00785839	0.00107344	-0.138603	-0.000891171	0.512322	0.137712	0.650924	0.513213	brown	M3 brown|0.6688	0.00785839	0.6688	DOWN	UP	FALSE
11679	MNDA|ENSG00000163563	7.32406	0.000113926	0.972753	0.127286	0.0001195	0.617271	0.00789917	0.00507398	0.233201	-0.428106	-1.94956	-0.661307	-2.18277	-1.52146	grey	grey|AllKmeAvg:0.0225	0.00789917	NA	DOWN	DOWN	TRUE
24465	MAP4K4|ENSG00000071054	3.6093	0.0143899	0.999608	0.00790279	0.888055	0.590374	0.944018	0.905156	-0.0827889	0.938743	0.480977	1.02153	0.563766	-0.457765	grey	grey|AllKmeAvg:-0.0136	0.00790279	NA	UP	UP	TRUE
13036	ZNF767P|ENSG00000133624	4.22139	0.00645835	0.99965	0.00792029	0.191126	0.715312	0.600981	0.936827	-0.0182922	-0.215393	-0.305808	-0.197101	-0.287516	-0.0904147	blue	M2 blue|0.7379	0.00792029	0.7379	DOWN	DOWN	TRUE
20880	TMEM183A|ENSG00000163444	5.38588	0.00140775	0.823302	0.991227	0.000929517	0.771612	0.00792707	0.00177252	-0.129864	0.0159078	0.478786	0.145771	0.60865	0.462879	brown	M3 brown|0.7326	0.00792707	0.7326	UP	UP	TRUE
13514	RPRD1B|ENSG00000101413	5.87243	0.000746504	0.85575	0.00793884	0.0249601	0.212619	0.0607398	0.488272	-0.241207	0.353135	0.713769	0.594342	0.954976	0.360634	brown	M3 brown|0.8992	0.00793884	0.8992	UP	UP	TRUE
5981	HAR1A|ENSG00000225978	8.49661	2.53863e-05	0.999362	0.00794001	0.000135991	0.579199	0.0180439	0.022073	-0.071871	0.691885	2.13048	0.763756	2.20235	1.43859	grey	grey|AllKmeAvg:0.0443	0.00794001	NA	UP	UP	TRUE
7934	LENG1|ENSG00000105617	5.51598	0.00118793	0.867826	0.00794164	0.0146932	0.979361	0.509756	0.381491	0.171326	0.259543	0.558015	0.0882172	0.38669	0.298472	purple	M10 purple|0.6875	0.00794164	0.6875	UP	UP	TRUE
5494	GNGT2|ENSG00000167083	5.28447	0.00160708	0.685707	0.36886	0.00268108	0.338387	0.00794446	0.0279339	0.906601	-0.480006	-2.40981	-1.38661	-3.31641	-1.92981	grey	grey|AllKmeAvg:0.0384	0.00794446	NA	DOWN	DOWN	TRUE
9339	RPL12P13|ENSG00000172746	4.08547	0.0077165	0.988422	0.0079477	0.964347	0.454577	0.999932	0.248902	0.087669	-0.317609	0.107226	-0.405278	0.019557	0.424835	greenyellow	M11 greenyellow|0.533	0.0079477	0.533	DOWN	UP	FALSE
15403	PLAT|ENSG00000104368	3.64053	0.0138142	0.754048	0.00794859	0.999191	0.99816	0.895216	0.588782	0.481391	0.566009	0.0526852	0.0846183	-0.428705	-0.513324	grey	grey|AllKmeAvg:0.0855	0.00794859	NA	UP	DOWN	FALSE
3182	RWDD4|ENSG00000182552	3.61359	0.0143094	0.712685	0.00795093	0.787577	0.999607	0.995596	0.965425	0.195058	0.214151	0.141674	0.0190934	-0.0533839	-0.0724774	green	M5 green|0.8013	0.00795093	0.8013	UP	DOWN	FALSE
7796	TEDC1|ENSG00000185347	3.53641	0.0158287	0.858509	0.0079516	0.788619	0.982352	0.999998	0.965032	0.384063	0.566476	0.37399	0.182412	-0.0100738	-0.192486	black	M7 black|0.8001	0.0079516	0.8001	UP	DOWN	FALSE
15164	GSE1|ENSG00000131149	8.37859	2.9505e-05	0.999999	0.266779	1.18035e-05	0.919506	0.00795161	0.000417983	-0.00340011	-0.160787	-0.992779	-0.157387	-0.989379	-0.831992	blue	M2 blue|0.3794	0.00795161	0.3794	DOWN	DOWN	TRUE
20763	|ENSG00000272010	6.14099	0.000526405	0.724359	0.53749	0.00205382	0.94563	0.00796506	0.000280387	0.485227	0.225591	-1.39805	-0.259636	-1.88328	-1.62365	turquoise	M1 turquoise|0.7534	0.00796506	0.7534	UP	DOWN	FALSE
14456	ZFP36|ENSG00000128016	3.75391	0.0119101	0.596714	0.00797787	0.65993	0.999804	0.995274	0.994051	0.386194	0.360681	0.294078	-0.0255129	-0.0921159	-0.0666031	purple	M10 purple|0.4958	0.00797787	0.4958	UP	DOWN	FALSE
9349	NEK7|ENSG00000151414	3.50649	0.0164597	0.983932	0.00800211	0.807062	0.855196	0.990227	0.957632	0.0575874	0.1863	0.118498	0.128712	0.0609101	-0.0678022	green	M5 green|0.415	0.00800211	0.415	UP	UP	TRUE
5237	PDF|ENSG00000258429	4.44172	0.00483966	0.209244	0.00800273	0.431563	0.862875	0.943914	0.9996	1.47334	0.87893	0.944494	-0.59441	-0.528847	0.0655638	salmon	M13 salmon|0.8963	0.00800273	0.8963	UP	DOWN	FALSE
16706	|ENSG00000270880	6.80713	0.000221961	0.97815	0.0080182	0.00278239	0.408608	0.042054	0.154519	0.135345	-0.393612	-0.990592	-0.528957	-1.12594	-0.59698	grey	grey|AllKmeAvg:-0.0352	0.0080182	NA	DOWN	DOWN	TRUE
13383	KIF21A|ENSG00000139116	3.69396	0.0128817	0.705082	0.00801964	0.627909	0.999741	0.999899	0.996911	0.433544	0.470007	0.40042	0.036463	-0.0331239	-0.0695869	grey	grey|AllKmeAvg:0.074	0.00801964	NA	UP	DOWN	FALSE
20029	METTL8|ENSG00000123600	7.04244	0.000163783	0.974911	0.23747	0.000116233	0.694768	0.00803563	0.00314905	0.144826	-0.234727	-1.24807	-0.379553	-1.3929	-1.01334	blue	M2 blue|0.6531	0.00803563	0.6531	DOWN	DOWN	TRUE
6275	RAMACL|ENSG00000235272	7.15717	0.000141253	0.999968	0.00803711	0.00109769	0.628181	0.0562432	0.087647	-0.0090594	0.236026	0.637744	0.245086	0.646804	0.401718	brown	M3 brown|0.4158	0.00803711	0.4158	UP	UP	TRUE
23047	CLINT1|ENSG00000113282	5.84557	0.000773071	0.764128	0.196826	0.00155458	0.338773	0.00804657	0.0283361	-0.219761	0.161871	0.692267	0.381632	0.912028	0.530396	brown	M3 brown|0.691	0.00804657	0.691	UP	UP	TRUE
16172	|ENSG00000253384	4.16852	0.00692132	0.877049	0.00805293	0.184863	0.976272	0.882821	0.931024	-0.180416	-0.280697	-0.40256	-0.100281	-0.222145	-0.121864	turquoise	M1 turquoise|0.574	0.00805293	0.574	DOWN	DOWN	TRUE
8473	|ENSG00000272699	4.3875	0.00519573	0.575865	0.00805608	0.166113	0.99945	0.985739	0.913386	-0.361124	-0.328332	-0.483383	0.0327924	-0.122259	-0.155051	grey	grey|AllKmeAvg:-0.0043	0.00805608	NA	DOWN	DOWN	TRUE
14884	RAVER1|ENSG00000161847	4.08542	0.00771704	0.302056	0.00806014	0.651662	0.938727	0.92339	0.994986	0.918394	0.612171	0.505377	-0.306224	-0.413017	-0.106793	black	M7 black|0.8879	0.00806014	0.8879	UP	DOWN	FALSE
11777	SRSF6|ENSG00000124193	5.1367	0.00194933	0.771263	0.858986	0.00147731	0.604839	0.00806712	0.00566549	-0.123947	0.0367849	0.397103	0.160732	0.521051	0.360318	yellow	M4 yellow|0.4749	0.00806712	0.4749	UP	UP	TRUE
4679	ACAT1|ENSG00000075239	7.49372	9.15879e-05	0.998925	0.684555	2.84719e-05	0.949106	0.00807869	0.000270564	0.0260019	-0.0722083	-0.702505	-0.0982101	-0.728507	-0.630297	grey	grey|AllKmeAvg:0.0519	0.00807869	NA	DOWN	DOWN	TRUE
21303	HLA-DRB5|ENSG00000198502	3.66424	0.0133923	0.0214941	0.999519	0.513974	0.0206961	0.00807945	0.555501	-1.13454	0.0155806	0.446539	1.15012	1.58108	0.430959	grey	grey|AllKmeAvg:0.0799	0.00807945	NA	UP	UP	TRUE
19181	ZNF574|ENSG00000105732	5.56924	0.0011082	0.990842	0.00810302	0.0135796	0.825741	0.286108	0.365522	0.0776416	0.304162	0.66087	0.22652	0.583228	0.356708	purple	M10 purple|0.7249	0.00810302	0.7249	UP	UP	TRUE
2641	RNFT1-DT|ENSG00000267302	4.60437	0.00391136	0.997949	0.00810429	0.110007	0.544116	0.359911	0.831742	-0.0520316	0.338044	0.544392	0.390075	0.596424	0.206349	red	M6 red|0.4902	0.00810429	0.4902	UP	UP	TRUE
7562	|ENSG00000270361	7.71463	6.89664e-05	0.073931	0.00811126	0.00218573	0.589629	0.970994	0.133438	0.805757	0.385168	0.989336	-0.420589	0.183579	0.604168	brown	M3 brown|0.4534	0.00811126	0.4534	UP	UP	TRUE
12197	C4B-AS1|ENSG00000229776	3.7284	0.0123143	0.997924	0.00811789	0.995655	0.763668	0.99097	0.372366	0.0189459	0.122571	-0.0201168	0.103625	-0.0390627	-0.142687	grey	grey|AllKmeAvg:-0.0145	0.00811789	NA	UP	DOWN	FALSE
20748	C4A-AS1|ENSG00000233627	3.7284	0.0123143	0.997924	0.00811789	0.995655	0.763668	0.99097	0.372366	0.0189459	0.122571	-0.0201168	0.103625	-0.0390627	-0.142687	grey	grey|AllKmeAvg:-0.0145	0.00811789	NA	UP	DOWN	FALSE
10761	GADD45GIP1|ENSG00000179271	3.67899	0.0131364	0.740454	0.00812172	0.605862	0.998861	1	0.998258	0.262102	0.300414	0.263682	0.0383118	0.00158042	-0.0367314	black	M7 black|0.763	0.00812172	0.763	UP	UP	TRUE
10284	RN7SL172P|ENSG00000243544	4.1143	0.00743067	0.437043	0.966475	0.0133115	0.349397	0.00814212	0.0269285	0.571032	-0.0638683	-0.962563	-0.6349	-1.5336	-0.898695	pink	M8 pink|0.6022	0.00814212	0.6022	DOWN	DOWN	TRUE
24457	|ENSG00000242479	9.61684	6.14743e-06	0.978084	0.886743	1.42082e-06	0.999065	0.0081616	8.5173e-06	-0.0667982	-0.043658	-0.73918	0.0231403	-0.672382	-0.695522	blue	M2 blue|0.5338	0.0081616	0.5338	DOWN	DOWN	TRUE
1502	|ENSG00000246575	3.82965	0.0107862	0.286675	0.9984	0.0347695	0.3246	0.00816668	0.0315928	0.431103	0.0144407	-0.547537	-0.416662	-0.97864	-0.561977	pink	M8 pink|0.4691	0.00816668	0.4691	UP	DOWN	FALSE
891	SH3TC1|ENSG00000125089	5.23907	0.00170527	0.129369	0.00816803	0.127897	0.738823	0.990841	0.863099	0.846044	0.449213	0.702101	-0.396831	-0.143943	0.252888	purple	M10 purple|0.3382	0.00816803	0.3382	UP	DOWN	FALSE
10922	CAMTA1|ENSG00000171735	5.64792	0.00100014	0.997804	0.00818734	0.0160151	0.542219	0.14828	0.395353	-0.0345755	0.219298	0.468401	0.253874	0.502976	0.249102	yellow	M4 yellow|0.8012	0.00818734	0.8012	UP	UP	TRUE
21993	SAPCD2|ENSG00000186193	9.01477	1.31472e-05	6.08511e-05	0.00824713	0.93219	0.00554448	0.00820849	0.856963	0.945985	0.242614	0.103535	-0.703371	-0.84245	-0.139079	black	M7 black|0.6529	0.00820849	0.6529	UP	DOWN	FALSE
4351	SOCS6|ENSG00000170677	4.20586	0.00659102	0.370365	0.00823894	0.369501	0.969095	0.99617	0.99655	0.773897	0.555676	0.641294	-0.218221	-0.132603	0.0856177	grey	grey|AllKmeAvg:0.0587	0.00823894	NA	UP	DOWN	FALSE
19913	SCDP1|ENSG00000226549	3.50405	0.0165124	0.106332	0.992037	0.150662	0.138951	0.00824069	0.123272	0.636759	0.0286012	-0.489989	-0.608158	-1.12675	-0.51859	blue	M2 blue|0.3086	0.00824069	0.3086	UP	DOWN	FALSE
13272	|ENSG00000272234	4.68638	0.0035132	0.914975	0.00824403	0.0641345	0.957462	0.673546	0.705078	-0.395279	-0.705475	-1.25288	-0.310196	-0.857599	-0.547403	grey	grey|AllKmeAvg:-0.0137	0.00824403	NA	DOWN	DOWN	TRUE
10483	MCTP2|ENSG00000140563	3.87815	0.0101228	0.738691	0.00825153	0.375035	0.998968	0.994436	0.996988	0.219463	0.250409	0.287272	0.030946	0.0678092	0.0368632	red	M6 red|0.4564	0.00825153	0.4564	UP	UP	TRUE
5260	BACH1-IT2|ENSG00000228817	4.66996	0.00358954	0.710942	0.00826178	0.382689	0.124943	0.229985	0.997531	-0.469128	0.511732	0.582195	0.98086	1.05132	0.0704635	grey	grey|AllKmeAvg:-0.0365	0.00826178	NA	UP	UP	TRUE
21488	TOMM7|ENSG00000196683	3.49634	0.0166797	0.825563	0.00826247	0.886214	0.990608	0.996917	0.909013	-0.145491	-0.196697	-0.101851	-0.0512058	0.0436401	0.0948459	magenta	M9 magenta|0.831	0.00826247	0.831	DOWN	UP	FALSE
11463	NSA2|ENSG00000164346	4.35321	0.00543439	0.526272	0.00827245	0.881963	0.997334	0.397922	0.152803	-0.232803	-0.198978	0.104502	0.0338248	0.337305	0.303481	magenta	M9 magenta|0.6385	0.00827245	0.6385	DOWN	UP	FALSE
8161	|ENSG00000257550	3.84137	0.010622	0.220167	0.93462	0.0565531	0.327621	0.00827402	0.0315225	0.447983	0.0496686	-0.489547	-0.398315	-0.93753	-0.539216	pink	M8 pink|0.5283	0.00827402	0.5283	UP	DOWN	FALSE
7703	NA|ENSG00000180771	5.04373	0.00220125	0.992685	0.00832475	0.0344094	0.816284	0.389987	0.556002	-0.0482406	-0.203463	-0.396395	-0.155222	-0.348154	-0.192932	grey	grey|AllKmeAvg:0.0396	0.00832475	NA	DOWN	DOWN	TRUE
4034	C19orf48|ENSG00000167747	7.16879	0.000139152	0.962593	0.0083296	0.000815823	0.907834	0.133326	0.071776	0.124483	0.298745	0.82704	0.174262	0.702557	0.528295	yellow	M4 yellow|0.5578	0.0083296	0.5578	UP	UP	TRUE
10728	TMEM167B|ENSG00000215717	4.80131	0.00302259	0.696815	0.97068	0.00268755	0.60356	0.0083312	0.00600092	-0.158246	0.0233262	0.42756	0.181572	0.585807	0.404234	brown	M3 brown|0.6067	0.0083312	0.6067	UP	UP	TRUE
9054	ARSG|ENSG00000141337	7.08918	0.000154197	0.516758	0.00833515	0.00902247	0.06115	0.00868336	0.294974	0.440524	-0.372107	-0.845798	-0.812631	-1.28632	-0.473691	blue	M2 blue|0.4738	0.00833515	0.4738	DOWN	DOWN	TRUE
13762	GRAP|ENSG00000154016	4.6963	0.00346789	0.446473	0.366667	0.0130029	0.171172	0.00833606	0.0950116	0.382926	-0.151142	-0.653918	-0.534068	-1.03684	-0.502777	turquoise	M1 turquoise|0.4627	0.00833606	0.4627	DOWN	DOWN	TRUE
22541	|ENSG00000243071	3.49296	0.0167535	0.861755	0.00834474	0.985299	0.982123	0.979175	0.726692	-0.125978	-0.186628	-0.0465097	-0.0606498	0.0794683	0.140118	magenta	M9 magenta|0.907	0.00834474	0.907	DOWN	UP	FALSE
17133	P2RX5-TAX1BP3|ENSG00000257950	4.11256	0.00744761	0.246679	0.00834602	0.767445	0.897893	0.831534	0.973591	0.409507	0.25493	0.176064	-0.154577	-0.233443	-0.0788656	purple	M10 purple|0.5537	0.00834602	0.5537	UP	DOWN	FALSE
10480	|ENSG00000260271	4.58698	0.00400142	0.999132	0.00835586	0.0860876	0.739521	0.464731	0.774067	-0.0524182	-0.453125	-0.766416	-0.400707	-0.713998	-0.31329	blue	M2 blue|0.6625	0.00835586	0.6625	DOWN	DOWN	TRUE
6472	AVEN|ENSG00000169857	5.29405	0.00158709	0.0571827	0.0083692	0.276527	0.522083	0.836956	0.979396	0.514372	0.235104	0.301835	-0.279269	-0.212538	0.0667311	turquoise	M1 turquoise|0.5893	0.0083692	0.5893	UP	DOWN	FALSE
8569	EEF1A1P14|ENSG00000233057	3.55933	0.0153615	0.999868	0.00838802	0.873821	0.614406	0.944736	0.919966	0.0210984	-0.342252	-0.184679	-0.36335	-0.205778	0.157573	greenyellow	M11 greenyellow|0.9004	0.00838802	0.9004	DOWN	DOWN	TRUE
225	C4BPB|ENSG00000123843	5.76779	0.000855493	0.229471	0.00839859	0.0252417	0.881739	0.984128	0.485968	1.03307	0.629294	1.27718	-0.403778	0.244107	0.647886	grey	grey|AllKmeAvg:0.0099	0.00839859	NA	UP	UP	TRUE
14339	|ENSG00000243508	4.02186	0.00838677	0.363402	0.83237	0.0219656	0.223273	0.00840811	0.0646046	-0.538989	0.100991	0.791273	0.63998	1.33026	0.690282	grey	grey|AllKmeAvg:-0.0473	0.00840811	NA	UP	UP	TRUE
19988	CHMP1A|ENSG00000131165	3.60414	0.0144874	0.999706	0.00841359	0.655041	0.716049	0.901307	0.995016	0.0135522	0.168177	0.138775	0.154625	0.125223	-0.0294025	yellow	M4 yellow|0.5412	0.00841359	0.5412	UP	UP	TRUE
4463	|ENSG00000267244	3.52999	0.0159619	0.761641	0.00842169	0.836824	0.99794	0.995806	0.944564	0.249592	0.295782	0.176653	0.0461898	-0.0729386	-0.119128	purple	M10 purple|0.71	0.00842169	0.71	UP	DOWN	FALSE
16764	B3GALNT1|ENSG00000169255	3.97828	0.00887927	0.329689	0.00843061	0.720413	0.95189	0.912691	0.985628	1.20842	0.82742	0.619875	-0.380999	-0.588543	-0.207545	grey	grey|AllKmeAvg:-6e-04	0.00843061	NA	UP	DOWN	FALSE
9233	|ENSG00000224967	3.50095	0.0165794	0.988785	0.00844362	0.749736	0.83844	0.977345	0.978912	-0.143223	-0.521458	-0.372121	-0.378235	-0.228898	0.149337	red	M6 red|0.4472	0.00844362	0.4472	DOWN	DOWN	TRUE
3413	EPS15L1|ENSG00000127527	5.44963	0.00129535	0.784689	0.434852	0.00143758	0.458334	0.00844468	0.014649	0.134734	-0.0783068	-0.443736	-0.213041	-0.57847	-0.365429	black	M7 black|0.4529	0.00844468	0.4529	DOWN	DOWN	TRUE
17829	RTKN|ENSG00000114993	4.44609	0.00481203	0.26042	0.00844957	0.309087	0.908734	0.988814	0.987709	1.53449	0.969977	1.20061	-0.564516	-0.333879	0.230638	turquoise	M1 turquoise|0.3847	0.00844957	0.3847	UP	DOWN	FALSE
10147	|ENSG00000272742	5.42258	0.0013419	0.900688	0.00846231	0.0438584	0.261142	0.102958	0.611474	-0.126147	0.211878	0.39974	0.338025	0.525887	0.187862	yellow	M4 yellow|0.7517	0.00846231	0.7517	UP	UP	TRUE
22513	RNF38|ENSG00000137075	6.23561	0.000465517	0.790819	0.101667	0.00137623	0.305254	0.00847297	0.0374696	-0.117933	0.105828	0.394397	0.223761	0.51233	0.288569	yellow	M4 yellow|0.6478	0.00847297	0.6478	UP	UP	TRUE
5149	BTLA|ENSG00000186265	4.41483	0.00501308	0.862434	0.00847527	0.10753	0.982158	0.81622	0.823717	-0.186329	-0.276144	-0.448662	-0.0898158	-0.262334	-0.172518	turquoise	M1 turquoise|0.6043	0.00847527	0.6043	DOWN	DOWN	TRUE
18462	ZC3H6|ENSG00000188177	5.07978	0.0020999	0.144465	0.181889	0.107663	0.504427	0.00849824	0.0112461	-0.366093	-0.125316	0.322217	0.240777	0.68831	0.447533	brown	M3 brown|0.3995	0.00849824	0.3995	DOWN	UP	FALSE
11448	DAZAP1|ENSG00000071626	4.39175	0.00516693	0.150931	0.00850802	0.995821	0.777271	0.416466	0.654902	0.401204	0.219458	0.0357106	-0.181746	-0.365494	-0.183748	black	M7 black|0.8846	0.00850802	0.8846	UP	DOWN	FALSE
22584	NEU1|ENSG00000204386	5.8662	0.000752587	0.989743	0.00850824	0.0118843	0.467166	0.103472	0.338447	-0.103056	0.386556	0.855979	0.489612	0.959035	0.469423	yellow	M4 yellow|0.4847	0.00850824	0.4847	UP	UP	TRUE
20264	SERP1|ENSG00000120742	4.3188	0.00568489	0.772197	0.00850915	0.139322	0.997286	0.912608	0.877882	0.191556	0.231206	0.356221	0.0396493	0.164665	0.125015	salmon	M13 salmon|0.822	0.00850915	0.822	UP	UP	TRUE
10887	|ENSG00000255337	3.83806	0.0106681	0.862145	0.00852212	0.345237	0.982332	0.964574	0.9937	-0.29115	-0.430904	-0.512562	-0.139755	-0.221412	-0.0816575	blue	M2 blue|0.4086	0.00852212	0.4086	DOWN	DOWN	TRUE
17730	HSPA5|ENSG00000044574	6.52879	0.00031824	0.967084	0.999999	0.0001608	0.96894	0.00853022	0.000197316	-0.132882	-0.00149041	1.02238	0.131392	1.15526	1.02387	brown	M3 brown|0.742	0.00853022	0.742	DOWN	UP	FALSE
6832	|ENSG00000257303	4.55304	0.00418322	0.466545	0.875405	0.0119197	0.644799	0.00853738	0.00481257	0.283336	0.052953	-0.499393	-0.230383	-0.782729	-0.552346	turquoise	M1 turquoise|0.6115	0.00853738	0.6115	UP	DOWN	FALSE
9916	CLTB|ENSG00000175416	5.67112	0.000970344	0.996442	0.00854158	0.0111024	0.786556	0.236452	0.326649	0.0380048	0.20406	0.455258	0.166055	0.417253	0.251198	black	M7 black|0.5841	0.00854158	0.5841	UP	UP	TRUE
22687	|ENSG00000237749	3.76905	0.0116765	0.944166	0.00854615	0.979488	0.933622	0.895415	0.292176	-0.114514	-0.237571	0.0665761	-0.123057	0.18109	0.304147	greenyellow	M11 greenyellow|0.8497	0.00854615	0.8497	DOWN	UP	FALSE
18312	RPL21P1|ENSG00000214760	3.45301	0.017651	0.879576	0.00856573	0.969677	0.976444	0.990981	0.784973	-0.2498	-0.389409	-0.125092	-0.139608	0.124708	0.264317	greenyellow	M11 greenyellow|0.9327	0.00856573	0.9327	DOWN	UP	FALSE
11450	MFAP1|ENSG00000140259	5.85859	0.000760083	0.976343	0.00857206	0.0134534	0.406506	0.0911113	0.359625	-0.130232	0.366017	0.800468	0.496249	0.9307	0.434451	yellow	M4 yellow|0.7735	0.00857206	0.7735	UP	UP	TRUE
6849	CD86|ENSG00000114013	5.92368	0.000698329	0.950462	0.00858192	0.014033	0.338545	0.0738137	0.367145	0.399794	-0.865553	-1.88453	-1.26535	-2.28433	-1.01898	blue	M2 blue|0.5765	0.00858192	0.5765	DOWN	DOWN	TRUE
15199	|ENSG00000260907	3.45909	0.0175114	0.843949	0.00858736	0.945831	0.98727	0.991402	0.837687	0.186539	0.262713	0.103745	0.0761741	-0.0827938	-0.158968	grey	grey|AllKmeAvg:0.0096	0.00858736	NA	UP	DOWN	FALSE
1617	EMILIN3|ENSG00000183798	3.8714	0.0102127	0.950434	0.0086095	0.712541	0.33868	0.672726	0.987457	0.117121	-0.253435	-0.192641	-0.370556	-0.309762	0.0607944	grey	grey|AllKmeAvg:-0.0086	0.0086095	NA	DOWN	DOWN	TRUE
22614	|ENSG00000266933	4.40936	0.0050491	0.382715	0.00860987	0.217343	0.972252	1	0.951989	0.857417	0.621409	0.859592	-0.236008	0.00217536	0.238183	salmon	M13 salmon|0.9105	0.00860987	0.9105	UP	UP	TRUE
9008	RNF166|ENSG00000158717	3.75569	0.0118824	0.577876	0.00862138	0.999996	0.999383	0.747192	0.527869	0.358303	0.32441	0.00528855	-0.0338935	-0.353015	-0.319121	black	M7 black|0.7904	0.00862138	0.7904	UP	DOWN	FALSE
3395	|ENSG00000259628	4.5227	0.00435277	0.995977	0.00863735	0.124703	0.520065	0.360508	0.85441	0.113227	-0.582628	-0.920483	-0.695855	-1.03371	-0.337855	grey	grey|AllKmeAvg:-0.0933	0.00863735	NA	DOWN	DOWN	TRUE
7361	|ENSG00000232344	5.61499	0.00104401	0.889483	0.91241	0.000560629	0.778834	0.008648	0.00193985	0.254155	-0.0841414	-1.16558	-0.338297	-1.41974	-1.08144	pink	M8 pink|0.6138	0.008648	0.6138	DOWN	DOWN	TRUE
5189	ZNF117|ENSG00000152926	4.87115	0.00275865	0.712445	0.806001	0.00256769	0.516724	0.00865262	0.010733	0.336195	-0.102612	-0.933852	-0.438807	-1.27005	-0.83124	blue	M2 blue|0.6463	0.00865262	0.6463	DOWN	DOWN	TRUE
20869	PTPN1|ENSG00000196396	3.75664	0.0118675	0.99994	0.00865691	0.498002	0.627022	0.766104	1	-0.0108049	0.227147	0.228318	0.237952	0.239123	0.00117065	brown	M3 brown|0.4309	0.00865691	0.4309	UP	UP	TRUE
19240	PARG|ENSG00000227345	5.04604	0.0021946	0.698144	0.00866557	0.773113	0.120767	0.995493	0.0960757	-0.126035	0.134175	-0.0920376	0.26021	0.0339972	-0.226213	grey	grey|AllKmeAvg:0.0813	0.00866557	NA	UP	UP	TRUE
13510	ANKDD1A|ENSG00000166839	4.63596	0.00375287	0.789273	0.00868642	0.61972	0.995953	0.415151	0.0522501	0.239216	0.297765	-0.258431	0.0585496	-0.497647	-0.556196	grey	grey|AllKmeAvg:0.011	0.00868642	NA	UP	DOWN	FALSE
16699	CACNG8|ENSG00000142408	4.31129	0.00574102	0.823312	0.00868745	0.13177	0.991506	0.875806	0.865459	-0.226724	-0.303433	-0.474128	-0.0767095	-0.247404	-0.170695	grey	grey|AllKmeAvg:0.0293	0.00868745	NA	DOWN	DOWN	TRUE
22254	NA|ENSG00000269808	4.26933	0.00606538	0.183995	0.00868986	0.995315	0.82716	0.466936	0.662229	0.404311	0.23138	0.0392159	-0.172931	-0.365095	-0.192164	purple	M10 purple|0.7585	0.00868986	0.7585	UP	DOWN	FALSE
23754	LRRC41|ENSG00000132128	3.69083	0.0129346	0.665977	0.00869394	1	0.999998	0.799615	0.512658	0.244974	0.248753	-0.000506612	0.00377891	-0.24548	-0.249259	green	M5 green|0.792	0.00869394	0.792	UP	DOWN	FALSE
20128	CLCN7|ENSG00000103249	4.38138	0.00523758	0.249509	0.00870116	0.987585	0.898513	0.326769	0.324575	0.428005	0.266264	-0.0628723	-0.16174	-0.490877	-0.329137	grey	grey|AllKmeAvg:0.0974	0.00870116	NA	UP	DOWN	FALSE
16713	KNOP1P2|ENSG00000270429	3.97194	0.00895323	0.33738	0.00870531	0.670561	0.954577	0.934334	0.993701	0.434944	0.29944	0.242579	-0.135504	-0.192365	-0.0568608	grey	grey|AllKmeAvg:-0.068	0.00870531	NA	UP	DOWN	FALSE
9121	SCO2|ENSG00000130489	5.20574	0.00178117	0.39412	0.00872025	0.0429305	0.975468	0.960798	0.603797	0.476857	0.349535	0.663437	-0.127321	0.18658	0.313901	black	M7 black|0.6915	0.00872025	0.6915	UP	UP	TRUE
8930	ZNF835|ENSG00000127903	4.17113	0.00689775	0.77017	0.00873879	0.830017	0.156761	0.545083	0.949578	-0.610817	0.732549	0.446369	1.34337	1.05719	-0.28618	turquoise	M1 turquoise|0.4083	0.00873879	0.4083	UP	UP	TRUE
9646	MTHFD1L|ENSG00000120254	4.68018	0.00354184	0.156485	0.00873927	0.313409	0.785121	0.95006	0.988117	0.436735	0.240243	0.296897	-0.196492	-0.139838	0.0566547	grey	grey|AllKmeAvg:0.0397	0.00873927	NA	UP	DOWN	FALSE
16479	TBK1|ENSG00000183735	3.4265	0.0182729	0.992213	0.00874533	0.91488	0.822107	0.996906	0.88304	0.0636743	0.261638	0.122119	0.197964	0.0584444	-0.13952	yellow	M4 yellow|0.7127	0.00874533	0.7127	UP	UP	TRUE
18603	|ENSG00000254501	4.11303	0.00744298	0.786792	0.00874855	0.201096	0.99623	0.943921	0.940469	0.253476	0.313753	0.443907	0.0602764	0.190431	0.130154	black	M7 black|0.7897	0.00874855	0.7897	UP	UP	TRUE
1814	UBE2Q2L|ENSG00000259511	3.43274	0.0181248	0.0861687	0.993264	0.199071	0.0721424	0.00875362	0.25844	-0.958951	0.0391261	0.662948	0.998077	1.6219	0.623822	brown	M3 brown|0.3802	0.00875362	0.3802	UP	UP	TRUE
14272	PELI1|ENSG00000197329	4.80929	0.00299119	0.529802	0.367689	0.00844117	0.22182	0.00875515	0.0684252	-0.458756	0.198825	0.90017	0.657582	1.35893	0.701344	brown	M3 brown|0.7154	0.00875515	0.7154	UP	UP	TRUE
2904	GLUD1|ENSG00000148672	3.43124	0.0181602	0.993956	0.00875901	0.961357	0.810407	0.999421	0.807771	0.044747	0.20036	0.0702636	0.155613	0.0255166	-0.130097	green	M5 green|0.7542	0.00875901	0.7542	UP	UP	TRUE
18782	CERS6-AS1|ENSG00000227617	5.6604	0.000983998	0.97517	0.00877239	0.0102764	0.885099	0.304537	0.312064	0.387663	1.06887	2.41001	0.681208	2.02234	1.34114	grey	grey|AllKmeAvg:0.0899	0.00877239	NA	UP	UP	TRUE
17851	LSR|ENSG00000105699	3.79802	0.011242	0.439185	0.00877705	0.746615	0.986189	0.950941	0.9805	-0.605996	-0.466573	-0.336034	0.139424	0.269963	0.130539	grey	grey|AllKmeAvg:0.0084	0.00877705	NA	DOWN	UP	FALSE
4139	|ENSG00000230826	3.59792	0.0146057	0.994378	0.00878074	0.946829	0.504468	0.942907	0.837392	0.0590824	-0.271041	-0.106554	-0.330124	-0.165636	0.164488	grey	grey|AllKmeAvg:-0.0452	0.00878074	NA	DOWN	DOWN	TRUE
20693	MAMDC4|ENSG00000177943	3.73256	0.0122475	0.99141	0.00878185	0.415794	0.827105	0.861408	0.998964	0.164782	0.654579	0.722329	0.489797	0.557548	0.0677503	black	M7 black|0.6632	0.00878185	0.6632	UP	UP	TRUE
18591	PPP1CB|ENSG00000213639	4.52043	0.00436568	0.999761	0.00878656	0.0947365	0.715319	0.458408	0.792534	0.0157956	0.208988	0.349085	0.193193	0.333289	0.140096	yellow	M4 yellow|0.7639	0.00878656	0.7639	UP	UP	TRUE
9794	HNRNPCP7|ENSG00000228653	7.55899	8.42188e-05	0.999548	0.990457	2.8057e-05	0.996482	0.00879437	6.40621e-05	0.025317	-0.0255465	-0.914858	-0.0508635	-0.940175	-0.889312	blue	M2 blue|0.6141	0.00879437	0.6141	DOWN	DOWN	TRUE
21423	|ENSG00000241612	3.45384	0.0176321	0.820416	0.00879498	0.938778	0.9921	0.989398	0.851002	-0.153508	-0.203847	-0.0843429	-0.0503388	0.0691648	0.119504	magenta	M9 magenta|0.9106	0.00879498	0.9106	DOWN	UP	FALSE
4545	|ENSG00000271580	3.52799	0.0160037	0.856949	0.0088021	0.999703	0.984316	0.940501	0.57415	0.231329	0.336366	0.0226262	0.105037	-0.208703	-0.313739	grey	grey|AllKmeAvg:0.0044	0.0088021	NA	UP	DOWN	FALSE
20661	TMEM70|ENSG00000175606	4.35083	0.00545133	0.924634	0.00880603	0.113086	0.952404	0.755163	0.832201	0.128629	0.238499	0.385115	0.10987	0.256486	0.146616	yellow	M4 yellow|0.7516	0.00880603	0.7516	UP	UP	TRUE
20677	|ENSG00000174171	6.70447	0.000253484	0.377889	0.00881619	0.00293756	0.970179	0.721239	0.155351	1.44012	1.03575	2.61938	-0.404372	1.17926	1.58363	grey	grey|AllKmeAvg:0.0592	0.00881619	NA	UP	UP	TRUE
20896	ITPRID2|ENSG00000138434	4.65956	0.00363872	0.855117	0.00881697	0.0644126	0.984838	0.744749	0.700587	0.130917	0.18938	0.338321	0.0584627	0.207403	0.14894	purple	M10 purple|0.4043	0.00881697	0.4043	UP	UP	TRUE
12931	ALX4|ENSG00000052850	4.97527	0.00240739	0.00181093	0.472005	0.976057	0.0113702	0.00881871	0.731216	0.189472	0.0270225	-0.0177061	-0.162449	-0.207178	-0.0447286	red	M6 red|0.4035	0.00881871	0.4035	UP	DOWN	FALSE
24386	MARK2P16|ENSG00000270670	6.34054	0.000406234	0.491998	0.00883031	0.00449963	0.99401	0.678854	0.198783	1.0885	0.88866	2.16783	-0.199844	1.07932	1.27917	grey	grey|AllKmeAvg:0.07	0.00883031	NA	UP	UP	TRUE
14552	|ENSG00000180019	4.04047	0.00818493	0.257044	0.00883485	0.975228	0.904161	0.63252	0.770551	-0.848297	-0.531725	-0.159632	0.316573	0.688665	0.372092	grey	grey|AllKmeAvg:0.0084	0.00883485	NA	DOWN	UP	FALSE
12003	EEF1A1|ENSG00000156508	3.56969	0.0151548	0.999785	0.00884936	0.660719	0.713979	0.900785	0.994886	-0.0122193	-0.167441	-0.137765	-0.155222	-0.125546	0.0296755	magenta	M9 magenta|0.7777	0.00884936	0.7777	DOWN	DOWN	TRUE
1229	|ENSG00000272334	9.37468	8.34124e-06	0.982044	0.544102	1.99654e-06	0.999576	0.00885535	3.70386e-05	-0.113555	-0.145909	-1.32849	-0.0323537	-1.21493	-1.18258	blue	M2 blue|0.5292	0.00885535	0.5292	DOWN	DOWN	TRUE
20599	FCRL4|ENSG00000163518	4.83234	0.00290235	0.997983	0.00886338	0.0495352	0.768293	0.397573	0.636629	-0.0858836	-0.556192	-1.03553	-0.470308	-0.949642	-0.479334	blue	M2 blue|0.3401	0.00886338	0.3401	DOWN	DOWN	TRUE
7967	|ENSG00000213939	3.46067	0.0174753	0.799362	0.00888453	0.893253	0.995039	0.993995	0.906306	-0.230894	-0.292684	-0.148971	-0.0617892	0.0819232	0.143712	magenta	M9 magenta|0.5456	0.00888453	0.5456	DOWN	UP	FALSE
22657	CCDC124|ENSG00000007080	5.38832	0.00140328	0.31602	0.0088908	0.0362977	0.94335	0.975115	0.562672	0.497458	0.333659	0.649561	-0.163799	0.152103	0.315902	black	M7 black|0.9279	0.0088908	0.9279	UP	UP	TRUE
13278	GPR68|ENSG00000119714	3.4925	0.0167635	0.172499	0.999993	0.0894765	0.175716	0.00892647	0.0987019	0.588398	-0.00273176	-0.558802	-0.591129	-1.1472	-0.55607	blue	M2 blue|0.415	0.00892647	0.415	DOWN	DOWN	TRUE
8604	|ENSG00000229721	3.85325	0.0104582	0.983664	0.00892992	0.540588	0.438323	0.645613	0.999939	0.131586	-0.41873	-0.401843	-0.550317	-0.533429	0.0168877	pink	M8 pink|0.5962	0.00892992	0.5962	DOWN	DOWN	TRUE
500	USP47|ENSG00000170242	4.37052	0.00531255	0.55001	0.824961	0.00769949	0.37077	0.00893368	0.0267087	-0.207532	0.0488323	0.420797	0.256364	0.628329	0.371965	brown	M3 brown|0.8312	0.00893368	0.8312	UP	UP	TRUE
16939	ACVR2A|ENSG00000121989	3.95408	0.00916501	0.999339	0.00893492	0.276833	0.737181	0.696118	0.978122	0.057452	0.540384	0.698008	0.482932	0.640556	0.157623	turquoise	M1 turquoise|0.4621	0.00893492	0.4621	UP	UP	TRUE
1568	IL4I1|ENSG00000104951	3.8414	0.0106216	0.375043	0.0089377	0.809036	0.968915	0.89872	0.960239	0.939749	0.672842	0.430816	-0.266907	-0.508933	-0.242026	black	M7 black|0.5682	0.0089377	0.5682	UP	DOWN	FALSE
9053	RPL21P120|ENSG00000244582	3.5292	0.0159786	0.958852	0.00894258	0.999994	0.916586	0.975671	0.500893	-0.086924	-0.200266	0.00370505	-0.113342	0.0906291	0.203971	magenta	M9 magenta|0.7143	0.00894258	0.7143	DOWN	UP	FALSE
9165	IGKV3-11|ENSG00000241351	3.47625	0.0171232	0.917855	0.00896577	0.706518	0.957763	0.997349	0.989085	-0.78076	-1.39979	-1.07833	-0.61903	-0.297566	0.321464	grey	grey|AllKmeAvg:0.0277	0.00896577	NA	DOWN	DOWN	TRUE
15931	|ENSG00000272109	3.92994	0.00945929	0.384321	0.00897263	0.600649	0.971909	0.969361	0.99884	-0.658005	-0.475785	-0.424529	0.18222	0.233476	0.0512558	red	M6 red|0.4062	0.00897263	0.4062	DOWN	UP	FALSE
405	SIL1|ENSG00000120725	5.82392	0.000795183	0.0933914	0.00897915	0.0503947	0.644299	0.998686	0.639658	0.502104	0.247662	0.460508	-0.254442	-0.0415951	0.212847	black	M7 black|0.6993	0.00897915	0.6993	UP	DOWN	FALSE
4895	|ENSG00000213172	7.17364	0.000138285	0.117184	0.00897972	0.003416	0.705735	0.955133	0.168859	-1.28924	-0.664437	-1.66244	0.624801	-0.373204	-0.998006	blue	M2 blue|0.3328	0.00897972	0.3328	DOWN	DOWN	TRUE
19751	DMWD|ENSG00000185800	4.10221	0.00754924	0.490758	0.00898994	0.307087	0.993731	0.999998	0.986315	0.311807	0.253751	0.316736	-0.058056	0.004929	0.062985	black	M7 black|0.6437	0.00898994	0.6437	UP	UP	TRUE
9500	ADPGK-AS1|ENSG00000260898	5.89783	0.00072223	0.252678	0.00900253	0.0169658	0.899726	0.960836	0.398956	0.646996	0.402678	0.862548	-0.244318	0.215552	0.45987	purple	M10 purple|0.7353	0.00900253	0.7353	UP	UP	TRUE
23889	TFG|ENSG00000114354	5.30091	0.00157294	0.56422	0.169709	0.00715484	0.182086	0.00901134	0.0949012	-0.210562	0.120679	0.437353	0.331241	0.647915	0.316674	yellow	M4 yellow|0.7223	0.00901134	0.7223	UP	UP	TRUE
2645	DCAF1|ENSG00000145041	3.88947	0.00997396	0.573917	0.00901494	0.99211	0.999194	0.620899	0.352039	-0.166363	-0.149235	0.0302929	0.0171274	0.196655	0.179528	brown	M3 brown|0.5062	0.00901494	0.5062	DOWN	UP	FALSE
10888	CCNB1IP1|ENSG00000100814	4.45175	0.00477651	0.0453684	0.284107	0.350891	0.204371	0.0090182	0.0803206	-0.408897	-0.100268	0.21298	0.308629	0.621877	0.313247	magenta	M9 magenta|0.4523	0.0090182	0.4523	DOWN	UP	FALSE
13486	FAM122A|ENSG00000187866	4.99796	0.002337	0.999997	0.00902882	0.040472	0.652007	0.286221	0.586818	-0.00431855	0.251373	0.482785	0.255691	0.487103	0.231412	yellow	M4 yellow|0.5345	0.00902882	0.5345	UP	UP	TRUE
5136	ORAI2|ENSG00000160991	4.33746	0.00554767	0.26519	0.00903025	0.353342	0.909728	0.983273	0.994174	0.518127	0.327218	0.38795	-0.190909	-0.130177	0.0607321	black	M7 black|0.6893	0.00903025	0.6893	UP	DOWN	FALSE
11309	NA|ENSG00000268927	7.96239	5.02075e-05	0.865841	0.00904646	0.000208599	0.982135	0.133376	0.0281863	0.289705	0.430787	1.31099	0.141082	1.02129	0.880206	brown	M3 brown|0.7466	0.00904646	0.7466	UP	UP	TRUE
10348	ETFA|ENSG00000140374	3.52786	0.0160064	0.673276	0.00905206	0.879709	0.999995	0.976928	0.918856	0.246762	0.252172	0.134596	0.00540955	-0.112166	-0.117576	green	M5 green|0.762	0.00905206	0.762	UP	DOWN	FALSE
15081	|ENSG00000237513	6.03313	0.000605652	0.860284	0.862921	0.000831993	0.958948	0.00905375	0.000276802	0.280445	0.100595	-1.14406	-0.17985	-1.4245	-1.24465	grey	grey|AllKmeAvg:0.0087	0.00905375	NA	UP	DOWN	FALSE
17683	GRAPL|ENSG00000189152	4.71803	0.00337064	0.280479	0.21395	0.0414974	0.067818	0.00907367	0.280639	0.604817	-0.236952	-0.744257	-0.841769	-1.34907	-0.507305	blue	M2 blue|0.6268	0.00907367	0.6268	DOWN	DOWN	TRUE
18339	C5orf56|ENSG00000197536	3.59419	0.014677	0.992186	0.00907461	0.906993	0.488404	0.908629	0.893847	0.0448174	-0.183266	-0.0887413	-0.228084	-0.133559	0.0945249	red	M6 red|0.4084	0.00907461	0.4084	DOWN	DOWN	TRUE
11787	|ENSG00000273062	4.66714	0.00360281	0.373774	0.00908842	0.123035	0.9681	0.998069	0.848325	0.81928	0.584793	0.931174	-0.234487	0.111894	0.346381	purple	M10 purple|0.7486	0.00908842	0.7486	UP	UP	TRUE
4310	GABPB2|ENSG00000143458	4.11388	0.00743471	0.999997	0.00909237	0.216196	0.652204	0.567484	0.949357	0.00681752	-0.38703	-0.539062	-0.393847	-0.54588	-0.152033	grey	grey|AllKmeAvg:-0.0323	0.00909237	NA	DOWN	DOWN	TRUE
3415	PHRF1|ENSG00000070047	3.49607	0.0166856	0.70942	0.00911711	0.896985	0.9998	0.979882	0.904128	0.27713	0.298663	0.150364	0.0215335	-0.126766	-0.1483	black	M7 black|0.69	0.00911711	0.69	UP	DOWN	FALSE
12915	RBM39|ENSG00000131051	3.6633	0.0134088	0.28087	0.994185	0.0416886	0.246315	0.00912512	0.0605524	-0.269165	0.0138343	0.331156	0.282999	0.600321	0.317322	brown	M3 brown|0.7251	0.00912512	0.7251	UP	UP	TRUE
10031	TMEM248|ENSG00000106609	4.59072	0.00398189	0.919377	0.00914201	0.174832	0.289588	0.24897	0.916156	-0.0954199	0.17193	0.253153	0.26735	0.348573	0.0812223	yellow	M4 yellow|0.5968	0.00914201	0.5968	UP	UP	TRUE
18534	|ENSG00000272558	4.20677	0.00658323	0.418229	0.947001	0.0176298	0.547811	0.00914579	0.00968558	0.210857	0.0271878	-0.337444	-0.183669	-0.548301	-0.364632	blue	M2 blue|0.392	0.00914579	0.392	UP	DOWN	FALSE
10158	EIF1B|ENSG00000114784	6.11883	0.000541788	0.749715	0.516364	0.0021567	0.959404	0.00914684	0.000279527	-0.288467	-0.143413	0.863833	0.145055	1.1523	1.00725	brown	M3 brown|0.8368	0.00914684	0.8368	DOWN	UP	FALSE
142	NOL3|ENSG00000140939	4.76104	0.00318614	0.0669163	0.00916043	0.987126	0.555135	0.298929	0.725108	1.73516	0.806038	0.193698	-0.929126	-1.54147	-0.612339	grey	grey|AllKmeAvg:0.0566	0.00916043	NA	UP	DOWN	FALSE
4451	ZEB2|ENSG00000169554	3.71296	0.0125654	0.781231	0.00916695	0.44469	0.996958	0.995594	0.999635	0.170619	0.207952	0.2232	0.0373329	0.0525804	0.0152476	grey	grey|AllKmeAvg:0.0445	0.00916695	NA	UP	UP	TRUE
20338	GPR4|ENSG00000177464	4.27843	0.00599353	0.81094	0.00917543	0.133183	0.993853	0.885266	0.86432	0.213045	0.275868	0.432415	0.0628235	0.21937	0.156546	grey	grey|AllKmeAvg:0.0022	0.00917543	NA	UP	UP	TRUE
10456	SCIMP|ENSG00000161929	7.72828	6.7769e-05	0.997652	0.00918929	0.000430736	0.547893	0.0268173	0.0457303	0.0705417	-0.432557	-1.2613	-0.503099	-1.33184	-0.828743	blue	M2 blue|0.8156	0.00918929	0.8156	DOWN	DOWN	TRUE
10021	RPL12|ENSG00000197958	3.38773	0.019222	0.951369	0.00918933	0.864436	0.927798	0.99974	0.930901	-0.0989266	-0.214143	-0.119895	-0.115217	-0.020968	0.0942488	magenta	M9 magenta|0.8674	0.00918933	0.8674	DOWN	DOWN	TRUE
6627	HNRNPA0|ENSG00000177733	7.11718	0.000148728	0.308055	0.00919797	0.0016372	0.937808	0.717854	0.107788	0.339092	0.224634	0.597319	-0.114458	0.258227	0.372685	purple	M10 purple|0.7221	0.00919797	0.7221	UP	UP	TRUE
16987	CCNT2-AS1|ENSG00000224043	4.15367	0.00705729	0.996056	0.00920687	0.236527	0.525567	0.485684	0.960616	0.0400415	-0.206115	-0.280224	-0.246156	-0.320265	-0.0741092	turquoise	M1 turquoise|0.4419	0.00920687	0.4419	DOWN	DOWN	TRUE
7418	DHX40|ENSG00000108406	5.35371	0.00146814	0.462465	0.110823	0.0136761	0.111569	0.00922208	0.177421	-0.300623	0.168052	0.519779	0.468675	0.820401	0.351727	brown	M3 brown|0.8391	0.00922208	0.8391	UP	UP	TRUE
9845	NA|ENSG00000197146	7.62743	7.71326e-05	0.671338	0.00923536	0.000399056	0.999997	0.283493	0.0433829	-0.358946	-0.36507	-1.07021	-0.00612366	-0.711264	-0.70514	grey	grey|AllKmeAvg:-0.0632	0.00923536	NA	DOWN	DOWN	TRUE
4411	YTHDC1|ENSG00000083896	4.52256	0.00435353	0.580961	0.665417	0.00678554	0.342468	0.00930375	0.0334662	-0.267703	0.0865855	0.570387	0.354288	0.83809	0.483801	brown	M3 brown|0.9253	0.00930375	0.9253	UP	UP	TRUE
5886	ATP10D|ENSG00000145246	5.32855	0.00151718	0.989306	0.0093052	0.0179637	0.841299	0.323704	0.407419	-0.125051	-0.458331	-0.978607	-0.333279	-0.853556	-0.520277	blue	M2 blue|0.584	0.0093052	0.584	DOWN	DOWN	TRUE
3630	RPL7AP31|ENSG00000242083	3.50754	0.0164373	0.992688	0.00932152	0.999999	0.822788	0.995777	0.51187	-0.0635142	-0.264936	0.00262816	-0.201422	0.0661424	0.267564	greenyellow	M11 greenyellow|0.8442	0.00932152	0.8442	DOWN	UP	FALSE
6219	TRAM2-AS1|ENSG00000225791	4.43992	0.00485108	0.999752	0.00932492	0.668097	0.720002	0.845002	0.0648373	-0.0212924	-0.276615	0.226417	-0.255323	0.247709	0.503032	turquoise	M1 turquoise|0.4843	0.00932492	0.4843	DOWN	UP	FALSE
4488	ZFAND6P1|ENSG00000244213	4.93506	0.0025374	0.162758	0.135505	0.101923	0.0255753	0.00934035	0.542521	-1.5459	0.582217	1.41314	2.12811	2.95904	0.830928	grey	grey|AllKmeAvg:0.042	0.00934035	NA	UP	UP	TRUE
8233	|ENSG00000231700	6.54332	0.000312306	0.460096	0.00935709	0.0254542	0.0502423	0.0140663	0.478657	0.560026	-0.438532	-0.898668	-0.998558	-1.45869	-0.460136	grey	grey|AllKmeAvg:-0.0092	0.00935709	NA	DOWN	DOWN	TRUE
23657	SPRTN|ENSG00000010072	8.33062	3.13656e-05	0.98412	0.00938126	0.000116666	0.862729	0.0486461	0.0185718	0.0658647	0.210609	0.66493	0.144744	0.599066	0.454321	brown	M3 brown|0.5092	0.00938126	0.5092	UP	UP	TRUE
2041	LPCAT1|ENSG00000153395	7.23005	0.000128589	0.662727	0.00939568	0.000761981	1	0.346222	0.0659813	-0.264329	-0.265127	-0.74626	-0.000797648	-0.481931	-0.481133	grey	grey|AllKmeAvg:0.0164	0.00939568	NA	DOWN	DOWN	TRUE
19491	RNF34|ENSG00000170633	3.51963	0.0161797	0.715671	0.00940957	0.995393	0.999747	0.901653	0.668171	0.126911	0.137682	0.0233876	0.010771	-0.103523	-0.114295	yellow	M4 yellow|0.5318	0.00940957	0.5318	UP	DOWN	FALSE
15433	NA|ENSG00000269781	4.81591	0.00296542	0.27543	0.00942671	0.118029	0.91569	0.999982	0.836979	0.515312	0.327973	0.528627	-0.187339	0.0133148	0.200654	purple	M10 purple|0.664	0.00942671	0.664	UP	UP	TRUE
1802	|ENSG00000267383	4.72036	0.00336037	0.858047	0.0094347	0.169085	0.222596	0.194216	0.908764	0.223384	-0.323552	-0.481791	-0.546935	-0.705175	-0.15824	blue	M2 blue|0.665	0.0094347	0.665	DOWN	DOWN	TRUE
272	RPSAP53|ENSG00000214263	3.43587	0.0180508	0.999924	0.00944669	0.862715	0.703675	0.965874	0.933247	-0.0151393	-0.291778	-0.164622	-0.276639	-0.149483	0.127156	greenyellow	M11 greenyellow|0.8782	0.00944669	0.8782	DOWN	DOWN	TRUE
5312	|ENSG00000270082	3.48008	0.0170378	0.999696	0.00946807	0.999233	0.724684	1	0.602465	0.0275425	0.333907	0.031062	0.306364	0.00351954	-0.302845	purple	M10 purple|0.5348	0.00946807	0.5348	UP	UP	TRUE
8891	ACSL4|ENSG00000068366	3.52477	0.0160714	0.917647	0.00946956	0.999804	0.959346	0.941724	0.471544	0.0924512	0.164695	-0.00971135	0.0722437	-0.102163	-0.174406	yellow	M4 yellow|0.386	0.00946956	0.386	UP	DOWN	FALSE
1784	CHODL|ENSG00000154645	5.12029	0.0019916	0.0489974	0.00948484	0.42463	0.475883	0.710402	0.999053	1.15053	0.507319	0.55866	-0.643216	-0.591875	0.0513411	grey	grey|AllKmeAvg:0.0302	0.00948484	NA	UP	DOWN	FALSE
2165	|ENSG00000269053	4.29969	0.0058289	0.537645	0.793719	0.00910925	0.348301	0.00949625	0.033169	0.685601	-0.170061	-1.34753	-0.855662	-2.03313	-1.17747	blue	M2 blue|0.6792	0.00949625	0.6792	DOWN	DOWN	TRUE
23082	|ENSG00000270017	3.50578	0.0164752	0.660735	0.00952481	0.870144	1	0.976703	0.928428	-0.376319	-0.375888	-0.207703	0.000431103	0.168616	0.168185	greenyellow	M11 greenyellow|0.7369	0.00952481	0.7369	DOWN	UP	FALSE
6576	RPS16P5|ENSG00000217527	3.3706	0.0196567	0.982939	0.00954594	0.981041	0.867581	0.999974	0.755808	-0.195135	-0.607659	-0.16754	-0.412525	0.0275942	0.440119	red	M6 red|0.5401	0.00954594	0.5401	DOWN	UP	FALSE
17749	ARL11|ENSG00000152213	7.46278	9.5304e-05	0.965567	0.0492281	0.00020761	0.503388	0.00954923	0.013402	0.178139	-0.355918	-1.32918	-0.534058	-1.50732	-0.973262	blue	M2 blue|0.6496	0.00954923	0.6496	DOWN	DOWN	TRUE
20438	ATP6V1E1|ENSG00000131100	4.25522	0.00617844	0.999415	0.0095494	0.166892	0.594702	0.463874	0.90581	-0.0239745	0.233382	0.349034	0.257357	0.373009	0.115652	yellow	M4 yellow|0.9034	0.0095494	0.9034	UP	UP	TRUE
10534	CDRT15|ENSG00000223510	5.80479	0.000815236	0.866387	0.317562	0.000864882	0.51261	0.00957174	0.0127425	0.254012	-0.203826	-1.05164	-0.457838	-1.30565	-0.847815	blue	M2 blue|0.757	0.00957174	0.757	DOWN	DOWN	TRUE
19465	COBLL1|ENSG00000082438	5.79881	0.000821619	0.997533	0.00958683	0.0104713	0.548962	0.120225	0.308914	0.15369	-0.92283	-2.09521	-1.07652	-2.2489	-1.17238	grey	grey|AllKmeAvg:-0.0647	0.00958683	NA	DOWN	DOWN	TRUE
12260	|ENSG00000273199	4.03231	0.00827275	0.836863	0.00958757	0.202287	0.990068	0.92079	0.937707	0.308253	0.421854	0.601389	0.113601	0.293136	0.179535	salmon	M13 salmon|0.7465	0.00958757	0.7465	UP	UP	TRUE
7410	RAB21|ENSG00000080371	4.88647	0.0027039	0.997087	0.00960117	0.0405332	0.786197	0.379426	0.581817	0.0569115	0.323109	0.624256	0.266197	0.567345	0.301147	brown	M3 brown|0.8617	0.00960117	0.8617	UP	UP	TRUE
11771	RACGAP1|ENSG00000161800	3.97054	0.00896967	0.169086	0.672731	0.0998349	0.358503	0.009608	0.0316654	0.760379	0.150229	-0.704187	-0.610149	-1.46457	-0.854417	turquoise	M1 turquoise|0.8477	0.009608	0.8477	UP	DOWN	FALSE
10488	DCDC2B|ENSG00000222046	4.64595	0.00370416	0.609874	0.966586	0.00597371	0.720035	0.00961229	0.00354221	0.430883	0.0589624	-0.963447	-0.371921	-1.39433	-1.02241	pink	M8 pink|0.6459	0.00961229	0.6459	UP	DOWN	FALSE
8777	HPSE|ENSG00000173083	3.49247	0.0167641	0.996113	0.00961642	0.999999	0.797315	0.997759	0.516108	-0.111786	-0.575735	0.00468633	-0.463949	0.116473	0.580422	turquoise	M1 turquoise|0.5213	0.00961642	0.5213	DOWN	UP	FALSE
3305	NA|ENSG00000268310	4.74904	0.0032366	0.00145687	0.890439	0.990752	0.00402462	0.00963154	0.931028	0.827228	0.057487	-0.0548144	-0.769741	-0.882042	-0.112301	grey	grey|AllKmeAvg:-0.0017	0.00963154	NA	UP	DOWN	FALSE
20762	MRPL57|ENSG00000173141	3.49184	0.0167779	0.84372	0.00963564	0.645675	0.988727	0.999421	0.996785	0.232054	0.322898	0.273551	0.0908438	0.041497	-0.0493467	black	M7 black|0.7469	0.00963564	0.7469	UP	UP	TRUE
12829	FKTN|ENSG00000106692	6.58675	0.00029522	0.975817	0.00965093	0.00190468	0.887982	0.163758	0.116579	-0.0942419	-0.259762	-0.686114	-0.16552	-0.591872	-0.426352	blue	M2 blue|0.83	0.00965093	0.83	DOWN	DOWN	TRUE
8597	|ENSG00000233045	3.43933	0.0179693	0.966156	0.00965111	0.999898	0.907853	0.987665	0.564445	-0.0883432	-0.216454	-0.0102745	-0.128111	0.0780687	0.20618	greenyellow	M11 greenyellow|0.8781	0.00965111	0.8781	DOWN	UP	FALSE
24480	KCNQ4|ENSG00000117013	4.44166	0.00484004	0.162811	0.00965841	0.998314	0.789361	0.290795	0.421856	0.778613	0.427991	-0.0519547	-0.350622	-0.830568	-0.479946	purple	M10 purple|0.3792	0.00965841	0.3792	UP	DOWN	FALSE
20992	SMIM7|ENSG00000214046	5.6564	0.00098914	0.81239	0.262597	0.00144863	0.420047	0.00966714	0.0221679	0.128226	-0.0957557	-0.446861	-0.223982	-0.575088	-0.351106	blue	M2 blue|0.63	0.00966714	0.63	DOWN	DOWN	TRUE
14750	EEF1A1P9|ENSG00000249264	3.44533	0.0178292	0.975363	0.00967659	0.668959	0.889189	0.975796	0.994835	-0.0808796	-0.22143	-0.1817	-0.140551	-0.10082	0.0397307	greenyellow	M11 greenyellow|0.8049	0.00967659	0.8049	DOWN	DOWN	TRUE
13834	DCAF12|ENSG00000198876	3.83518	0.0107085	0.860767	0.00967689	0.294293	0.984629	0.949821	0.981778	0.485443	0.706672	0.901693	0.221228	0.41625	0.195021	green	M5 green|0.5214	0.00967689	0.5214	UP	UP	TRUE
3815	ATF5|ENSG00000169136	4.03963	0.0081939	0.999887	0.00969867	0.216916	0.710592	0.613002	0.94748	0.0299054	0.502818	0.704235	0.472913	0.674329	0.201417	grey	grey|AllKmeAvg:0.0455	0.00969867	NA	UP	UP	TRUE
14557	NA|ENSG00000256586	3.44394	0.0178616	0.999947	0.0097021	0.908138	0.636557	0.96243	0.896238	-0.055945	1.21037	0.587293	1.26631	0.643238	-0.623076	purple	M10 purple|0.4241	0.0097021	0.4241	UP	UP	TRUE
2885	RAB6B|ENSG00000154917	7.7312	6.7516e-05	0.819525	0.00974124	0.000290121	0.99315	0.175263	0.0343244	-0.216538	-0.284052	-0.85387	-0.067514	-0.637332	-0.569818	turquoise	M1 turquoise|0.5237	0.00974124	0.5237	DOWN	DOWN	TRUE
23786	INPP5B|ENSG00000204084	7.24419	0.000126267	0.7953	0.00974134	0.000650444	0.996056	0.244092	0.0587947	-0.187124	-0.233077	-0.665505	-0.0459537	-0.478381	-0.432427	grey	grey|AllKmeAvg:0.0053	0.00974134	NA	DOWN	DOWN	TRUE
1786	NA|ENSG00000264043	4.26186	0.00612501	0.305685	0.413322	0.0385788	0.106939	0.00974672	0.195375	0.42293	-0.135587	-0.541252	-0.558517	-0.964182	-0.405665	turquoise	M1 turquoise|0.5493	0.00974672	0.5493	DOWN	DOWN	TRUE
17622	ARF5|ENSG00000004059	4.43669	0.00487166	0.832226	0.00975393	0.0895002	0.99111	0.81529	0.77141	0.128957	0.174207	0.29713	0.0452498	0.168173	0.122923	green	M5 green|0.657	0.00975393	0.657	UP	UP	TRUE
16532	DUSP22|ENSG00000112679	5.38769	0.00140442	0.911985	0.00978036	0.0147002	0.963711	0.455387	0.365658	-0.232857	-0.403369	-0.885263	-0.170512	-0.652407	-0.481894	blue	M2 blue|0.4802	0.00978036	0.4802	DOWN	DOWN	TRUE
12090	NA|ENSG00000239903	3.9123	0.00968031	0.388877	0.854107	0.0231348	0.249585	0.00978255	0.0643248	0.277196	-0.0505498	-0.415944	-0.327745	-0.693139	-0.365394	pink	M8 pink|0.5354	0.00978255	0.5354	DOWN	DOWN	TRUE
11554	FCRL1|ENSG00000163534	5.98984	0.000640732	0.995632	0.00981086	0.00550078	0.803231	0.183799	0.216663	-0.12903	-0.637573	-1.54382	-0.508544	-1.41479	-0.906249	blue	M2 blue|0.7414	0.00981086	0.7414	DOWN	DOWN	TRUE
6027	PMPCB|ENSG00000105819	4.34479	0.00549465	0.561138	0.996676	0.00831314	0.616691	0.0098122	0.00711986	-0.224851	-0.0131334	0.458604	0.211717	0.683455	0.471738	brown	M3 brown|0.7756	0.0098122	0.7756	DOWN	UP	FALSE
14462	CARMIL3|ENSG00000186648	4.08784	0.00769261	0.880081	0.00981851	0.170252	0.978728	0.868701	0.907992	-0.553426	-0.852433	-1.27233	-0.299007	-0.718907	-0.4199	grey	grey|AllKmeAvg:-0.0449	0.00981851	NA	DOWN	DOWN	TRUE
17812	SERGEF|ENSG00000129158	3.36772	0.0197309	0.979451	0.00982523	0.992496	0.87946	0.999222	0.697533	-0.0816433	-0.237709	-0.0478468	-0.156066	0.0337965	0.189862	turquoise	M1 turquoise|0.5995	0.00982523	0.5995	DOWN	UP	FALSE
8135	NA|ENSG00000177764	4.19447	0.00669007	0.971033	0.0098314	0.135471	0.899403	0.702384	0.863595	0.22481	0.580692	0.9132	0.355881	0.68839	0.332508	salmon	M13 salmon|0.7835	0.0098314	0.7835	UP	UP	TRUE
10898	SNHG26|ENSG00000228649	4.84209	0.00286556	0.864984	0.009846	0.459149	0.98369	0.388041	0.0278562	-0.181449	-0.266866	0.283886	-0.0854167	0.465335	0.550752	grey	grey|AllKmeAvg:-0.0369	0.009846	NA	DOWN	UP	FALSE
23046	|ENSG00000267396	3.45935	0.0175056	0.0676589	0.922917	0.276085	0.120325	0.00987139	0.174387	0.805222	0.073934	-0.48566	-0.731288	-1.29088	-0.559594	turquoise	M1 turquoise|0.4536	0.00987139	0.4536	UP	DOWN	FALSE
21669	NA|ENSG00000270949	8.43804	2.73521e-05	0.9999	0.827539	2.85876e-05	0.995016	0.00987574	7.26717e-06	0.0129363	0.0613058	-0.772701	0.0483695	-0.785637	-0.834007	turquoise	M1 turquoise|0.3089	0.00987574	0.3089	UP	DOWN	FALSE
3590	RASA2|ENSG00000155903	5.43099	0.00132725	0.51495	0.00989875	0.0197164	0.995478	0.837247	0.420849	-0.180495	-0.149562	-0.317883	0.0309331	-0.137388	-0.168322	grey	grey|AllKmeAvg:-0.0032	0.00989875	NA	DOWN	DOWN	TRUE
5075	CXCR2|ENSG00000180871	4.15115	0.00708059	0.981854	0.00991858	0.257213	0.437546	0.430455	0.968207	0.241943	-0.734712	-0.981483	-0.976655	-1.22343	-0.246771	grey	grey|AllKmeAvg:0.0602	0.00991858	NA	DOWN	DOWN	TRUE
8974	CERS6|ENSG00000172292	5.54825	0.00113895	0.980553	0.00992891	0.0111332	0.876854	0.299446	0.316416	0.353517	1.048	2.37282	0.694487	2.0193	1.32481	grey	grey|AllKmeAvg:0.0899	0.00992891	NA	UP	UP	TRUE
7118	MTFR1|ENSG00000066855	6.22094	0.000474473	0.972346	0.905874	0.000189099	0.907032	0.00992972	0.000735251	0.12057	-0.06775	-0.976957	-0.18832	-1.09753	-0.909207	blue	M2 blue|0.7337	0.00992972	0.7337	DOWN	DOWN	TRUE
8791	RBM25|ENSG00000119707	6.1557	0.000516441	0.00863468	0.024679	0.796283	0.140864	0.00993273	0.146526	-0.517605	-0.166633	0.12259	0.350972	0.640195	0.289223	brown	M3 brown|0.518	0.00993273	0.518	DOWN	UP	FALSE
2162	RPS3AP47|ENSG00000205871	3.33296	0.0206467	0.981017	0.00993758	0.891011	0.875539	0.998319	0.913868	-0.0563641	-0.16848	-0.0874099	-0.112116	-0.0310458	0.0810702	magenta	M9 magenta|0.8067	0.00993758	0.8067	DOWN	DOWN	TRUE
19049	IRAK2|ENSG00000134070	3.87186	0.0102065	0.462318	0.00994007	0.477369	0.988793	0.996387	0.999927	0.54491	0.425161	0.443553	-0.11975	-0.101357	0.0183922	yellow	M4 yellow|0.5669	0.00994007	0.5669	UP	DOWN	FALSE
20970	|ENSG00000245970	3.92927	0.00946762	0.852797	0.00996538	0.903029	0.987082	0.694831	0.17894	-0.111582	-0.158447	0.078672	-0.0468653	0.190254	0.237119	magenta	M9 magenta|0.697	0.00996538	0.697	DOWN	UP	FALSE
13129	|ENSG00000248514	3.44783	0.017771	0.818733	0.00996935	0.704078	0.993459	0.999999	0.990858	-0.405578	-0.529843	-0.414084	-0.124266	-0.0085065	0.115759	blue	M2 blue|0.4213	0.00996935	0.4213	DOWN	DOWN	TRUE
2600	RN7SL558P|ENSG00000243260	3.7064	0.0126737	0.492804	0.00998236	0.657836	0.993097	0.983161	0.996086	0.792431	0.639629	0.534805	-0.152802	-0.257626	-0.104823	red	M6 red|0.4893	0.00998236	0.4893	UP	DOWN	FALSE
21895	C2CD4D|ENSG00000225556	6.21742	0.000476649	0.0257219	0.00998842	0.73367	0.336003	0.0191476	0.0858327	0.875816	0.351951	-0.262451	-0.523865	-1.13827	-0.614402	grey	grey|AllKmeAvg:0.0469	0.00998842	NA	UP	DOWN	FALSE
8626	CLN5|ENSG00000102805	4.20956	0.0065592	0.508272	0.0100054	0.894562	0.994771	0.396593	0.17154	-0.238158	-0.195617	0.100289	0.0425405	0.338446	0.295906	magenta	M9 magenta|0.5343	0.0100054	0.5343	DOWN	UP	FALSE
17200	ZSCAN10|ENSG00000130182	6.2256	0.000471608	0.0486746	0.0100088	0.0403762	0.47054	0.989622	0.577259	1.03031	0.451406	0.87628	-0.578908	-0.154033	0.424874	purple	M10 purple|0.5911	0.0100088	0.5911	UP	DOWN	FALSE
21085	|ENSG00000257605	4.72684	0.00333201	0.738987	0.0100123	0.541388	0.999367	0.330014	0.0399994	0.249814	0.27974	-0.271301	0.0299258	-0.521116	-0.551042	grey	grey|AllKmeAvg:1e-04	0.0100123	NA	UP	DOWN	FALSE
4578	ZFYVE9|ENSG00000157077	6.32388	0.000415115	0.996751	0.0100165	0.00412714	0.540514	0.0750548	0.182906	-0.0890904	0.485465	1.20839	0.574555	1.29748	0.722929	grey	grey|AllKmeAvg:0.0084	0.0100165	NA	UP	UP	TRUE
3176	ZC3H7A|ENSG00000122299	3.63475	0.0139189	0.173938	0.786598	0.100634	0.0875083	0.0100235	0.243737	-0.445351	0.0733607	0.414644	0.518712	0.859995	0.341284	brown	M3 brown|0.7189	0.0100235	0.7189	UP	UP	TRUE
7074	SLC7A8|ENSG00000092068	4.48067	0.00459898	0.95408	0.0100313	0.161365	0.35583	0.280418	0.89703	0.293898	-0.643683	-0.975196	-0.937581	-1.26909	-0.331514	turquoise	M1 turquoise|0.4817	0.0100313	0.4817	DOWN	DOWN	TRUE
19508	KLHL25|ENSG00000183655	4.09582	0.00761268	0.954381	0.0100439	0.159093	0.927235	0.768059	0.894286	0.190494	0.418138	0.635675	0.227645	0.445181	0.217536	black	M7 black|0.4239	0.0100439	0.4239	UP	UP	TRUE
18693	RARA-AS1|ENSG00000265666	3.6031	0.0145071	0.560324	0.0100681	0.724658	0.998402	0.984864	0.987614	0.657338	0.573608	0.434441	-0.0837296	-0.222897	-0.139167	purple	M10 purple|0.6996	0.0100681	0.6996	UP	DOWN	FALSE
5669	TMED10|ENSG00000170348	3.73571	0.0121971	0.153998	0.790767	0.118942	0.296966	0.0100717	0.0490519	-0.429824	-0.068229	0.376251	0.361595	0.806075	0.44448	yellow	M4 yellow|0.6527	0.0100717	0.6527	DOWN	UP	FALSE
17469	IGKV2D-28|ENSG00000242534	4.04444	0.00814249	0.481531	0.0100852	0.962596	0.991553	0.463538	0.259955	-1.72194	-1.37084	0.481979	0.351106	2.20392	1.85282	turquoise	M1 turquoise|0.3644	0.0100852	0.3644	DOWN	UP	FALSE
10777	RHOF|ENSG00000139725	4.06607	0.00791511	0.124617	0.511725	0.154277	0.330028	0.0101015	0.0401411	0.523601	0.118463	-0.413731	-0.405139	-0.937332	-0.532193	turquoise	M1 turquoise|0.5673	0.0101015	0.5673	UP	DOWN	FALSE
15732	|ENSG00000232479	3.342	0.0204046	0.970442	0.0101048	0.81532	0.901789	0.995937	0.961332	-0.157998	-0.404113	-0.258396	-0.246115	-0.100397	0.145717	blue	M2 blue|0.2874	0.0101048	0.2874	DOWN	DOWN	TRUE
11449	EEF1A1P12|ENSG00000214199	3.46225	0.0174393	0.971216	0.0101264	0.596524	0.900327	0.965016	0.999299	-0.0951651	-0.245625	-0.223004	-0.15046	-0.127838	0.0226215	greenyellow	M11 greenyellow|0.8852	0.0101264	0.8852	DOWN	DOWN	TRUE
19130	OR2C1|ENSG00000168158	5.19097	0.00181588	0.983589	0.0101334	0.0347748	0.446668	0.159858	0.541367	0.0977412	-0.306618	-0.608337	-0.404359	-0.706078	-0.301719	blue	M2 blue|0.5631	0.0101334	0.5631	DOWN	DOWN	TRUE
1029	|ENSG00000254162	3.36466	0.0198099	0.998276	0.0101472	0.987028	0.771861	0.99977	0.733925	0.0537456	0.361935	0.0881077	0.308189	0.0343621	-0.273827	brown	M3 brown|0.6076	0.0101472	0.6076	UP	UP	TRUE
9453	FOXM1|ENSG00000111206	5.34439	0.00148611	0.65226	0.644738	0.00499388	0.884836	0.0101574	0.000988867	0.234024	0.0854447	-0.562623	-0.148579	-0.796646	-0.648067	pink	M8 pink|0.4474	0.0101574	0.4474	UP	DOWN	FALSE
12201	SPATA2L|ENSG00000158792	3.97109	0.00896324	0.544992	0.0101625	0.312593	0.997567	0.999819	0.985585	0.649428	0.555889	0.6981	-0.0935386	0.048672	0.142211	black	M7 black|0.6902	0.0101625	0.6902	UP	UP	TRUE
6659	NAP1L4P3|ENSG00000234145	3.71046	0.0126066	0.778255	0.010163	0.38962	0.997654	0.991535	0.996849	-0.211671	-0.253867	-0.292607	-0.0421964	-0.0809363	-0.0387399	greenyellow	M11 greenyellow|0.6128	0.010163	0.6128	DOWN	DOWN	TRUE
18300	RPS3AP44|ENSG00000234031	5.36456	0.00144749	0.0316353	0.0101745	0.384043	0.375078	0.658487	0.996386	-0.698996	-0.287897	-0.333916	0.411099	0.365079	-0.0460193	grey	grey|AllKmeAvg:0.0498	0.0101745	NA	DOWN	UP	FALSE
23502	ARFGAP2|ENSG00000149182	3.409	0.0186955	0.999947	0.0101906	0.803241	0.704851	0.945369	0.966467	0.00582069	0.125675	0.0825472	0.119855	0.0767265	-0.0431282	grey	grey|AllKmeAvg:0.051	0.0101906	NA	UP	UP	TRUE
15120	|ENSG00000271871	4.91644	0.00259996	0.643776	0.864258	0.00531745	0.812652	0.0102127	0.00196151	0.331725	0.0794384	-0.783891	-0.252286	-1.11562	-0.86333	blue	M2 blue|0.6294	0.0102127	0.6294	UP	DOWN	FALSE
13733	|ENSG00000267026	4.45238	0.00477257	0.964452	0.0102227	0.156384	0.382028	0.293046	0.890032	0.177106	-0.424	-0.648322	-0.601106	-0.825428	-0.224322	blue	M2 blue|0.5959	0.0102227	0.5959	DOWN	DOWN	TRUE
19587	|ENSG00000258875	3.94576	0.00926536	0.0615291	0.511026	0.307587	0.194643	0.0102417	0.0993728	1.53231	0.30525	-0.877648	-1.22706	-2.40996	-1.1829	grey	grey|AllKmeAvg:0.0131	0.0102417	NA	UP	DOWN	FALSE
11431	UTP4|ENSG00000141076	4.62481	0.00380807	0.640738	0.601923	0.00545087	0.373967	0.0102481	0.0314362	-0.210547	0.0800441	0.49439	0.290591	0.704936	0.414346	yellow	M4 yellow|0.6443	0.0102481	0.6443	UP	UP	TRUE
1826	|ENSG00000260196	5.74429	0.000882089	0.877163	0.0102514	0.00755398	0.980499	0.413164	0.255445	-0.237668	-0.361117	-0.852654	-0.123449	-0.614986	-0.491536	grey	grey|AllKmeAvg:-0.0208	0.0102514	NA	DOWN	DOWN	TRUE
7959	|ENSG00000239775	4.43394	0.00488921	0.810736	0.0102608	0.0864091	0.994729	0.827417	0.759116	0.972289	1.24434	2.14688	0.272048	1.1746	0.902548	salmon	M13 salmon|0.6824	0.0102608	0.6824	UP	UP	TRUE
12581	FCRL3|ENSG00000160856	7.15752	0.000141189	0.863336	0.0103054	0.000689813	0.984825	0.202883	0.0599184	-0.559833	-0.815696	-2.33319	-0.255863	-1.77335	-1.51749	blue	M2 blue|0.5766	0.0103054	0.5766	DOWN	DOWN	TRUE
20720	|ENSG00000255517	3.91559	0.00963862	0.989526	0.0103213	0.36291	0.479362	0.547806	0.994094	0.0646629	-0.2362	-0.280839	-0.300863	-0.345502	-0.0446392	blue	M2 blue|0.5773	0.0103213	0.5773	DOWN	DOWN	TRUE
10768	NUDT12|ENSG00000112874	5.53506	0.00115872	0.676776	0.010323	0.0126915	0.999999	0.666689	0.335609	1.16453	1.18033	2.64636	0.0157982	1.48183	1.46603	grey	grey|AllKmeAvg:0.0483	0.010323	NA	UP	UP	TRUE
20722	FUT5|ENSG00000130383	6.53361	0.000316261	0.945835	0.0103385	0.00191489	0.938317	0.203583	0.11453	0.469413	0.965951	2.56819	0.496538	2.09878	1.60224	brown	M3 brown|0.8024	0.0103385	0.8024	UP	UP	TRUE
6187	RPL3P1|ENSG00000228149	4.43008	0.00491396	0.985844	0.0103417	0.0828447	0.861545	0.563303	0.74839	-0.070891	-0.233509	-0.406239	-0.162618	-0.335348	-0.17273	pink	M8 pink|0.425	0.0103417	0.425	DOWN	DOWN	TRUE
13142	CSGALNACT1|ENSG00000147408	3.41511	0.0185468	0.999726	0.010349	0.969021	0.61711	0.982425	0.800742	0.0722177	-0.898058	-0.29623	-0.970276	-0.368448	0.601828	grey	grey|AllKmeAvg:0.0311	0.010349	NA	DOWN	DOWN	TRUE
19422	|ENSG00000260228	4.94313	0.00251074	0.752575	0.593706	0.002621	0.479434	0.0103893	0.0173751	0.634349	-0.288845	-1.87972	-0.923194	-2.51407	-1.59088	turquoise	M1 turquoise|0.5773	0.0103893	0.5773	DOWN	DOWN	TRUE
16760	BCRP3|ENSG00000215481	3.87178	0.0102076	0.348678	0.0104044	0.626252	0.954696	0.951998	0.998323	0.930911	0.637491	0.558607	-0.29342	-0.372304	-0.0788841	grey	grey|AllKmeAvg:0.0893	0.0104044	NA	UP	DOWN	FALSE
11203	MIR3150BHG|ENSG00000245080	4.90035	0.00265523	0.227553	0.130066	0.0705455	0.040139	0.0104062	0.451768	0.452568	-0.187483	-0.481712	-0.640052	-0.934281	-0.294229	grey	grey|AllKmeAvg:-0.0302	0.0104062	NA	DOWN	DOWN	TRUE
12633	MYNN|ENSG00000085274	6.97202	0.000179367	0.99423	0.999693	8.46138e-05	0.996343	0.0104144	9.11724e-05	-0.0409183	-0.00552455	0.593914	0.0353937	0.634832	0.599439	brown	M3 brown|0.3368	0.0104144	0.3368	DOWN	UP	FALSE
8253	L1TD1|ENSG00000240563	5.54295	0.00114686	0.694525	0.0104394	0.0121507	0.999973	0.64642	0.327376	1.44117	1.49763	3.37716	0.0564591	1.93599	1.87954	grey	grey|AllKmeAvg:0.0167	0.0104394	NA	UP	UP	TRUE
17998	RAB23|ENSG00000112210	6.53279	0.000316595	0.928209	0.0104506	0.00189494	0.954548	0.221854	0.113417	-0.11435	-0.212159	-0.565149	-0.097809	-0.450799	-0.35299	blue	M2 blue|0.5098	0.0104506	0.5098	DOWN	DOWN	TRUE
974	HNRNPA1P70|ENSG00000236946	5.59462	0.00107211	0.793185	0.0104538	0.0374924	0.177714	0.0603753	0.556059	0.898865	-1.10686	-2.18056	-2.00572	-3.07942	-1.0737	blue	M2 blue|0.3532	0.0104538	0.3532	DOWN	DOWN	TRUE
18188	RHPN1|ENSG00000158106	4.22492	0.0064286	0.773797	0.0104557	0.131371	0.998048	0.905161	0.853267	0.737906	0.875041	1.39389	0.137135	0.655983	0.518848	black	M7 black|0.4687	0.0104557	0.4687	UP	UP	TRUE
6426	ARRDC1|ENSG00000197070	4.2428	0.00627977	0.453975	0.0104578	0.892798	0.986683	0.35555	0.172129	0.295055	0.226903	-0.117592	-0.0681524	-0.412647	-0.344495	black	M7 black|0.8581	0.0104578	0.8581	UP	DOWN	FALSE
416	SBNO1|ENSG00000139697	4.01898	0.0084184	0.935385	0.0104612	0.176442	0.94875	0.81607	0.911196	0.105848	0.204077	0.303921	0.0982282	0.198073	0.0998446	yellow	M4 yellow|0.4616	0.0104612	0.4616	UP	UP	TRUE
15614	RARRES2|ENSG00000106538	4.27922	0.00598727	0.309598	0.0104699	0.955081	0.934273	0.314933	0.247815	0.673429	0.441088	-0.166145	-0.232341	-0.839574	-0.607233	grey	grey|AllKmeAvg:0.0611	0.0104699	NA	UP	DOWN	FALSE
6761	UGT8|ENSG00000174607	5.07692	0.00210776	0.175711	0.0105126	0.097393	0.804183	0.99965	0.785597	0.486411	0.269982	0.456816	-0.21643	-0.0295955	0.186834	grey	grey|AllKmeAvg:0.0241	0.0105126	NA	UP	DOWN	FALSE
31	C17orf53|ENSG00000125319	3.46953	0.0172742	0.9951	0.0105631	0.897812	0.524868	0.91466	0.910799	-0.0640807	0.302304	0.154008	0.366385	0.218089	-0.148296	brown	M3 brown|0.5644	0.0105631	0.5644	UP	UP	TRUE
14080	|ENSG00000227006	3.48967	0.0168256	0.691514	0.0105642	0.693835	0.999983	0.998717	0.992911	0.348605	0.360197	0.287599	0.0115921	-0.0610063	-0.0725984	red	M6 red|0.5034	0.0105642	0.5034	UP	DOWN	FALSE
10546	ZNF439|ENSG00000171291	4.91295	0.00261184	0.996398	0.0105812	0.0469651	0.539855	0.231727	0.608389	0.050038	-0.261866	-0.500259	-0.311904	-0.550297	-0.238393	blue	M2 blue|0.624	0.0105812	0.624	DOWN	DOWN	TRUE
13346	RAD54B|ENSG00000197275	4.65872	0.00364274	0.683643	0.656072	0.00436291	0.431327	0.010595	0.0235462	0.375787	-0.141236	-0.955899	-0.517024	-1.33169	-0.814663	blue	M2 blue|0.64	0.010595	0.64	DOWN	DOWN	TRUE
17867	SMIM29|ENSG00000186577	4.27391	0.00602911	0.921996	0.0106002	0.105789	0.959404	0.747509	0.804207	0.143992	0.258735	0.431296	0.114744	0.287304	0.172561	green	M5 green|0.5089	0.0106002	0.5089	UP	UP	TRUE
250	CCDC167|ENSG00000198937	3.66476	0.0133833	0.596444	0.0106202	0.52964	0.999458	0.999619	0.999999	0.582416	0.528441	0.52276	-0.0539746	-0.0596556	-0.005681	turquoise	M1 turquoise|0.6107	0.0106202	0.6107	UP	DOWN	FALSE
19707	PPP2CA|ENSG00000113575	10.2626	2.73477e-06	0.870417	0.0106261	5.30588e-06	0.983238	0.033249	0.00181345	0.124379	0.184437	0.684842	0.0600583	0.560463	0.500405	brown	M3 brown|0.6167	0.0106261	0.6167	UP	UP	TRUE
6669	BTN3A1|ENSG00000026950	4.29122	0.00589399	0.998303	0.0106345	0.111995	0.774372	0.528772	0.817	-0.0462257	-0.311463	-0.513581	-0.265237	-0.467355	-0.202118	blue	M2 blue|0.5274	0.0106345	0.5274	DOWN	DOWN	TRUE
6803	|ENSG00000260482	5.22161	0.00174461	0.85519	0.99947	0.00116859	0.839349	0.0106404	0.00167388	0.205567	-0.0106013	-0.807349	-0.216168	-1.01292	-0.796748	blue	M2 blue|0.6684	0.0106404	0.6684	DOWN	DOWN	TRUE
8498	ACVR1C|ENSG00000123612	6.82844	0.000215931	0.00870954	0.0106453	0.0755535	0.174473	0.778319	0.723736	0.638813	0.226234	0.401122	-0.412578	-0.23769	0.174888	grey	grey|AllKmeAvg:0.0258	0.0106453	NA	UP	DOWN	FALSE
21610	TBX10|ENSG00000167800	3.34397	0.0203521	0.937473	0.0106514	0.736596	0.947461	0.996672	0.986232	-0.160613	-0.312809	-0.233659	-0.152197	-0.0730467	0.0791502	grey	grey|AllKmeAvg:-0.0083	0.0106514	NA	DOWN	DOWN	TRUE
15125	MT1X|ENSG00000187193	4.14774	0.00711225	0.23976	0.0106612	0.490091	0.880314	0.942576	0.99996	1.1346	0.683404	0.707822	-0.451195	-0.426777	0.0244187	turquoise	M1 turquoise|0.601	0.0106612	0.601	UP	DOWN	FALSE
15303	RSRP1|ENSG00000117616	4.39363	0.00515423	0.910688	0.0106721	0.0837342	0.966557	0.723553	0.748446	-0.135861	-0.231993	-0.404137	-0.0961322	-0.268277	-0.172145	blue	M2 blue|0.6229	0.0106721	0.6229	DOWN	DOWN	TRUE
8483	RPL24|ENSG00000114391	3.53156	0.0159294	0.752665	0.0107037	0.999708	0.999088	0.828099	0.474859	-0.17398	-0.198089	0.0135172	-0.0241089	0.187497	0.211606	magenta	M9 magenta|0.8873	0.0107037	0.8873	DOWN	UP	FALSE
13099	|ENSG00000269086	7.42585	9.9939e-05	0.999792	0.0107039	0.000499747	0.726375	0.0513328	0.0477914	-0.0329085	-0.447612	-1.31295	-0.414704	-1.28004	-0.865335	blue	M2 blue|0.8331	0.0107039	0.8331	DOWN	DOWN	TRUE
6828	AIMP1|ENSG00000164022	3.88153	0.0100781	0.236477	0.77898	0.0686668	0.420558	0.0107162	0.0254448	-0.211219	-0.0383143	0.228341	0.172905	0.43956	0.266656	magenta	M9 magenta|0.4626	0.0107162	0.4626	DOWN	UP	FALSE
9302	USP51|ENSG00000247746	4.17974	0.00682036	0.740258	0.0107238	0.14437	0.999453	0.93122	0.871377	-0.301283	-0.335734	-0.525307	-0.0344517	-0.224024	-0.189572	blue	M2 blue|0.5944	0.0107238	0.5944	DOWN	DOWN	TRUE
17124	|ENSG00000272663	10.6104	1.77207e-06	0.366894	0.0107439	4.98484e-06	0.961508	0.167423	0.0017196	0.650795	0.453268	1.68944	-0.197528	1.03864	1.23617	purple	M10 purple|0.3691	0.0107439	0.3691	UP	UP	TRUE
11900	EIF5B|ENSG00000158417	4.67395	0.00357082	0.990124	0.0107953	0.0782489	0.486361	0.260119	0.731113	-0.0504209	0.187051	0.330129	0.237472	0.38055	0.143078	yellow	M4 yellow|0.6006	0.0107953	0.6006	UP	UP	TRUE
7620	|ENSG00000273271	4.26267	0.00611851	0.412093	0.0108071	0.207641	0.976492	0.999923	0.93681	-0.300222	-0.219663	-0.314789	0.0805594	-0.0145662	-0.0951257	grey	grey|AllKmeAvg:0.055	0.0108071	NA	DOWN	DOWN	TRUE
18466	ZKSCAN5|ENSG00000196652	6.35268	0.000399885	0.906549	0.123935	0.000690945	0.463553	0.0108184	0.0201492	-0.11894	0.140858	0.573159	0.259798	0.692099	0.432301	yellow	M4 yellow|0.7098	0.0108184	0.7098	UP	UP	TRUE
15169	UBN2|ENSG00000157741	6.89845	0.000197248	0.982153	0.180957	0.000166372	0.691844	0.010838	0.00518774	0.0861576	-0.169079	-0.818912	-0.255237	-0.905069	-0.649832	blue	M2 blue|0.8883	0.010838	0.8883	DOWN	DOWN	TRUE
12886	TYMS|ENSG00000176890	6.05594	0.000587951	0.113138	0.0108528	0.0222078	0.682908	0.999505	0.437428	1.79398	0.900625	1.90519	-0.893354	0.111208	1.00456	grey	grey|AllKmeAvg:0.0969	0.0108528	NA	UP	UP	TRUE
12728	TMEM183B|ENSG00000224831	4.79755	0.00303749	0.677107	0.939033	0.00475396	0.802565	0.0108783	0.00236967	-0.148971	-0.0276852	0.372532	0.121286	0.521504	0.400217	yellow	M4 yellow|0.6577	0.0108783	0.6577	DOWN	UP	FALSE
10013	LINC00865|ENSG00000232229	5.84702	0.000771614	0.58537	0.010888	0.00770186	0.999122	0.673032	0.254371	1.11943	0.999161	2.36936	-0.120264	1.24994	1.3702	grey	grey|AllKmeAvg:0.0765	0.010888	NA	UP	UP	TRUE
925	NDOR1|ENSG00000188566	3.83492	0.010712	0.686374	0.010894	0.954381	0.999995	0.612137	0.24901	0.214415	0.219171	-0.0833515	0.00475589	-0.297767	-0.302523	salmon	M13 salmon|0.7369	0.010894	0.7369	UP	DOWN	FALSE
21949	SNX16|ENSG00000104497	6.59438	0.000292316	0.520258	0.0894508	0.0124364	0.95586	0.0109007	0.000417323	-0.278624	-0.173228	0.519722	0.105396	0.798346	0.69295	grey	grey|AllKmeAvg:-0.0387	0.0109007	NA	DOWN	UP	FALSE
18893	CSGALNACT2|ENSG00000169826	8.31181	3.21275e-05	0.983531	0.0109256	0.000173858	0.451653	0.0113634	0.0230911	-0.0617377	0.191952	0.601783	0.25369	0.663521	0.409831	brown	M3 brown|0.5616	0.0109256	0.5616	UP	UP	TRUE
20418	NA|ENSG00000235475	6.67905	0.000261961	0.987519	0.0109268	0.0014897	0.857857	0.129249	0.0962855	-0.0900933	-0.308125	-0.839692	-0.218032	-0.749598	-0.531566	blue	M2 blue|0.6618	0.0109268	0.6618	DOWN	DOWN	TRUE
18667	HS3ST1|ENSG00000002587	4.99792	0.00233713	0.680842	0.0109379	0.0316331	0.999999	0.785867	0.513127	0.736831	0.74679	1.51224	0.00995982	0.775407	0.765447	black	M7 black|0.5819	0.0109379	0.5819	UP	UP	TRUE
4903	OBSCN|ENSG00000154358	6.55551	0.000307411	0.364032	0.0109583	0.00321948	0.959844	0.743228	0.154177	0.597222	0.413796	1.06167	-0.183427	0.464453	0.647879	grey	grey|AllKmeAvg:0.0836	0.0109583	NA	UP	UP	TRUE
22094	DTX2|ENSG00000091073	3.55578	0.0154329	0.517404	0.010979	0.987813	0.995002	0.815794	0.736229	0.228792	0.188116	0.0451881	-0.0406752	-0.183603	-0.142928	black	M7 black|0.6783	0.010979	0.6783	UP	DOWN	FALSE
6283	HARBI1|ENSG00000180423	4.51675	0.00438678	0.686714	0.816243	0.00453391	0.494882	0.0109819	0.0172097	-0.166798	0.047883	0.424772	0.214681	0.59157	0.376889	yellow	M4 yellow|0.3189	0.0109819	0.3189	UP	UP	TRUE
19915	HERPUD2|ENSG00000122557	5.0642	0.00214313	0.511026	0.156132	0.0132846	0.149232	0.010988	0.151333	-0.230164	0.126357	0.421794	0.35652	0.651958	0.295437	purple	M10 purple|0.4873	0.010988	0.4873	UP	UP	TRUE
21100	IGHV4-31|ENSG00000231475	3.2751	0.0222658	0.99493	0.0109972	0.941116	0.816228	0.997859	0.861466	-0.260226	-1.20849	-0.504278	-0.948266	-0.244052	0.704214	grey	grey|AllKmeAvg:0.0225	0.0109972	NA	DOWN	DOWN	TRUE
2133	|ENSG00000250906	6.79178	0.000226411	0.351134	0.0110004	0.00220011	0.954218	0.711542	0.12238	1.01082	0.690141	1.82679	-0.320677	0.815968	1.13665	red	M6 red|0.4955	0.0110004	0.4955	UP	UP	TRUE
12816	|ENSG00000261691	4.35022	0.00545574	0.18662	0.0110025	0.396561	0.817113	0.941688	0.996891	1.08186	0.606705	0.699627	-0.47515	-0.382228	0.0929219	salmon	M13 salmon|0.9135	0.0110025	0.9135	UP	DOWN	FALSE
11500	TMC8|ENSG00000167895	4.55765	0.00415808	0.669825	0.682591	0.00508022	0.427244	0.0110076	0.0253996	0.246637	-0.0875049	-0.606761	-0.334142	-0.853398	-0.519256	black	M7 black|0.4784	0.0110076	0.4784	DOWN	DOWN	TRUE
4784	NA|ENSG00000229841	4.5286	0.00431927	0.391427	0.0110266	0.124436	0.969793	0.997282	0.838022	0.293505	0.209473	0.339357	-0.0840319	0.0458521	0.129884	grey	grey|AllKmeAvg:0.025	0.0110266	NA	UP	UP	TRUE
18299	RN7SL566P|ENSG00000241983	3.49442	0.0167216	0.853095	0.0110358	0.998071	0.988296	0.874067	0.428248	0.491445	0.691154	-0.0889879	0.199709	-0.580433	-0.780142	brown	M3 brown|0.3892	0.0110358	0.3892	UP	DOWN	FALSE
1464	ADAMTS15|ENSG00000166106	7.14636	0.000143234	0.963297	0.060294	0.000290395	0.514609	0.0110539	0.0155194	-0.0471367	0.0892547	0.337036	0.136391	0.384173	0.247781	brown	M3 brown|0.7157	0.0110539	0.7157	UP	UP	TRUE
20142	MAD2L1BP|ENSG00000124688	4.44447	0.00482227	0.687444	0.965628	0.00457041	0.588089	0.0110683	0.010156	-0.223341	0.034331	0.568977	0.257672	0.792318	0.534646	brown	M3 brown|0.7255	0.0110683	0.7255	UP	UP	TRUE
23330	PTRHD1|ENSG00000184924	4.16252	0.00697596	0.511484	0.0110996	0.199845	0.994327	0.997028	0.929613	0.357116	0.291298	0.422877	-0.0658182	0.0657607	0.131579	black	M7 black|0.6291	0.0110996	0.6291	UP	UP	TRUE
12702	ST13P4|ENSG00000232150	3.59026	0.0147527	0.96806	0.0111211	0.812146	0.397558	0.778022	0.965501	0.0979152	-0.241328	-0.156924	-0.339244	-0.254839	0.0844048	turquoise	M1 turquoise|0.7579	0.0111211	0.7579	DOWN	DOWN	TRUE
18084	ZSCAN5B|ENSG00000197213	3.35802	0.0199822	0.0357054	0.994256	0.473679	0.0485032	0.0111261	0.419213	0.535882	0.0180642	-0.235548	-0.517818	-0.77143	-0.253612	grey	grey|AllKmeAvg:0.0357	0.0111261	NA	UP	DOWN	FALSE
562	EEF1A1P13|ENSG00000250182	3.35653	0.0200212	0.999938	0.0111286	0.786044	0.712682	0.940069	0.974709	-0.00855689	-0.173678	-0.119197	-0.165121	-0.11064	0.0544804	magenta	M9 magenta|0.7013	0.0111286	0.7013	DOWN	DOWN	TRUE
4964	FAM222B|ENSG00000173065	3.32333	0.0209078	0.777557	0.0111511	0.957622	0.998072	0.974326	0.832834	0.147804	0.175355	0.0651152	0.0275503	-0.0826892	-0.11024	yellow	M4 yellow|0.3963	0.0111511	0.3963	UP	DOWN	FALSE
5107	SMAD7|ENSG00000101665	4.14698	0.00711933	0.168379	0.011152	0.73926	0.789295	0.763945	0.986453	1.26054	0.688273	0.514261	-0.572272	-0.746284	-0.174012	grey	grey|AllKmeAvg:0.0681	0.011152	NA	UP	DOWN	FALSE
8166	PEX16|ENSG00000121680	3.44814	0.0177637	0.799839	0.0111786	0.600535	0.996432	0.99969	0.999417	0.201458	0.249737	0.227893	0.0482792	0.0264353	-0.0218438	black	M7 black|0.8578	0.0111786	0.8578	UP	UP	TRUE
13617	MAFG|ENSG00000197063	3.51423	0.0162941	0.769388	0.0111858	0.533846	0.998519	0.99938	0.999999	0.252308	0.294695	0.291652	0.0423869	0.0393435	-0.00304341	brown	M3 brown|0.5297	0.0111858	0.5297	UP	UP	TRUE
1006	HS1BP3-IT1|ENSG00000231948	3.29566	0.0216764	0.0873126	0.979854	0.245262	0.125653	0.0111871	0.187387	1.02028	0.0607281	-0.667004	-0.959548	-1.68728	-0.727733	blue	M2 blue|0.3365	0.0111871	0.3365	UP	DOWN	FALSE
21127	MAP2K7|ENSG00000076984	3.68841	0.0129756	0.957675	0.0112067	0.315918	0.926931	0.883923	0.984703	0.0981516	0.218806	0.276515	0.120654	0.178363	0.0577087	purple	M10 purple|0.767	0.0112067	0.767	UP	UP	TRUE
18797	NDEL1|ENSG00000166579	3.75472	0.0118974	0.670698	0.0112148	0.356721	1	0.997818	0.992422	0.226998	0.226145	0.273058	-0.000853515	0.0460597	0.0469132	grey	grey|AllKmeAvg:-0.0229	0.0112148	NA	UP	UP	TRUE
13052	PAFAH2|ENSG00000158006	8.5905	2.25273e-05	0.793797	0.0112309	6.70322e-05	0.996977	0.115705	0.0116249	-0.154188	-0.188701	-0.625193	-0.0345133	-0.471006	-0.436492	blue	M2 blue|0.7153	0.0112309	0.7153	DOWN	DOWN	TRUE
4329	NA|ENSG00000203815	3.35354	0.0200995	0.183805	0.975275	0.105912	0.140496	0.0112448	0.166218	0.546511	-0.0408826	-0.510777	-0.587393	-1.05729	-0.469895	turquoise	M1 turquoise|0.6574	0.0112448	0.6574	DOWN	DOWN	TRUE
17045	MARCH1|ENSG00000145416	6.77725	0.000230707	0.999262	0.0112739	0.00134314	0.755269	0.085937	0.0892894	-0.0329282	-0.291539	-0.803187	-0.258611	-0.770259	-0.511648	blue	M2 blue|0.6855	0.0112739	0.6855	DOWN	DOWN	TRUE
22084	ACVR1|ENSG00000115170	4.42117	0.00497165	0.125387	0.0112759	0.530428	0.708441	0.822587	1	0.676325	0.345356	0.343447	-0.330969	-0.332878	-0.00190911	turquoise	M1 turquoise|0.4126	0.0112759	0.4126	UP	DOWN	FALSE
23646	BCL11A|ENSG00000119866	5.00781	0.00230709	0.993505	0.011278	0.0265724	0.82837	0.350724	0.472017	-0.0466924	-0.198869	-0.413142	-0.152176	-0.36645	-0.214273	grey	grey|AllKmeAvg:0.0223	0.011278	NA	DOWN	DOWN	TRUE
22927	DDX11L10|ENSG00000233614	3.866	0.0102851	0.631008	0.0112875	0.296027	0.999888	0.996754	0.979168	-0.670583	-0.632208	-0.81786	0.0383749	-0.147277	-0.185652	grey	grey|AllKmeAvg:0.0415	0.0112875	NA	DOWN	DOWN	TRUE
7960	EEF1A1P5|ENSG00000196205	3.34358	0.0203625	0.999855	0.0113045	0.779623	0.724614	0.942033	0.977003	-0.0108985	-0.166095	-0.115608	-0.155197	-0.10471	0.0504868	magenta	M9 magenta|0.7709	0.0113045	0.7709	DOWN	DOWN	TRUE
19826	NDC1|ENSG00000058804	11.5609	5.45969e-07	0.821464	0.0113312	7.71369e-07	0.994122	0.0196757	0.000391831	-0.11018	-0.142937	-0.577004	-0.0327575	-0.466825	-0.434067	green	M5 green|0.5956	0.0113312	0.5956	DOWN	DOWN	TRUE
1683	ACP1|ENSG00000143727	5.65662	0.000988863	0.908026	0.457122	0.000739212	0.633071	0.0113324	0.00804516	-0.0838163	0.0664271	0.40447	0.150243	0.488286	0.338043	yellow	M4 yellow|0.5987	0.0113324	0.5987	UP	UP	TRUE
3632	HMGB1P33|ENSG00000261174	4.07466	0.00782649	0.999865	0.0113506	0.166152	0.72382	0.557694	0.895872	-0.0347491	-0.54276	-0.827069	-0.508011	-0.79232	-0.284309	blue	M2 blue|0.4498	0.0113506	0.4498	DOWN	DOWN	TRUE
11081	CHRNA7|ENSG00000175344	4.36713	0.00533621	0.826518	0.0113604	0.0864478	0.993444	0.814973	0.751128	0.536144	0.703492	1.22645	0.167348	0.690303	0.522955	grey	grey|AllKmeAvg:0.0461	0.0113604	NA	UP	UP	TRUE
16325	|ENSG00000268087	5.7081	0.00092469	0.800589	0.155609	0.00212264	0.351581	0.011383	0.0411276	0.209944	-0.17579	-0.693058	-0.385734	-0.903002	-0.517268	pink	M8 pink|0.6566	0.011383	0.6566	DOWN	DOWN	TRUE
10447	KHNYN|ENSG00000100441	5.12914	0.00196869	0.117804	0.107831	0.184773	0.501128	0.0113851	0.0174866	-0.328528	-0.120834	0.245729	0.207694	0.574257	0.366564	brown	M3 brown|0.6795	0.0113851	0.6795	DOWN	UP	FALSE
10203	RNF138|ENSG00000134758	5.65372	0.000992602	0.991431	0.0113875	0.00829728	0.841592	0.235745	0.262026	0.0700126	0.271107	0.641227	0.201094	0.571214	0.37012	brown	M3 brown|0.7232	0.0113875	0.7232	UP	UP	TRUE
2706	MED15|ENSG00000099917	3.48503	0.0169278	0.996355	0.0114005	0.716788	0.544775	0.820222	0.990656	-0.0353149	0.182663	0.141899	0.217978	0.177214	-0.0407637	purple	M10 purple|0.6344	0.0114005	0.6344	UP	UP	TRUE
18153	ZNF273|ENSG00000198039	3.57761	0.0149988	0.767398	0.0114063	0.451406	0.998672	0.996954	0.999384	0.196661	0.228395	0.248796	0.0317343	0.052136	0.0204016	brown	M3 brown|0.3141	0.0114063	0.3141	UP	UP	TRUE
10046	XAB2|ENSG00000076924	4.74293	0.00326258	0.97616	0.0114084	0.0732325	0.425114	0.21512	0.710345	-0.103754	0.282525	0.507211	0.386279	0.610965	0.224686	brown	M3 brown|0.7371	0.0114084	0.7371	UP	UP	TRUE
18632	HCG4P8|ENSG00000229142	3.53238	0.0159122	0.632687	0.0114484	0.608371	0.999893	0.999054	0.999276	0.388783	0.366811	0.332228	-0.0219713	-0.0565546	-0.0345832	purple	M10 purple|0.5608	0.0114484	0.5608	UP	DOWN	FALSE
5250	|ENSG00000240211	4.8123	0.00297944	0.227893	0.0114488	0.115445	0.864823	0.999975	0.818636	1.7396	1.02499	1.69278	-0.714619	-0.0468259	0.667793	salmon	M13 salmon|0.8948	0.0114488	0.8948	UP	DOWN	FALSE
15602	|ENSG00000271913	3.35784	0.0199871	0.825162	0.011451	0.700526	0.993703	0.999992	0.99294	0.305286	0.398986	0.318009	0.0937006	0.0127233	-0.0809773	grey	grey|AllKmeAvg:-0.0204	0.011451	NA	UP	UP	TRUE
16779	BIRC5|ENSG00000089685	4.43597	0.00487622	0.00778729	0.761251	0.851049	0.00266382	0.01146	0.982043	1.31601	-0.144024	-0.271837	-1.46003	-1.58784	-0.127813	grey	grey|AllKmeAvg:0.0335	0.01146	NA	DOWN	DOWN	TRUE
8176	HES6|ENSG00000144485	4.36508	0.00535057	0.19213	0.0114816	0.982891	0.822109	0.259502	0.324725	0.98376	0.553349	-0.150059	-0.430411	-1.13382	-0.703408	black	M7 black|0.508	0.0114816	0.508	UP	DOWN	FALSE
14165	PLCL2|ENSG00000154822	3.52954	0.0159714	0.570537	0.0115308	0.999332	0.998409	0.779424	0.616171	-0.220328	-0.191957	-0.0174038	0.0283703	0.202924	0.174553	turquoise	M1 turquoise|0.4971	0.0115308	0.4971	DOWN	UP	FALSE
2464	|ENSG00000273148	3.53723	0.0158116	0.999932	0.0115316	0.995923	0.64632	0.999603	0.402662	0.0193814	-0.380081	0.0632504	-0.399463	0.043869	0.443332	blue	M2 blue|0.4244	0.0115316	0.4244	DOWN	UP	FALSE
19275	RPL24P2|ENSG00000235065	3.48806	0.0168609	0.528815	0.0115419	0.881474	0.995708	0.93397	0.928578	-0.384982	-0.319105	-0.173602	0.0658769	0.211379	0.145503	greenyellow	M11 greenyellow|0.8746	0.0115419	0.8746	DOWN	UP	FALSE
21842	|ENSG00000269889	10.7228	1.54086e-06	0.948277	0.0281704	1.39522e-06	0.966291	0.0115432	0.000373367	0.152643	0.284921	1.24856	0.132278	1.09592	0.963638	grey	grey|AllKmeAvg:0.0362	0.0115432	NA	UP	UP	TRUE
24154	|ENSG00000273226	7.20391	0.000132994	0.709707	0.01158	0.000637975	0.999939	0.298436	0.0546338	-0.229384	-0.241358	-0.702397	-0.0119741	-0.473013	-0.461039	blue	M2 blue|0.4809	0.01158	0.4809	DOWN	DOWN	TRUE
8346	|ENSG00000262292	3.4062	0.0187639	0.0299911	0.964412	0.534656	0.0505945	0.0116038	0.419636	1.08891	0.0672236	-0.436093	-1.02169	-1.525	-0.503316	pink	M8 pink|0.5242	0.0116038	0.5242	UP	DOWN	FALSE
10635	RPL23AP74|ENSG00000227694	3.22798	0.0236773	0.985954	0.0116047	0.960844	0.867088	0.999954	0.828744	-0.0598178	-0.195229	-0.0707798	-0.135411	-0.010962	0.124449	greenyellow	M11 greenyellow|0.8963	0.0116047	0.8963	DOWN	DOWN	TRUE
24030	SNRPGP10|ENSG00000235363	4.59904	0.00393873	0.623827	0.460786	0.00740642	0.316401	0.011631	0.0520664	-0.36147	0.158677	0.806529	0.520147	1.168	0.647852	yellow	M4 yellow|0.6646	0.011631	0.6646	UP	UP	TRUE
17700	|ENSG00000216639	4.71394	0.00338875	0.339125	0.173464	0.0395362	0.0814644	0.0116469	0.294536	0.606733	-0.268212	-0.803543	-0.874945	-1.41028	-0.535331	pink	M8 pink|0.6878	0.0116469	0.6878	DOWN	DOWN	TRUE
15475	|ENSG00000261996	8.46509	2.64258e-05	0.99946	0.0116505	8.78509e-05	0.750276	0.0253874	0.0138937	-0.0383184	-0.37535	-1.23053	-0.337032	-1.19221	-0.855177	blue	M2 blue|0.671	0.0116505	0.671	DOWN	DOWN	TRUE
3566	RHOG|ENSG00000177105	3.45065	0.0177055	0.861947	0.0116527	0.525439	0.986884	0.992811	1	0.190344	0.27276	0.273773	0.082416	0.0834288	0.00101282	yellow	M4 yellow|0.5858	0.0116527	0.5858	UP	UP	TRUE
19951	ITPRIPL2|ENSG00000205730	5.64274	0.00100691	0.441318	0.0117026	0.0129245	0.982438	0.838072	0.329494	1.12281	0.841534	1.90768	-0.281273	0.784877	1.06615	grey	grey|AllKmeAvg:0.0495	0.0117026	NA	UP	UP	TRUE
[truncated: 22,819 more rows]
